# Supplementary material for: Lithium and sodium 3-(3,4-di­hydroxy­phen­yl)propenoate hydrate
Source: Acta Crystallogr E Crystallogr Commun. 2024 Mar 26;80(Pt 4):401–7. doi: 10.1107/S2056989024002494 (PMC10993602; doi:10.1107/S2056989024002494)
Supplement: Supplementary file 1 [file e-80-00401-sup1.cif]

##############################################################################
#                                                                            #
# This CIF contains the data in a paper accepted for publication in          #
# Acta Crystallographica Section E. It conforms to the requirements of       #
# Notes for Authors for Acta Crystallographica Section E, and has been       #
# peer reviewed under the auspices of the IUCr Commission on Journals.       #
#                                                                            #
# Full details of the Crystallographic Information File format               #
# are given in the paper "The Crystallographic Information File (CIF):       #
# a New Standard Archive File for Crystallography" by S. R. Hall, F. H.      #
# Allen and I. D. Brown [Acta Cryst. (1991), A47, 655-685].                  #
#                                                                            #
# The current version of the core CIF dictionary is obtainable from          #
# ftp://ftp.iucr.org/pub/cif_core.dic.                                       #
#                                                                            #
# Software is freely available for graphical display of the structure(s)     #
# in this CIF. For information consult the CIF software page                 #
# http://www.iucr.org/resources/cif/software.                                #
#                                                                            #
# This file may be used for bona fide research purposes within the           #
# scientific community so long as proper attribution is given to the journal # 
# article from which it was obtained.                                        #
#                                                                            #
##############################################################################
data_1
_audit_creation_method
;
Olex2 1.5
(compiled 2022.04.07 svn.rca3783a0 for OlexSys, GUI svn.r6498)
;
_chemical_name_systematic
;
Poly[aqua[\m-3-(3,4-dihydroxyphenyl)propenoato]lithium]
;
_chemical_name_common     ?
_chemical_formula_moiety     'C9 H9 Li O5'
_chemical_formula_sum     'C9 H9 Li O5'
_chemical_formula_iupac     '[Li (C9 H7 O4) (H2 O)]'
_chemical_formula_weight     204.10
_chemical_melting_point     ?
_space_group_crystal_system     monoclinic
_space_group_name_H-M_alt     'P 21/n'
_space_group_name_Hall     '-P 2yn'
loop_
    _space_group_symop_operation_xyz
    'x, y, z'
    '-x+1/2, y+1/2, -z+1/2'
    '-x, -y, -z'
    'x-1/2, -y-1/2, z-1/2'
_cell_length_a     8.3083(12)
_cell_length_b     4.8511(5)
_cell_length_c     22.587(4)
_cell_angle_alpha     90
_cell_angle_beta     98.572(18)
_cell_angle_gamma     90
_cell_volume     900.2(2)
_cell_formula_units_Z     4
_cell_measurement_reflns_used     3964
_cell_measurement_theta_min     2.45
_cell_measurement_theta_max     25.95
_cell_measurement_temperature     220
_exptl_crystal_description     block
_exptl_crystal_colour     colourless
_exptl_crystal_size_max     0.46
_exptl_crystal_size_mid     0.15
_exptl_crystal_size_min     0.15
_exptl_crystal_density_diffrn     1.506
_exptl_crystal_density_meas     ?
_exptl_crystal_density_method     'not measured'
_exptl_crystal_F_000     424
_exptl_absorpt_coefficient_mu     0.122
_exptl_absorpt_correction_type     none
_exptl_absorpt_process_details     ?
_exptl_absorpt_correction_T_min     ?
_exptl_absorpt_correction_T_max     ?
_exptl_special_details     ?
_diffrn_ambient_temperature     220
_diffrn_source     'sealed X-ray tube, 12 x 0.4 mm long-fine focus'
_diffrn_radiation_type     MoK\a
_diffrn_radiation_wavelength     0.71073
_diffrn_radiation_monochromator     'plane graphite'
_diffrn_measurement_device_type     'Stoe IPDS 2'
_diffrn_measurement_device     '2-circle diffractometer'
_diffrn_measurement_method     'rotation method'
_diffrn_detector     'image plate (34 cm diameter)'
_diffrn_detector_area_resol_mean     6.67
_diffrn_reflns_number     4973
_diffrn_reflns_av_R_equivalents     0.0268
_diffrn_reflns_av_unetI/netI     0.0292
_diffrn_reflns_theta_min     2.511
_diffrn_reflns_theta_max     26.109
_diffrn_reflns_theta_full     25.242
_diffrn_measured_fraction_theta_max     0.975
_diffrn_measured_fraction_theta_full     0.989
_diffrn_reflns_limit_h_min     -10
_diffrn_reflns_limit_h_max     10
_diffrn_reflns_limit_k_min     -5
_diffrn_reflns_limit_k_max     5
_diffrn_reflns_limit_l_min     -27
_diffrn_reflns_limit_l_max     27
_refine_special_details     ?
_reflns_number_total     1735
_reflns_number_gt     1314
_reflns_threshold_expression     'I > 2\s(I)'
_refine_ls_structure_factor_coef     Fsqd
_refine_ls_matrix_type     full
_refine_ls_R_factor_all     0.0491
_refine_ls_R_factor_gt     0.0317
_refine_ls_wR_factor_gt     0.0732
_refine_ls_wR_factor_ref     0.0791
_refine_ls_goodness_of_fit_ref     1.007
_refine_ls_restrained_S_all     1.007
_refine_ls_number_reflns     1735
_refine_ls_number_parameters     152
_refine_ls_number_restraints     0
_refine_ls_hydrogen_treatment     mixed
_refine_ls_weighting_scheme     calc
_refine_ls_weighting_details
              'w=1/[\s^2^(Fo^2^)+(0.0470P)^2^+0.0259P] where P=(Fo^2^+2Fc^2^)/3'
_atom_sites_solution_hydrogens     mixed
_atom_sites_solution_primary     direct
_atom_sites_solution_secondary     ?
_refine_ls_shift/su_max     0.001
_refine_ls_shift/su_mean     0.000
_refine_diff_density_max     0.188
_refine_diff_density_min     -0.146
_refine_ls_extinction_method     none
_refine_ls_extinction_coef     .
loop_
    _atom_type_symbol
    _atom_type_description
    _atom_type_scat_dispersion_real
    _atom_type_scat_dispersion_imag
    _atom_type_scat_source
    'C' 'C' 0.0033 0.0016
                         'International Tables Vol C Tables 4.2.6.8 and 6.1.1.4'
    'H' 'H' 0.0000 0.0000
                         'International Tables Vol C Tables 4.2.6.8 and 6.1.1.4'
    'Li' 'Li' -0.0003 0.0001
                         'International Tables Vol C Tables 4.2.6.8 and 6.1.1.4'
    'O' 'O' 0.0106 0.0060
                         'International Tables Vol C Tables 4.2.6.8 and 6.1.1.4'
_computing_data_collection
;
X-AREA (Stoe & Cie, 2016)
;
_computing_cell_refinement
;
X-AREA (Stoe & Cie, 2016)
;
_computing_data_reduction
;
X-AREA (Stoe & Cie, 2016)
;
_computing_structure_solution
;
<i>SHELXT</i> (Sheldrick, 2015a)
;
_computing_structure_refinement
;
SHELXL (Sheldrick, 2015b)
;
_computing_molecular_graphics
;
DIAMOND (Brandenburg & Putz, 2019)
;
_computing_publication_material
;
Olex2 (Dolomanov <i>et al.</i>,  2009)
;
loop_
    _atom_site_type_symbol
    _atom_site_label
    _atom_site_fract_x
    _atom_site_fract_y
    _atom_site_fract_z
    _atom_site_U_iso_or_equiv
    _atom_site_adp_type
    _atom_site_calc_flag
    _atom_site_occupancy
    _atom_site_disorder_assembly
    _atom_site_disorder_group
    C C1 0.71575(16) 0.1874(3) 0.65653(5) 0.0232(3) Uani d 1 . .
    C C2 0.74035(18) 0.0573(3) 0.59901(6) 0.0297(3) Uani d 1 . .
    H H2 0.787147 -0.119367 0.599929 0.036 Uiso calc 1 . .
    C C3 0.69907(16) 0.1798(3) 0.54634(6) 0.0274(3) Uani d 1 . .
    H H3A 0.647720 0.352195 0.547117 0.033 Uiso calc 1 . .
    C C4 0.72381(16) 0.0791(3) 0.48705(6) 0.0265(3) Uani d 1 . .
    C C5 0.64958(16) 0.2210(3) 0.43618(6) 0.0279(3) Uani d 1 . .
    H H5 0.579486 0.369071 0.440744 0.034 Uiso calc 1 . .
    C C6 0.67740(16) 0.1475(3) 0.37929(6) 0.0272(3) Uani d 1 . .
    C C7 0.78474(16) -0.0658(3) 0.37246(6) 0.0271(3) Uani d 1 . .
    C C8 0.85657(17) -0.2130(3) 0.42205(6) 0.0307(3) Uani d 1 . .
    H H8 0.926536 -0.360889 0.417203 0.037 Uiso calc 1 . .
    C C9 0.82555(18) -0.1427(3) 0.47885(6) 0.0315(3) Uani d 1 . .
    H H9 0.873489 -0.245454 0.512161 0.038 Uiso calc 1 . .
    Li Li 0.7956(3) 0.6632(5) 0.71799(10) 0.0283(5) Uani d 1 . .
    O O1 0.75014(12) 0.0450(2) 0.70375(4) 0.0297(3) Uani d 1 . .
    O O2 0.66671(12) 0.43357(19) 0.65694(4) 0.0294(3) Uani d 1 . .
    O O3 0.60783(14) 0.2806(2) 0.32801(4) 0.0376(3) Uani d 1 . .
    H H3 0.525(3) 0.395(4) 0.3355(9) 0.060(6) Uiso d 1 . .
    O O4 0.81610(14) -0.1140(3) 0.31514(4) 0.0362(3) Uani d 1 . .
    H H4 0.869(3) -0.271(5) 0.3134(9) 0.068(7) Uiso d 1 . .
    O O5 1.03368(14) 0.5915(3) 0.71894(5) 0.0361(3) Uani d 1 . .
    H H5A 1.082(3) 0.740(6) 0.7122(11) 0.092(9) Uiso d 1 . .
    H H5B 1.070(3) 0.548(5) 0.7522(11) 0.070(7) Uiso d 1 . .
loop_
    _atom_site_aniso_label
    _atom_site_aniso_U_11
    _atom_site_aniso_U_22
    _atom_site_aniso_U_33
    _atom_site_aniso_U_12
    _atom_site_aniso_U_13
    _atom_site_aniso_U_23
    C1 0.0269(7) 0.0219(7) 0.0211(7) -0.0027(6) 0.0043(5) 0.0003(5)
    C2 0.0412(8) 0.0232(7) 0.0258(7) -0.0006(6) 0.0089(6) -0.0027(6)
    C3 0.0281(7) 0.0301(8) 0.0245(7) -0.0019(6) 0.0056(5) -0.0028(6)
    C4 0.0272(7) 0.0298(8) 0.0232(7) -0.0049(6) 0.0056(5) -0.0021(6)
    C5 0.0265(7) 0.0327(8) 0.0255(7) 0.0004(6) 0.0068(5) -0.0031(6)
    C6 0.0268(7) 0.0327(8) 0.0217(7) -0.0033(6) 0.0026(5) -0.0009(5)
    C7 0.0276(7) 0.0323(8) 0.0222(7) -0.0048(6) 0.0063(5) -0.0052(6)
    C8 0.0329(8) 0.0283(8) 0.0314(7) 0.0030(7) 0.0061(6) -0.0039(6)
    C9 0.0377(8) 0.0315(8) 0.0249(7) -0.0022(7) 0.0034(6) 0.0005(6)
    Li 0.0389(13) 0.0229(11) 0.0239(11) 0.0025(10) 0.0075(9) -0.0009(9)
    O1 0.0468(6) 0.0226(5) 0.0208(5) 0.0037(4) 0.0087(4) 0.0015(4)
    O2 0.0406(6) 0.0227(5) 0.0242(5) 0.0047(5) 0.0019(4) -0.0011(4)
    O3 0.0420(6) 0.0486(7) 0.0220(5) 0.0132(6) 0.0038(4) 0.0016(5)
    O4 0.0455(6) 0.0419(7) 0.0229(5) 0.0066(6) 0.0106(4) -0.0046(5)
    O5 0.0378(6) 0.0444(7) 0.0261(6) 0.0060(6) 0.0049(5) 0.0005(5)
_geom_special_details
;
 All esds (except the esd in the dihedral angle between two l.s. planes)
 are estimated using the full covariance matrix.  The cell esds are taken
 into account individually in the estimation of esds in distances, angles
 and torsion angles; correlations between esds in cell parameters are only
 used when they are defined by crystal symmetry.  An approximate (isotropic)
 treatment of cell esds is used for estimating esds involving l.s. planes.
;
loop_
    _geom_bond_atom_site_label_1
    _geom_bond_atom_site_label_2
    _geom_bond_site_symmetry_2
    _geom_bond_distance
    _geom_bond_publ_flag
    C1 C2 . 1.4855(18) y
    C1 O1 . 1.2669(16) y
    C1 O2 . 1.2624(16) y
    C2 H2 . 0.9400 ?
    C2 C3 . 1.3285(19) y
    C3 H3A . 0.9400 ?
    C3 C4 . 1.4685(18) yes
    C4 C5 . 1.401(2) ?
    C4 C9 . 1.398(2) ?
    C5 H5 . 0.9400 ?
    C5 C6 . 1.3857(18) ?
    C6 C7 . 1.390(2) ?
    C6 O3 . 1.3757(17) y
    C7 C8 . 1.386(2) ?
    C7 O4 . 1.3781(16) y
    C8 H8 . 0.9400 ?
    C8 C9 . 1.388(2) ?
    C9 H9 . 0.9400 ?
    Li Li 2_646 2.979(3) ?
    Li Li 2_646 2.979(3) ?
    Li O1 2_656 1.949(2) y
    Li O1 1_565 1.908(2) y
    Li O2 . 1.962(2) y
    Li O5 . 2.005(3) y
    O3 H3 . 0.92(2) ?
    O4 H4 . 0.88(3) ?
    O5 H5A . 0.85(3) ?
    O5 H5B . 0.79(3) ?
loop_
    _geom_angle_atom_site_label_1
    _geom_angle_atom_site_label_2
    _geom_angle_atom_site_label_3
    _geom_angle_site_symmetry_1
    _geom_angle_site_symmetry_3
    _geom_angle
    _geom_angle_publ_flag
    O1 C1 C2 . . 117.48(12) y
    O2 C1 C2 . . 119.66(12) ?
    O2 C1 O1 . . 122.83(12) ?
    C1 C2 H2 . . 118.6 ?
    C3 C2 C1 . . 122.84(13) ?
    C3 C2 H2 . . 118.6 ?
    C2 C3 H3A . . 116.0 ?
    C2 C3 C4 . . 127.96(14) ?
    C4 C3 H3A . . 116.0 ?
    C5 C4 C3 . . 118.68(13) ?
    C9 C4 C3 . . 123.15(12) ?
    C9 C4 C5 . . 118.07(12) ?
    C4 C5 H5 . . 119.3 ?
    C6 C5 C4 . . 121.35(14) ?
    C6 C5 H5 . . 119.3 ?
    C5 C6 C7 . . 119.53(12) ?
    O3 C6 C5 . . 123.57(13) ?
    O3 C6 C7 . . 116.87(11) ?
    C8 C7 C6 . . 120.01(12) ?
    O4 C7 C6 . . 116.41(12) ?
    O4 C7 C8 . . 123.56(13) ?
    C7 C8 H8 . . 119.9 ?
    C7 C8 C9 . . 120.23(13) ?
    C9 C8 H8 . . 119.9 ?
    C4 C9 H9 . . 119.6 ?
    C8 C9 C4 . . 120.72(13) ?
    C8 C9 H9 . . 119.6 ?
    Li Li Li 2_646 2_656 109.00(13) ?
    O1 Li Li 1_565 2_656 39.93(3) ?
    O1 Li Li 1_565 2_646 144.46(14) ?
    O1 Li Li 2_656 2_646 38.92(9) ?
    O1 Li Li 2_656 2_656 72.61(11) ?
    O1 Li O1 1_565 2_656 112.20(11) y
    O1 Li O2 2_656 . 108.08(12) y
    O1 Li O2 1_565 . 111.04(12) y
    O1 Li O5 2_656 . 105.35(12) y
    O1 Li O5 1_565 . 109.92(12) y
    O2 Li Li . 2_646 74.16(8) ?
    O2 Li Li . 2_656 130.66(15) ?
    O2 Li O5 . . 110.08(11) y
    O5 Li Li . 2_646 100.11(11) ?
    O5 Li Li . 2_656 117.27(13) ?
    C1 O1 Li . 1_545 133.25(11) ?
    C1 O1 Li . 2_646 123.58(11) ?
    Li O1 Li 1_545 2_646 101.15(8) y
    C1 O2 Li . . 113.53(11) ?
    C6 O3 H3 . . 111.2(12) ?
    C7 O4 H4 . . 110.7(14) ?
    Li O5 H5A . . 110.0(18) ?
    Li O5 H5B . . 106.7(16) ?
    H5A O5 H5B . . 106(2) ?
loop_
    _geom_torsion_atom_site_label_1
    _geom_torsion_atom_site_label_2
    _geom_torsion_atom_site_label_3
    _geom_torsion_atom_site_label_4
    _geom_torsion_site_symmetry_1
    _geom_torsion_site_symmetry_2
    _geom_torsion_site_symmetry_3
    _geom_torsion_site_symmetry_4
    _geom_torsion
    _geom_torsion_publ_flag
    C1 C2 C3 C4 . . . . 176.94(13) ?
    C2 C1 O1 Li . . . 1_545 -12.6(2) ?
    C2 C1 O1 Li . . . 2_646 -173.12(12) ?
    C2 C1 O2 Li . . . . -131.35(13) ?
    C2 C3 C4 C5 . . . . 170.59(14) ?
    C2 C3 C4 C9 . . . . -13.2(2) ?
    C3 C4 C5 C6 . . . . 175.49(13) ?
    C3 C4 C9 C8 . . . . -173.87(13) ?
    C4 C5 C6 C7 . . . . -1.9(2) ?
    C4 C5 C6 O3 . . . . -179.85(13) ?
    C5 C4 C9 C8 . . . . 2.4(2) ?
    C5 C6 C7 C8 . . . . 3.4(2) ?
    C5 C6 C7 O4 . . . . -175.22(12) ?
    C6 C7 C8 C9 . . . . -2.0(2) ?
    C7 C8 C9 C4 . . . . -1.0(2) ?
    C9 C4 C5 C6 . . . . -0.9(2) ?
    O1 C1 C2 C3 . . . . 175.69(13) ?
    O1 C1 O2 Li . . . . 46.58(17) ?
    O2 C1 C2 C3 . . . . -6.3(2) ?
    O2 C1 O1 Li . . . 1_545 169.48(14) ?
    O2 C1 O1 Li . . . 2_646 8.9(2) ?
    O3 C6 C7 C8 . . . . -178.57(13) ?
    O3 C6 C7 O4 . . . . 2.84(18) ?
    O4 C7 C8 C9 . . . . 176.53(13) ?
loop_
    _geom_hbond_atom_site_label_D
    _geom_hbond_atom_site_label_H
    _geom_hbond_atom_site_label_A
    _geom_hbond_site_symmetry_A
    _geom_hbond_distance_DH
    _geom_hbond_distance_HA
    _geom_hbond_distance_DA
    _geom_hbond_angle_DHA
    O3 H3 O2 3_666 0.92(2) 1.83(2) 2.734(2) 168(2)
    O4 H4 O5 3_756 0.88(2) 1.94(2) 2.793(2) 160.7(2)
    O5 H5A O4 3_766 0.85(3) 2.13(2) 2.977(2) 173(2)
    O5 H5B O3 4_666 0.80(2) 2.33(2) 3.042(2) 150(2)
    O5 H5B O4 4_666 0.80(2) 2.33(2) 2.953(2) 136(2)
_shelx_space_group_comment
;
The symmetry employed for this shelxl refinement is uniquely defined
by the following loop, which should always be used as a source of
symmetry information in preference to the above space-group names.
They are only intended as comments.
;
_shelx_estimated_absorpt_T_min     0.946
_shelx_estimated_absorpt_T_max     0.982
_shelx_hkl_file
;
  -4  -1 -12  146.73    8.86   2 0.47906-0.88146-0.33792 0.18969-0.73358 0.30112
  -4   0 -23    4.07   10.16   2 0.47906-0.93766-0.33792 0.33702-0.73358-0.04906
  -4   0 -22   88.50   10.99   2 0.47906-0.93337-0.33792 0.33934-0.73358-0.01716
  -4   0 -21   -1.11    9.16   2 0.47906-0.92952-0.33792 0.33721-0.73358 0.01518
  -4   0 -20   20.72    9.29   2 0.47906-0.92344-0.33792 0.33840-0.73358 0.04725
  -4   0 -19    0.14    9.57   2 0.47906-0.91722-0.33792 0.33756-0.73358 0.07833
  -4   0 -18   42.77    8.30   2 0.47906-0.90965-0.33792 0.33713-0.73358 0.11013
  -4   0 -17   -0.77    8.09   2 0.47906-0.90142-0.33792 0.33513-0.73358 0.14237
  -3   0  -9  525.60   10.98   2 0.47906-0.78041-0.33792 0.33714-0.73358 0.40949
  -3   1 -16   97.65    9.38   2 0.47906-0.81769-0.33792 0.48632-0.73358 0.18870
  -3   1 -15  104.12    7.90   2 0.47906-0.80799-0.33792 0.48319-0.73358 0.21888
  -2   0  -5    2.03    9.55   2 0.47906-0.67711-0.33792 0.33783-0.73358 0.55022
  -2   1  -9  986.33   13.29   2 0.47906-0.69604-0.33792 0.48577-0.73358 0.42447
  -2   2 -24   20.77   11.79   2 0.47906-0.77072-0.33792 0.63511-0.73358-0.05499
  -2   2 -23   -1.02   10.72   2 0.47906-0.76666-0.33792 0.63642-0.73358-0.02247
  -2   2 -22   18.56   11.02   2 0.47906-0.76225-0.33792 0.63656-0.73358 0.00968
  -2   2 -21   16.59    9.37   2 0.47906-0.75754-0.33792 0.63545-0.73358 0.04182
  -2   2 -20  309.89   11.02   2 0.47906-0.75066-0.33792 0.63499-0.73358 0.07527
  -2   2 -19    7.96    8.17   2 0.47906-0.74452-0.33792 0.63290-0.73358 0.10567
  -2   2 -18    4.54    8.17   2 0.47906-0.73686-0.33792 0.63093-0.73358 0.13670
  -2   2 -17   18.98    8.31   2 0.47906-0.72836-0.33792 0.62830-0.73358 0.16808
  -1   2 -11  174.21    9.43   2 0.47906-0.61882-0.33792 0.63262-0.73358 0.37392
   0  -5  -1   34.31    9.74   2 0.47906-0.48366-0.33792-0.39657-0.73358 0.70031
   0   3 -17   29.83    8.34   2 0.47906-0.56116-0.33792 0.78061-0.73358 0.19471
   0   3 -16   38.70    8.47   2 0.47906-0.55208-0.33792 0.77598-0.73358 0.22545
   1  -1   3 5991.79   36.70   2 0.47906-0.37731-0.33792 0.19042-0.73358 0.84285
   1   2  -5  225.96   10.21   2 0.47906-0.41606-0.33792 0.63143-0.73358 0.58981
   1   3 -12 1015.91   13.33   2 0.47906-0.45207-0.33792 0.77906-0.73358 0.36768
   2  -5   2  246.73   11.08   2 0.47906-0.29703-0.33792-0.39573-0.73358 0.81521
   2  -1   4    8.39    8.66   2 0.47906-0.28711-0.33792 0.19204-0.73358 0.88773
   2   3  -9  561.54   11.96   2 0.47906-0.34815-0.33792 0.77585-0.73358 0.47340
   3   4 -19   19.80   10.30   2 0.47906-0.30866-0.33792 0.92727-0.73358 0.16910
   3   4 -18  135.09   11.59   2 0.47906-0.30231-0.33792 0.92177-0.73358 0.20047
   4  -5   3    7.87   10.62   2 0.47906-0.11963-0.33792-0.39782-0.73358 0.88112
   4  -4   5    2.75    8.02   2 0.47906-0.10929-0.33792-0.24814-0.73358 0.93557
   4  -2   6  446.54   10.29   2 0.47906-0.10268-0.33792 0.04377-0.73358 0.96856
   4   0   4   12.59    7.27   2 0.47906-0.11411-0.33792 0.33874-0.73358 0.90889
   5  -4   5  -11.60    9.50   2 0.47906-0.02294-0.33792-0.24878-0.73358 0.95377
   5  -3   6   18.42    8.51   2 0.47906-0.01923-0.33792-0.10143-0.73358 0.98097
   5  -2   6  228.08    8.95   2 0.47906-0.01801-0.33792 0.04470-0.73358 0.98586
   5   1   2  935.18   17.13   2 0.47906-0.03694-0.33792 0.48328-0.73358 0.86200
   5   4 -14    8.12   10.82   2 0.47906-0.11118-0.33792 0.92271-0.73358 0.35282
   6  -4   5  -10.68   10.69   2 0.47906 0.06358-0.33792-0.24794-0.73358 0.96473
   6  -3   6   32.18    9.75   2 0.47906 0.06820-0.33792-0.10086-0.73358 0.99157
   6  -2   6  550.62   11.60   2 0.47906 0.06896-0.33792 0.04461-0.73358 0.99626
   6   0   4  132.76    8.74   2 0.47906 0.05817-0.33792 0.33881-0.73358 0.93889
   6   1   2   59.66    8.32   2 0.47906 0.04926-0.33792 0.48500-0.73358 0.87293
   7  -4   5   31.54   11.40   2 0.47906 0.14878-0.33792-0.24646-0.73358 0.96816
   7  -1   5  537.61   11.75   2 0.47906 0.14933-0.33792 0.19100-0.73358 0.98229
   8  -3   5   30.72   10.50   2 0.47906 0.23578-0.33792-0.10155-0.73358 0.99005
   8  -2   5   15.50    9.58   2 0.47906 0.23684-0.33792 0.04447-0.73358 0.99476
  -4  -2 -10  462.32   14.98   3 0.46900-0.86229-0.32830 0.03338-0.74413 0.37424
  -4  -1 -11  649.74   14.83   3 0.46900-0.86330-0.32830 0.18045-0.74413 0.34117
  -4   0 -16  436.19   13.76   3 0.46900-0.89034-0.32830 0.32788-0.74413 0.18428
  -3  -1  -6  952.10   18.46   3 0.46900-0.75562-0.32830 0.18016-0.74413 0.51357
  -3   1 -14    8.52   10.60   3 0.46900-0.79451-0.32830 0.47394-0.74413 0.26195
  -2   2 -16   45.02   12.31   3 0.46900-0.71744-0.32830 0.62079-0.74413 0.21107
  -1  -4  -1   12.36   10.30   3 0.46900-0.55929-0.32830-0.25845-0.74413 0.69646
  -1   0  -2   -3.60   14.76   3 0.46900-0.56475-0.32830 0.32859-0.74413 0.66796
  -1   1  -5  131.97   14.99   3 0.46900-0.57947-0.32830 0.47466-0.74413 0.57299
  -1   2 -10   96.55   10.34   3 0.46900-0.60111-0.32830 0.62017-0.74413 0.41376
   0  -4   1    2.46   10.27   3 0.46900-0.46248-0.32830-0.25748-0.74413 0.77072
   0  -3   2 1984.39   20.36   3 0.46900-0.45887-0.32830-0.11277-0.74413 0.80442
   0   2  -7  951.62   15.81   3 0.46900-0.50191-0.32830 0.62251-0.74413 0.52358
   0   3 -15    7.34   11.98   3 0.46900-0.53940-0.32830 0.76708-0.74413 0.26849
   1   3 -11  483.91   13.54   3 0.46900-0.43494-0.32830 0.76622-0.74413 0.40792
   3  -4   4  721.35   15.09   3 0.46900-0.19109-0.32830-0.25874-0.74413 0.90773
   3  -3   5   22.55   11.12   3 0.46900-0.18565-0.32830-0.11125-0.74413 0.93827
   3   3  -7   11.82   11.27   3 0.46900-0.24127-0.32830 0.76463-0.74413 0.55931
   3   4 -17   72.11   15.77   3 0.46900-0.28943-0.32830 0.91383-0.74413 0.24370
   4  -1   5  507.72   12.34   3 0.46900-0.09874-0.32830 0.18205-0.74413 0.95420
   4   4 -15  175.60   16.58   3 0.46900-0.19467-0.32830 0.91665-0.74413 0.32095
   5   0   4    3.11   10.66   3 0.46900-0.01764-0.32830 0.32797-0.74413 0.93321
   6  -1   5   15.36   10.64   3 0.46900 0.07345-0.32830 0.18274-0.74413 0.98139
   6   4 -13   13.14   15.37   3 0.46900-0.01097-0.32830 0.91199-0.74413 0.40793
   8   0   3    4.05   11.50   3 0.46900 0.23642-0.32830 0.32875-0.74413 0.94041
   8   1   1  237.31   13.87   3 0.46900 0.22670-0.32830 0.47285-0.74413 0.87739
   8   2  -2    7.99   13.39   3 0.46900 0.21316-0.32830 0.61970-0.74413 0.78091
   9   1   0   46.72   13.66   3 0.46900 0.31047-0.32830 0.47626-0.74413 0.86111
   9   2  -3  329.86   18.86   3 0.46900 0.29402-0.32830 0.62032-0.74413 0.76481
  -4   0 -15   -3.28    8.69   3 0.45886-0.87817-0.31865 0.31700-0.75448 0.22713
  -4   0 -14  402.10    9.93   3 0.45886-0.86765-0.31865 0.31439-0.75448 0.25525
  -3   0  -8   -1.11    7.05   3 0.45886-0.75450-0.31865 0.31669-0.75448 0.45935
  -3   1 -13   11.13    7.76   3 0.45886-0.77954-0.31865 0.46424-0.75448 0.30389
  -2   1  -8 3105.48   21.31   3 0.45886-0.67021-0.31865 0.46583-0.75448 0.47538
  -2   2 -15  386.30    9.68   3 0.45886-0.70517-0.31865 0.61238-0.75448 0.25324
  -2   2 -14   11.89    7.38   3 0.45886-0.69388-0.31865 0.60792-0.75448 0.28310
  -1  -3   0    0.62    6.56   3 0.45886-0.54592-0.31865-0.12112-0.75448 0.73923
  -1   3 -23   73.09   12.27   3 0.45886-0.65017-0.31865 0.75308-0.75448 0.01007
  -1   3 -22    1.94   10.77   3 0.45886-0.64566-0.31865 0.75181-0.75448 0.04274
  -1   3 -21  -16.26   11.03   3 0.45886-0.63954-0.31865 0.75075-0.75448 0.07455
   0  -2   2 1495.92   19.09   3 0.45886-0.44874-0.31865 0.02422-0.75448 0.81781
   0   3 -14  109.93    9.27   3 0.45886-0.52561-0.31865 0.75730-0.75448 0.31006
   1  -5   0    6.42    9.34   3 0.45886-0.37174-0.31865-0.41499-0.75448 0.76482
   1  -4   2   -5.90    7.34   3 0.45886-0.36242-0.31865-0.26819-0.75448 0.82839
   1  -3   3    6.52    6.49   3 0.45886-0.35970-0.31865-0.12164-0.75448 0.86163
   2  -5   1   56.20    9.77   3 0.45886-0.28131-0.31865-0.41608-0.75448 0.81206
   2  -4   3   43.44    8.72   3 0.45886-0.27120-0.31865-0.26772-0.75448 0.87341
   2  -3   4  213.19    9.45   3 0.45886-0.26680-0.31865-0.12146-0.75448 0.90592
   2   4 -20   59.02   12.47   3 0.45886-0.37974-0.31865 0.90353-0.75448 0.14557
   2   4 -19  175.70   11.89   3 0.45886-0.37264-0.31865 0.89958-0.75448 0.17538
   3  -5   2  189.96   10.36   3 0.45886-0.19042-0.31865-0.41484-0.75448 0.85020
   3  -2   5   28.91    6.63   3 0.45886-0.17593-0.31865 0.02558-0.75448 0.94764
   3   4 -16   92.99   10.00   3 0.45886-0.27556-0.31865 0.90438-0.75448 0.28624
   4  -4   4   23.66    8.04   3 0.45886-0.09510-0.31865-0.26875-0.75448 0.93290
   4  -3   5   76.75    8.21   3 0.45886-0.08950-0.31865-0.12123-0.75448 0.96414
   4   4 -14   41.64   10.00   3 0.45886-0.17949-0.31865 0.90386-0.75448 0.36201
   5  -3   5  553.87   11.34   3 0.45886-0.00394-0.31865-0.12043-0.75448 0.98081
   5  -1   5  265.33    9.93   3 0.45886-0.00265-0.31865 0.17157-0.75448 0.97484
   5   4 -13   56.19   11.81   3 0.45886-0.08735-0.31865 0.90320-0.75448 0.40696
   6  -4   4   -1.94   10.73   3 0.45886 0.07886-0.31865-0.26979-0.75448 0.95965
   6  -3   5    8.21    8.05   3 0.45886 0.08355-0.31865-0.12110-0.75448 0.99011
   7  -4   4  108.03   12.19   3 0.45886 0.16443-0.31865-0.26683-0.75448 0.96229
   7  -2   5    5.68    8.06   3 0.45886 0.16965-0.31865 0.02528-0.75448 0.99952
   8  -3   4   38.45   10.36   3 0.45886 0.25262-0.31865-0.12187-0.75448 0.98603
   8  -1   4   -2.80    9.47   3 0.45886 0.25070-0.31865 0.17183-0.75448 0.97992
   9  -1   3   11.76   11.12   3 0.45886 0.33412-0.31865 0.17236-0.75448 0.96640
   9   0   2    2.68    9.14   3 0.45886 0.32745-0.31865 0.31840-0.75448 0.92941
  -4  -4 -13   45.88   18.66   3 0.45880-0.86628-0.31823-0.27034-0.75474 0.28753
  -3  -2  -5   25.14   12.25   3 0.45880-0.74105-0.31823 0.02394-0.75474 0.55530
  -5  -2 -19  176.13   16.23   4 0.44854-0.97057-0.30833 0.01400-0.76502 0.09492
  -5  -2 -18  567.40   18.80   4 0.44854-0.96245-0.30833 0.01368-0.76502 0.12647
  -4  -3 -10   16.42   11.61   4 0.44854-0.84132-0.30833-0.13296-0.76502 0.39370
  -3   1 -12  166.24   12.10   4 0.44854-0.76319-0.30833 0.45317-0.76502 0.34526
  -1  -5  -4   95.43   14.20   4 0.44854-0.55543-0.30833-0.42673-0.76502 0.62226
  -1   2  -9 2517.49   20.02   4 0.44854-0.57578-0.30833 0.60060-0.76502 0.46656
  -1   3 -20   14.22   13.86   4 0.44854-0.63037-0.30833 0.74773-0.76502 0.11712
  -1   3 -19  655.88   16.22   4 0.44854-0.62344-0.30833 0.74398-0.76502 0.14954
   0  -5  -2  218.23   14.87   4 0.44854-0.46023-0.30833-0.42730-0.76502 0.70007
   0   3 -13  -16.81   10.51   4 0.44854-0.50866-0.30833 0.74619-0.76502 0.35321
   1   3 -10  284.03   12.91   4 0.44854-0.40968-0.30833 0.74684-0.76502 0.46105
   2  -2   4 1703.20   17.94   4 0.44854-0.25691-0.30833 0.01464-0.76502 0.91800
   2   2  -3  510.68   17.51   4 0.44854-0.28978-0.30833 0.60103-0.76502 0.69662
   2   3  -8   20.96   11.60   4 0.44854-0.31323-0.30833 0.74688-0.76502 0.53727
   2   4 -18    2.63   15.80   4 0.44854-0.36037-0.30833 0.89252-0.76502 0.21915
   3   0   3  306.41   14.04   4 0.44854-0.17436-0.30833 0.30936-0.76502 0.90026
   3   1   1  578.05   20.47   4 0.44854-0.18374-0.30833 0.45544-0.76502 0.83648
   3   4 -15    8.05   13.64   4 0.44854-0.26011-0.30833 0.89340-0.76502 0.32789
   4  -2   5    0.05   11.31   4 0.44854-0.07921-0.30833 0.01537-0.76502 0.97426
   4   3  -6  140.18   12.59   4 0.44854-0.13221-0.30833 0.74768-0.76502 0.62738
   4   4 -13   66.18   13.75   4 0.44854-0.16381-0.30833 0.88899-0.76502 0.40265
   5  -2   5   88.54   11.15   4 0.44854 0.00757-0.30833 0.01524-0.76502 0.99012
   6  -2   5  720.22   15.61   4 0.44854 0.09362-0.30833 0.01547-0.76502 0.99848
   7   0   3  316.65   14.05   4 0.44854 0.17162-0.30833 0.30943-0.76502 0.95167
   8  -2   4   19.27   13.33   4 0.44854 0.26181-0.30833 0.01504-0.76502 0.99309
  -5  -2 -17   47.54    9.68   4 0.43814-0.95001-0.29796 0.00215-0.77534 0.16860
  -5  -1 -21    0.63   11.52   4 0.43814-0.97113-0.29796 0.14833-0.77534 0.04219
  -5  -1 -20   23.88   10.59   4 0.43814-0.96470-0.29796 0.14883-0.77534 0.07321
  -5  -1 -19   28.93   11.03   4 0.43814-0.95717-0.29796 0.14858-0.77534 0.10518
  -4  -1 -10   75.83    8.36   4 0.43814-0.83184-0.29796 0.15026-0.77534 0.40631
  -4   0 -13    6.73    7.58   4 0.43814-0.84785-0.29796 0.29704-0.77534 0.31055
  -4   1 -23    4.36   11.71   4 0.43814-0.88948-0.29796 0.44023-0.77534-0.00784
  -4   1 -22   26.31   10.70   4 0.43814-0.88431-0.29796 0.44087-0.77534 0.02365
  -4   1 -21   53.65   11.36   4 0.43814-0.87853-0.29796 0.44047-0.77534 0.05525
  -4   1 -20   69.77    9.63   4 0.43814-0.87199-0.29796 0.44019-0.77534 0.08516
  -3   1 -11  173.15    9.22   4 0.43814-0.74618-0.29796 0.44164-0.77534 0.38445
  -3   2 -23   11.54   10.29   4 0.43814-0.80106-0.29796 0.58601-0.77534 0.00541
  -3   2 -22    9.29   10.88   4 0.43814-0.79657-0.29796 0.58480-0.77534 0.03680
  -3   2 -21  105.77   11.16   4 0.43814-0.79018-0.29796 0.58500-0.77534 0.06682
  -2   1  -7   75.78    8.30   4 0.43814-0.64230-0.29796 0.44229-0.77534 0.52614
  -2   2 -13  365.00    9.85   4 0.43814-0.67517-0.29796 0.59188-0.77534 0.33828
  -1   3 -18  303.53   11.58   4 0.43814-0.61193-0.29796 0.73882-0.77534 0.19206
  -1   3 -17  895.65   12.81   4 0.43814-0.60292-0.29796 0.73514-0.77534 0.22070
   0   2  -6   63.34    8.34   4 0.43814-0.46512-0.29796 0.59068-0.77534 0.58590
   0   3 -12  171.49    8.98   4 0.43814-0.49268-0.29796 0.73409-0.77534 0.39251
   1  -2   3   37.44    7.97   4 0.43814-0.33661-0.29796 0.00405-0.77534 0.88166
   2   4 -17  297.27   12.80   4 0.43814-0.34681-0.29796 0.88415-0.77534 0.26209
   3  -5   1   24.33    9.43   4 0.43814-0.17436-0.29796-0.43716-0.77534 0.84518
   3  -4   3   14.97    8.36   4 0.43814-0.16492-0.29796-0.28934-0.77534 0.90709
   3  -3   4  795.27   12.05   4 0.43814-0.15976-0.29796-0.14138-0.77534 0.94214
   3  -1   4   -3.13    7.42   4 0.43814-0.16070-0.29796 0.15110-0.77534 0.94157
   3   4 -14   33.58    9.81   4 0.43814-0.24368-0.29796 0.88097-0.77534 0.36876
   7  -4   3   50.59   10.47   4 0.43814 0.18048-0.29796-0.28767-0.77534 0.95577
   7  -3   4  -12.89    9.50   4 0.43814 0.18562-0.29796-0.14165-0.77534 0.98854
   7  -1   4  240.82    9.90   4 0.43814 0.18584-0.29796 0.15137-0.77534 0.98823
   7   1   1  143.73   10.13   4 0.43814 0.17156-0.29796 0.44438-0.77534 0.89668
  -2  -5  -7   26.72   16.10   4 0.43811-0.64454-0.29800-0.43687-0.77558 0.52391
  -2  -4  -4   73.18   15.59   4 0.43811-0.62940-0.29800-0.28896-0.77558 0.61961
  -5  -3 -17   69.09   15.89   5 0.42762-0.93498-0.28762-0.15404-0.78579 0.17765
  -5  -2 -16  193.15   14.57   5 0.42762-0.93577-0.28762-0.00686-0.78579 0.21077
  -5  -1 -18  594.07   16.98   5 0.42762-0.94690-0.28762 0.13903-0.78579 0.14775
  -5  -1 -17 1351.65   20.25   5 0.42762-0.93695-0.28762 0.13974-0.78579 0.17930
  -4  -2  -9   14.91   10.93   5 0.42762-0.81808-0.28762-0.00702-0.78579 0.44820
  -4   0 -12  472.12   13.40   5 0.42762-0.82963-0.28762 0.28666-0.78579 0.35276
  -4   1 -19   59.37   13.78   5 0.42762-0.86373-0.28762 0.43239-0.78579 0.13042
  -4   1 -18   22.28   12.77   5 0.42762-0.85515-0.28762 0.43039-0.78579 0.16144
  -3   2 -20   11.52   13.41   5 0.42762-0.78248-0.28762 0.57987-0.78579 0.11133
  -3   2 -19  224.90   14.40   5 0.42762-0.77439-0.28762 0.57746-0.78579 0.14388
  -2   0  -4 3187.66   30.85   5 0.42762-0.61957-0.28762 0.28714-0.78579 0.63243
  -2   2 -12   46.47   11.30   5 0.42762-0.65828-0.28762 0.58071-0.78579 0.37912
  -1  -4  -2   -2.69   10.26   5 0.42762-0.52517-0.28762-0.30039-0.78579 0.70890
  -1  -2   0   23.00   11.83   5 0.42762-0.51445-0.28762-0.00616-0.78579 0.77230
  -1   3 -16  157.70   12.60   5 0.42762-0.59004-0.28762 0.72579-0.78579 0.26575
   0  -4   0  250.37   12.16   5 0.42762-0.42571-0.28762-0.29806-0.78579 0.78107
   1  -5  -1   51.39   13.89   5 0.42762-0.34580-0.28762-0.44609-0.78579 0.76367
   1   2  -4   46.42   11.79   5 0.42762-0.35953-0.28762 0.57998-0.78579 0.67243
   1   3  -9  951.41   16.30   5 0.42762-0.38367-0.28762 0.72484-0.78579 0.51238
   1   4 -20   18.68   15.94   5 0.42762-0.43482-0.28762 0.87148-0.78579 0.16373
   2  -5   0   12.11   13.34   5 0.42762-0.25493-0.28762-0.44600-0.78579 0.80918
   2  -4   2  165.66   11.95   5 0.42762-0.24590-0.28762-0.29966-0.78579 0.87427
   2   4 -16   85.56   14.04   5 0.42762-0.33159-0.28762 0.87464-0.78579 0.30445
   4  -4   3   37.47   11.53   5 0.42762-0.06827-0.28762-0.29908-0.78579 0.93008
   4  -3   4  174.14   11.27   5 0.42762-0.06293-0.28762-0.15270-0.78579 0.96558
   5   4 -12  114.46   14.28   5 0.42762-0.05258-0.28762 0.87542-0.78579 0.47113
   6  -3   4   45.67   11.56   5 0.42762 0.10914-0.28762-0.15158-0.78579 0.98712
   6  -1   4   63.32   10.94   5 0.42762 0.11027-0.28762 0.14165-0.78579 0.98985
   6   0   3    5.05   11.17   5 0.42762 0.10510-0.28762 0.28766-0.78579 0.95824
   6   4 -12   18.80   14.82   5 0.42762 0.03446-0.28762 0.87644-0.78579 0.48376
   7  -2   4  281.10   12.95   5 0.42762 0.19451-0.28762-0.00454-0.78579 0.99882
   8  -1   3   -5.22   13.71   5 0.42762 0.27721-0.28762 0.14065-0.78579 0.98151
   8   0   2    6.03   11.39   5 0.42762 0.27284-0.28762 0.28762-0.78579 0.94944
   8   1   0   43.94   12.02   5 0.42762 0.26488-0.28762 0.43579-0.78579 0.89165
   9  -1   2   26.23   15.42   5 0.42762 0.35983-0.28762 0.14165-0.78579 0.96575
   9   0   1   18.93   13.42   5 0.42762 0.35512-0.28762 0.28766-0.78579 0.93328
  10   0   0  -11.26   15.23   5 0.42762 0.43496-0.28762 0.28624-0.78579 0.90971
  -5  -2 -15   -0.96    9.39   5 0.41703-0.91935-0.27724-0.01845-0.79600 0.25343
  -5  -1 -16   76.31   10.60   5 0.41703-0.92375-0.27724 0.12838-0.79600 0.22156
  -5   0 -22   20.53   11.07   5 0.41703-0.94687-0.27724 0.27237-0.79600 0.03097
  -4   1 -17   28.03    8.45   5 0.41703-0.84410-0.27724 0.42255-0.79600 0.20409
  -4   1 -16  144.84    9.20   5 0.41703-0.83424-0.27724 0.41997-0.79600 0.23247
  -3   0  -7   39.27    7.53   5 0.41703-0.71111-0.27724 0.27722-0.79600 0.53566
  -3   1 -10  363.84    9.22   5 0.41703-0.72210-0.27724 0.42211-0.79600 0.43769
  -3   2 -18   87.10   10.08   5 0.41703-0.76439-0.27724 0.57075-0.79600 0.18658
  -3   2 -17  109.89    9.11   5 0.41703-0.75507-0.27724 0.56742-0.79600 0.21622
  -2   2 -11   48.67    8.53   5 0.41703-0.63997-0.27724 0.56825-0.79600 0.41988
  -1   1  -4  760.47   14.91   5 0.41703-0.52297-0.27724 0.42389-0.79600 0.65631
  -1   2  -8  674.77   11.62   5 0.41703-0.54236-0.27724 0.57181-0.79600 0.53150
  -1   3 -15   84.56    8.83   5 0.41703-0.57562-0.27724 0.71696-0.79600 0.30731
   0  -3   1  963.87   14.37   5 0.41703-0.41255-0.27724-0.16345-0.79600 0.82501
   0   3 -11   13.20    8.01   5 0.41703-0.46836-0.27724 0.71557-0.79600 0.44678
   1  -4   1   13.18    7.27   5 0.41703-0.32501-0.27724-0.30813-0.79600 0.83524
   1   4 -19   22.85   10.50   5 0.41703-0.42243-0.27724 0.86574-0.79600 0.20701
   1   4 -18  294.74   12.50   5 0.41703-0.41371-0.27724 0.86068-0.79600 0.23633
   2  -3   3    2.59    7.98   5 0.41703-0.23038-0.27724-0.16308-0.79600 0.91431
   2   4 -15  300.81   11.14   5 0.41703-0.31591-0.27724 0.86342-0.79600 0.34627
   3  -2   4  320.66    9.05   5 0.41703-0.13819-0.27724-0.01610-0.79600 0.95910
   3   4 -13    0.47    9.82   5 0.41703-0.21945-0.27724 0.86268-0.79600 0.42213
   4  -1   4  131.34    8.14   5 0.41703-0.05177-0.27724 0.13086-0.79600 0.97222
   4   0   3   -0.24    7.26   5 0.41703-0.05732-0.27724 0.27758-0.79600 0.94132
   4   4 -12    4.02    9.57   5 0.41703-0.12812-0.27724 0.86347-0.79600 0.46742
   5  -5   1   16.67   10.12   5 0.41703 0.01983-0.27724-0.45311-0.79600 0.88249
   5  -3   4  410.02   10.86   5 0.41703 0.03501-0.27724-0.16233-0.79600 0.97983
   5  -1   4 1100.57   14.07   5 0.41703 0.03481-0.27724 0.13130-0.79600 0.98563
   5   0   3    0.33    6.68   5 0.41703 0.02911-0.27724 0.27765-0.79600 0.95527
   6  -2   4   40.62    8.88   5 0.41703 0.12032-0.27724-0.01586-0.79600 0.99943
   7  -4   2  211.47   11.39   5 0.41703 0.19755-0.27724-0.30897-0.79600 0.94792
   7  -3   3  -15.76    9.55   5 0.41703 0.20247-0.27724-0.16291-0.79600 0.98421
   8  -2   3   26.22    9.39   5 0.41703 0.28768-0.27724-0.01511-0.79600 0.98943
   9  -2   2  124.78   11.17   5 0.41703 0.37017-0.27724-0.01557-0.79600 0.97310
   9   1  -1    9.80    9.52   5 0.41703 0.35553-0.27724 0.42297-0.79600 0.87855
   3   2  -2  846.91   29.85   5 0.42748-0.17702-0.28753 0.58099-0.78556 0.76184
   7   2  -2  228.91   17.33   5 0.41687 0.17819-0.27708 0.56964-0.79548 0.82219
  -5  -3 -16   42.63   14.82   6 0.40612-0.91282-0.26658-0.17500-0.80521 0.22910
  -5  -2 -14   12.23   13.75   6 0.40612-0.90173-0.26658-0.02827-0.80521 0.29289
  -5  -1 -15    7.75   11.35   6 0.40612-0.90844-0.26658 0.11783-0.80521 0.26235
  -5   0 -21   23.71   14.26   6 0.40612-0.94049-0.26658 0.26468-0.80521 0.07194
  -5   0 -20  -10.05   15.01   6 0.40612-0.93312-0.26658 0.26377-0.80521 0.10400
  -5   0 -19  402.34   15.04   6 0.40612-0.92439-0.26658 0.26425-0.80521 0.13574
  -4  -1  -9   72.44   11.94   6 0.40612-0.79718-0.26658 0.11873-0.80521 0.46767
  -4   0 -11  -10.71   11.21   6 0.40612-0.80595-0.26658 0.26578-0.80521 0.40455
  -4   1 -15    2.42   11.74   6 0.40612-0.81941-0.26658 0.41018-0.80521 0.27579
  -3  -1  -5  865.75   18.95   6 0.40612-0.68819-0.26658 0.11895-0.80521 0.60623
  -3   2 -16  810.18   15.02   6 0.40612-0.74201-0.26658 0.55901-0.80521 0.25770
  -2   3 -22   10.95   15.49   6 0.40612-0.68443-0.26658 0.70604-0.80521 0.08006
  -2   3 -21   11.27   15.25   6 0.40612-0.67760-0.26658 0.70393-0.80521 0.11198
  -2   3 -20   56.99   15.63   6 0.40612-0.66989-0.26658 0.70136-0.80521 0.14360
  -1  -5  -5  220.76   15.20   6 0.40612-0.51710-0.26658-0.46786-0.80521 0.63051
  -1   3 -14    7.84   11.85   6 0.40612-0.55947-0.26658 0.70625-0.80521 0.34849
   0  -5  -3    0.07   13.44   6 0.40612-0.42060-0.26658-0.46641-0.80521 0.70554
   0   1  -2 1084.32   23.40   6 0.40612-0.41508-0.26658 0.41411-0.80521 0.74113
   1  -3   2   41.90    9.70   6 0.40612-0.31055-0.26658-0.17276-0.80521 0.87773
   1   4 -17   88.15   14.38   6 0.40612-0.40024-0.26658 0.85145-0.80521 0.27870
   2  -1   3 1061.98   18.72   6 0.40612-0.21839-0.26658 0.11985-0.80521 0.92586
   2   0   2 6369.22   44.54   6 0.40612-0.22265-0.26658 0.26650-0.80521 0.89541
   2   3  -7   90.98   12.40   6 0.40612-0.26678-0.26658 0.70746-0.80521 0.61032
   2   4 -14  184.11   14.70   6 0.40612-0.29941-0.26658 0.85040-0.80521 0.38654
   3  -4   2   60.03   12.12   6 0.40612-0.13758-0.26658-0.31940-0.80521 0.90562
   3   3  -6  274.69   14.02   6 0.40612-0.17603-0.26658 0.70633-0.80521 0.65464
   4  -2   4   -7.89   11.35   6 0.40612-0.04241-0.26658-0.02608-0.80521 0.98134
   5  -2   4  328.25   12.55   6 0.40612 0.04418-0.26658-0.02573-0.80521 0.99410
   5   4 -11   19.49   13.60   6 0.40612-0.02618-0.26658 0.85026-0.80521 0.51929
   6   1   1   81.74   11.68   6 0.40612 0.11640-0.26658 0.41217-0.80521 0.91252
   7  -1   3   53.08   12.58   6 0.40612 0.21287-0.26658 0.12089-0.80521 0.99088
   7   0   2    8.81   12.44   6 0.40612 0.20860-0.26658 0.26832-0.80521 0.96206
   8   2  -3    5.98   13.53   6 0.40612 0.27171-0.26658 0.56097-0.80521 0.81584
   9   2  -4   11.46   15.27   6 0.40612 0.35302-0.26658 0.56038-0.80521 0.79554
  -5  -1 -14   -1.59    8.18   6 0.39514-0.89146-0.25589 0.10745-0.81421 0.30245
  -5   0 -18   -5.55    9.85   6 0.39514-0.91432-0.25589 0.25398-0.81421 0.17598
  -5   0 -17  383.59   11.91   6 0.39514-0.90490-0.25589 0.25188-0.81421 0.20476
  -4   1 -14  251.61   10.08   6 0.39514-0.80505-0.25589 0.39937-0.81421 0.31460
  -3   1  -9  668.49   11.16   6 0.39514-0.69608-0.25589 0.40024-0.81421 0.48663
  -3   2 -15   70.36    8.92   6 0.39514-0.72748-0.25589 0.54915-0.81421 0.29958
  -2   1  -6   -2.66    8.19   6 0.39514-0.59762-0.25589 0.40158-0.81421 0.59819
  -2   2 -10  263.89   10.08   6 0.39514-0.61536-0.25589 0.54824-0.81421 0.46976
  -2   3 -19    6.99    9.57   6 0.39514-0.65900-0.25589 0.69601-0.81421 0.18520
  -2   3 -18    6.58    9.49   6 0.39514-0.65115-0.25589 0.69108-0.81421 0.21471
  -1   2  -7    2.50    7.30   6 0.39514-0.51315-0.25589 0.54757-0.81421 0.57860
  -1   3 -13   84.20    9.29   6 0.39514-0.54287-0.25589 0.69428-0.81421 0.38818
   0   2  -5  494.66   11.98   6 0.39514-0.41836-0.25589 0.54863-0.81421 0.65502
   0   3 -10  640.80   11.67   6 0.39514-0.44397-0.25589 0.69438-0.81421 0.49582
   0   4 -20   41.52   12.37   6 0.39514-0.48737-0.25589 0.83640-0.81421 0.17736
   1  -5  -2  202.96   11.02   6 0.39514-0.31887-0.25589-0.47761-0.81421 0.76037
   1   3  -8 1666.52   17.38   6 0.39514-0.34682-0.25589 0.69476-0.81421 0.57345
   1   4 -16   44.54    9.78   6 0.39514-0.38479-0.25589 0.84191-0.81421 0.31912
   2  -5  -1   58.50    9.90   6 0.39514-0.22680-0.25589-0.47668-0.81421 0.80440
   2  -4   1  166.51    8.57   6 0.39514-0.21817-0.25589-0.33072-0.81421 0.87423
   2  -2   3    5.05    7.17   6 0.39514-0.20779-0.25589-0.03695-0.81421 0.93539
   3  -3   3  299.26    9.70   6 0.39514-0.12135-0.25589-0.18364-0.81421 0.94582
   3   4 -12   14.11    9.81   6 0.39514-0.19259-0.25589 0.84163-0.81421 0.47284
   4  -5   0   27.65   10.64   6 0.39514-0.04924-0.25589-0.47532-0.81421 0.85965
   4  -4   2   -0.21    8.50   6 0.39514-0.04093-0.25589-0.32996-0.81421 0.92532
   4  -3   3   19.29    7.68   6 0.39514-0.03575-0.25589-0.18415-0.81421 0.96529
   5  -5   0  124.27   10.85   6 0.39514 0.03613-0.25589-0.47610-0.81421 0.87258
   5  -4   2   99.11   10.02   6 0.39514 0.04619-0.25589-0.32925-0.81421 0.93832
   5  -3   3   11.96    8.56   6 0.39514 0.05139-0.25589-0.18425-0.81421 0.97758
   5   1   1  584.41   13.59   6 0.39514 0.04159-0.25589 0.40194-0.81421 0.91204
   6  -3   3   15.54    8.14   6 0.39514 0.13736-0.25589-0.18287-0.81421 0.98246
   7  -4   1   25.35   11.20   6 0.39514 0.21440-0.25589-0.33205-0.81421 0.93913
   7  -2   3  236.90    9.62   6 0.39514 0.22435-0.25589-0.03617-0.81421 0.99628
   8  -2   2   10.73    9.43   6 0.39514 0.30662-0.25589-0.03765-0.81421 0.98606
   8  -1   2   54.55    8.66   6 0.39514 0.30500-0.25589 0.10968-0.81421 0.98132
   9  -2   1   63.31   11.01   6 0.39514 0.38861-0.25589-0.03636-0.81421 0.96824
   9  -1   1   -5.93    9.42   6 0.39514 0.38730-0.25589 0.11016-0.81421 0.96329
  10   0  -1    5.94   11.23   6 0.39514 0.46312-0.25589 0.25590-0.81421 0.90908
   6   4 -11   -0.74   18.91   6 0.39495 0.07134-0.25579 0.84160-0.81457 0.54308
  -5  -3 -15  108.31   16.13   7 0.38381-0.88726-0.24502-0.19691-0.82354 0.27933
  -5  -2 -13    5.26   11.29   7 0.38381-0.87589-0.24502-0.05020-0.82354 0.34332
  -5   0 -16    8.05   11.29   7 0.38381-0.89006-0.24502 0.24304-0.82354 0.24847
  -4  -2  -8  335.89   15.07   7 0.38381-0.76795-0.24502-0.05003-0.82354 0.51632
  -4  -1  -8  261.99   13.48   7 0.38381-0.76565-0.24502 0.09683-0.82354 0.51441
  -4   0 -10   -0.87   11.55   7 0.38381-0.77948-0.24502 0.24480-0.82354 0.45401
  -3   0  -6   -1.89   10.45   7 0.38381-0.67028-0.24502 0.24414-0.82354 0.59320
  -3   2 -14   78.58   12.68   7 0.38381-0.71152-0.24502 0.53888-0.82354 0.34047
  -2  -5  -8  112.48   16.40   7 0.38381-0.59531-0.24502-0.48953-0.82354 0.53968
  -2   3 -17   -9.64   13.74   7 0.38381-0.63730-0.24502 0.68393-0.82354 0.25701
  -1  -3  -1 1133.62   19.00   7 0.38381-0.47528-0.24502-0.19583-0.82354 0.77644
   0  -4  -1    0.20   10.38   7 0.38381-0.38771-0.24502-0.34107-0.82354 0.78774
   0   4 -19    0.15   15.34   7 0.38381-0.47432-0.24502 0.83028-0.82354 0.22006
   1  -4   0   85.33   11.06   7 0.38381-0.29799-0.24502-0.34223-0.82354 0.83550
   1  -1   2  161.24   14.83   7 0.38381-0.28731-0.24502 0.09856-0.82354 0.89931
   1   4 -15   32.02   13.95   7 0.38381-0.36896-0.24502 0.83028-0.82354 0.35989
   2   4 -13  215.18   15.02   7 0.38381-0.27324-0.24502 0.83260-0.82354 0.43774
   4   1   1 2738.92   31.22   7 0.38381-0.03374-0.24502 0.39188-0.82354 0.90520
   4   4 -11  229.88   15.32   7 0.38381-0.09037-0.24502 0.83310-0.82354 0.52851
   6  -2   3  358.96   13.04   7 0.38381 0.15004-0.24502-0.04783-0.82354 0.99870
   6  -1   3   16.47   11.08   7 0.38381 0.14798-0.24502 0.09870-0.82354 0.99543
   7  -3   2   12.06   13.47   7 0.38381 0.22932-0.24502-0.19425-0.82354 0.97671
   7   1   0  129.49   13.48   7 0.38381 0.22112-0.24502 0.39320-0.82354 0.91679
   8   0   1    1.69   11.52   7 0.38381 0.31113-0.24502 0.24518-0.82354 0.95523
   9   0   0  -15.84   13.39   7 0.38381 0.39199-0.24502 0.24472-0.82354 0.93633
  10   1  -3   32.13   16.30   7 0.38381 0.46446-0.24502 0.39114-0.82354 0.85645
  -5  -1 -13   15.23    8.40   7 0.37241-0.86756-0.23411 0.08592-0.83263 0.35434
  -5   0 -15   68.75    8.60   7 0.37241-0.87484-0.23411 0.23223-0.83263 0.28945
  -4   1 -13   91.47    8.15   7 0.37241-0.78307-0.23411 0.38104-0.83263 0.36921
  -4   2 -21    5.78   10.56   7 0.37241-0.81767-0.23411 0.52448-0.83263 0.11237
  -4   2 -20   39.98   10.89   7 0.37241-0.80906-0.23411 0.52337-0.83263 0.14352
  -3   2 -13  508.54   10.44   7 0.37241-0.69460-0.23411 0.52705-0.83263 0.38094
  -2   2  -9 1004.22   12.55   7 0.37241-0.58808-0.23411 0.52640-0.83263 0.52007
  -2   3 -16   16.88    8.08   7 0.37241-0.62353-0.23411 0.67440-0.83263 0.29871
  -1   3 -12   60.71    7.88   7 0.37241-0.51892-0.23411 0.67588-0.83263 0.44108
   0  -5  -4  100.68   10.20   7 0.37241-0.39233-0.23411-0.50003-0.83263 0.70321
   0  -2   1 6390.31   38.12   7 0.37241-0.36686-0.23411-0.06022-0.83263 0.86264
   0   3  -9  695.94   12.13   7 0.37241-0.41524-0.23411 0.67227-0.83263 0.54527
   0   4 -18   10.62   10.76   7 0.37241-0.45987-0.23411 0.82327-0.83263 0.26166
   0   4 -17   92.51   10.36   7 0.37241-0.45128-0.23411 0.81638-0.83263 0.29027
   1  -2   2   71.89    8.51   7 0.37241-0.27674-0.23411-0.05963-0.83263 0.90658
   1   4 -14   -4.57    9.78   7 0.37241-0.35128-0.23411 0.81791-0.83263 0.39973
   2  -5  -2  151.92   10.54   7 0.37241-0.21057-0.23411-0.50025-0.83263 0.79747
   2  -3   2 1040.26   13.88   7 0.37241-0.18999-0.23411-0.20591-0.83263 0.92004
   3  -4   1   33.38    8.33   7 0.37241-0.10858-0.23411-0.35254-0.83263 0.90171
   3  -2   3  325.78    9.15   7 0.37241-0.09874-0.23411-0.05925-0.83263 0.96713
   3  -1   3  104.98    8.64   7 0.37241-0.09886-0.23411 0.08735-0.83263 0.96546
   3   4 -11   71.12    8.98   7 0.37241-0.16508-0.23411 0.81837-0.83263 0.52163
   4  -5  -1   34.08   10.41   7 0.37241-0.03185-0.23411-0.49897-0.83263 0.85007
   4  -4   1  777.63   12.26   7 0.37241-0.02289-0.23411-0.35210-0.83263 0.92068
   4  -1   3 1110.35   13.79   7 0.37241-0.01247-0.23411 0.08899-0.83263 0.98306
   5  -5  -1   -2.15   10.07   7 0.37241 0.05420-0.23411-0.49821-0.83263 0.86228
   5  -4   1   20.75    9.89   7 0.37241 0.06443-0.23411-0.35320-0.83263 0.93142
   5  -2   3  160.27    8.99   7 0.37241 0.07321-0.23411-0.05870-0.83263 0.99513
   5  -1   3    9.89    8.40   7 0.37241 0.07377-0.23411 0.08816-0.83263 0.99345
   6  -4   1   19.15    9.49   7 0.37241 0.14940-0.23411-0.35076-0.83263 0.93540
   6  -3   2   61.95    8.62   7 0.37241 0.15526-0.23411-0.20620-0.83263 0.97787
   6   0   2  392.03   10.76   7 0.37241 0.15533-0.23411 0.23491-0.83263 0.97265
   7  -4   0  489.38   13.02   7 0.37241 0.23227-0.23411-0.35232-0.83263 0.93013
   7  -2   2    7.40    8.33   7 0.37241 0.24298-0.23411-0.06006-0.83263 0.99348
   7  -1   2  218.90   10.03   7 0.37241 0.24200-0.23411 0.08878-0.83263 0.99183
   8  -3   1   23.18   10.96   7 0.37241 0.32144-0.23411-0.20377-0.83263 0.96188
   9   1  -2  158.78   11.09   7 0.37241 0.39522-0.23411 0.38033-0.83263 0.88715
  -4  -3  -9  138.88   17.09   7 0.37214-0.76135-0.23390-0.20762-0.83264 0.49246
  -2  -3  -3   -0.02   13.92   7 0.37214-0.55922-0.23390-0.20642-0.83264 0.70931
  -5  -3 -14    3.67   12.75   8 0.36053-0.85870-0.22285-0.21842-0.84151 0.32866
  -5  -2 -12   46.97   11.67   8 0.36053-0.84744-0.22285-0.07189-0.84151 0.39217
  -5  -1 -12    2.89   11.92   8 0.36053-0.84710-0.22285 0.07498-0.84151 0.39249
  -5   0 -14    2.23   11.43   8 0.36053-0.85784-0.22285 0.22089-0.84151 0.32960
  -5   1 -21  -12.38   15.53   8 0.36053-0.89601-0.22285 0.36939-0.84151 0.10828
  -5   1 -20   33.08   15.15   8 0.36053-0.88775-0.22285 0.36760-0.84151 0.13999
  -4   0  -9    1.99   12.81   8 0.36053-0.74923-0.22285 0.22134-0.84151 0.50447
  -4   1 -12  166.99   11.57   8 0.36053-0.76460-0.22285 0.36875-0.84151 0.40776
  -4   2 -19   86.55   14.72   8 0.36053-0.79917-0.22285 0.51576-0.84151 0.18487
  -4   2 -18    1.65   13.88   8 0.36053-0.78935-0.22285 0.51203-0.84151 0.21615
  -3   1  -8  805.86   14.11   8 0.36053-0.65969-0.22285 0.36906-0.84151 0.54835
  -3   2 -12  289.13   12.32   8 0.36053-0.67575-0.22285 0.51406-0.84151 0.42111
  -2  -4  -5  228.88   15.02   8 0.36053-0.55690-0.22285-0.36421-0.84151 0.65331
  -2   3 -15  -20.57   11.59   8 0.36053-0.60795-0.22285 0.66381-0.84151 0.33985
  -1  -5  -6   11.40   13.40   8 0.36053-0.47625-0.22285-0.51057-0.84151 0.63495
  -1  -4  -3    5.05   10.54   8 0.36053-0.46136-0.22285-0.36300-0.84151 0.73003
  -1   3 -11   70.78   10.91   8 0.36053-0.49944-0.22285 0.66101-0.84151 0.47947
   0  -3   0   22.54    9.51   8 0.36053-0.36140-0.22285-0.21740-0.84151 0.84140
   0   4 -16  -13.20   13.59   8 0.36053-0.43573-0.22285 0.80549-0.84151 0.33262
   1  -5  -3   11.11   13.80   8 0.36053-0.28899-0.22285-0.51029-0.84151 0.75606
   1  -3   1 1139.58   15.75   8 0.36053-0.27010-0.22285-0.21733-0.84151 0.88606
   1   0   1  612.24   24.58   8 0.36053-0.26782-0.22285 0.22168-0.84151 0.88703
   1   3  -7   57.69   12.11   8 0.36053-0.30644-0.22285 0.66144-0.84151 0.63191
   2   3  -6 1120.94   19.01   8 0.36053-0.21661-0.22285 0.66216-0.84151 0.67800
   2   4 -12    3.62   11.82   8 0.36053-0.24579-0.22285 0.81177-0.84151 0.48831
   3  -3   2    6.69   11.12   8 0.36053-0.09272-0.22285-0.21750-0.84151 0.94604
   3   0   2   -8.74   12.47   8 0.36053-0.09168-0.22285 0.22373-0.84151 0.94595
   4  -2   3   68.75   11.89   8 0.36053-0.00076-0.22285-0.06979-0.84151 0.98587
   4   3  -5   13.60   11.10   8 0.36053-0.03910-0.22285 0.66261-0.84151 0.73511
   4   4 -10   24.26   13.94   8 0.36053-0.06221-0.22285 0.80587-0.84151 0.57464
   5   0   2   -2.46    9.41   8 0.36053 0.08096-0.22285 0.22508-0.84151 0.97265
   5   4 -10   93.47   14.25   8 0.36053 0.02297-0.22285 0.80703-0.84151 0.58882
   6   2  -2  255.92   15.10   8 0.36053 0.14852-0.22285 0.51621-0.84151 0.85759
   8  -2   1   25.89   13.20   8 0.36053 0.33565-0.22285-0.07003-0.84151 0.97904
   8  -1   1  269.83   13.04   8 0.36053 0.33674-0.22285 0.07763-0.84151 0.97864
   8   1  -1  279.20   13.99   8 0.36053 0.32417-0.22285 0.36784-0.84151 0.91149
   9  -2   0    7.97   15.31   8 0.36053 0.41638-0.22285-0.07010-0.84151 0.95869
   9  -1   0   57.02   13.61   8 0.36053 0.41644-0.22285 0.07713-0.84151 0.95853
  10   0  -2    5.10   15.56   8 0.36053 0.49239-0.22285 0.22339-0.84151 0.90649
  -5   1 -19   43.53   11.36   8 0.34860-0.87730-0.21155 0.35921-0.85015 0.18175
  -5   1 -18  568.63   12.95   8 0.34860-0.86722-0.21155 0.35756-0.85015 0.21127
  -4   1 -11  622.18   11.33   8 0.34860-0.74521-0.21155 0.35579-0.85015 0.44501
  -4   2 -17  659.12   12.68   8 0.34860-0.77640-0.21155 0.50399-0.85015 0.25675
  -3   3 -21  113.64   11.47   8 0.34860-0.71288-0.21155 0.65331-0.85015 0.14402
  -3   3 -20   82.44   11.14   8 0.34860-0.70399-0.21155 0.65070-0.85015 0.17483
  -3   3 -19   28.73   10.93   8 0.34860-0.69537-0.21155 0.64650-0.85015 0.20518
  -2   0  -3    1.16    8.66   8 0.34860-0.53542-0.21155 0.21046-0.85015 0.72777
  -2   1  -5 2045.95   19.43   8 0.34860-0.54659-0.21155 0.35845-0.85015 0.66586
  -2   2  -8  309.42    9.13   8 0.34860-0.55864-0.21155 0.50294-0.85015 0.56805
  -2   3 -14    5.94    8.23   8 0.34860-0.59112-0.21155 0.65220-0.85015 0.38033
  -1   1  -3 6032.24   37.44   8 0.34860-0.44978-0.21155 0.35824-0.85015 0.74121
  -1   2  -6 2419.83   19.53   8 0.34860-0.46447-0.21155 0.50604-0.85015 0.64887
  -1   4 -19   14.08   10.48   8 0.34860-0.52302-0.21155 0.79212-0.85015 0.23246
   0   4 -15  270.33   11.08   8 0.34860-0.41874-0.21155 0.79505-0.85015 0.37144
   1   2  -3  848.68   16.41   8 0.34860-0.27650-0.21155 0.50439-0.85015 0.76764
   1   4 -13   61.46    8.74   8 0.34860-0.32594-0.21155 0.79879-0.85015 0.45177
   2  -4   0   60.43    7.63   8 0.34860-0.17533-0.21155-0.37425-0.85015 0.87280
   3  -5  -2    0.66    9.15   8 0.34860-0.09977-0.21155-0.52060-0.85015 0.82200
   4  -5  -2   31.58   10.93   8 0.34860-0.01301-0.21155-0.52322-0.85015 0.83919
   4  -3   2  139.01    8.58   8 0.34860 0.00622-0.21155-0.22743-0.85015 0.96300
   4   0   2  565.85   12.37   8 0.34860 0.00674-0.21155 0.21235-0.85015 0.96737
   5  -5  -2    5.00   10.16   8 0.34860 0.07248-0.21155-0.52195-0.85015 0.84992
   5  -3   2  113.07    9.25   8 0.34860 0.09294-0.21155-0.22696-0.85015 0.97185
   6  -4   0  111.69   10.27   8 0.34860 0.16882-0.21155-0.37454-0.85015 0.92591
   6  -2   2  125.85    8.11   8 0.34860 0.17993-0.21155-0.08092-0.85015 0.99610
   6  -1   2   56.18    8.08   8 0.34860 0.18024-0.21155 0.06578-0.85015 0.99754
   7  -4  -1   74.46   11.21   8 0.34860 0.25243-0.21155-0.37748-0.85015 0.91801
   7  -3   1   55.03    9.82   8 0.34860 0.25975-0.21155-0.22669-0.85015 0.96667
   7   0   1   54.85    8.03   8 0.34860 0.26005-0.21155 0.21195-0.85015 0.97106
   8  -3   0   77.77   10.90   8 0.34860 0.34201-0.21155-0.22760-0.85015 0.95244
   8   0   0   56.39    8.48   8 0.34860 0.34303-0.21155 0.21250-0.85015 0.95688
   9   0  -1   43.62    9.64   8 0.34860 0.42404-0.21155 0.21190-0.85015 0.93509
  10   1  -4   44.07   11.92   8 0.34860 0.49694-0.21155 0.35884-0.85015 0.85719
   8   3  -7   69.29   23.00   8 0.36017 0.29762-0.22255 0.66339-0.84137 0.72565
  -6  -1 -19   37.89   15.66   9 0.33627-0.94530-0.19996 0.05163-0.85827 0.17367
  -5   0 -13   17.50   11.90   9 0.33627-0.83474-0.19996 0.19943-0.85827 0.37954
  -5   1 -17 1400.33   19.54   9 0.33627-0.85456-0.19996 0.34702-0.85827 0.25091
  -4  -1  -7  286.49   12.16   9 0.33627-0.71443-0.19996 0.05250-0.85827 0.58030
  -4   2 -16   98.69   13.22   9 0.33627-0.76176-0.19996 0.49439-0.85827 0.29709
  -3   2 -11  278.21   12.30   9 0.33627-0.65116-0.19996 0.49459-0.85827 0.46947
  -3   3 -18  137.21   14.91   9 0.33627-0.68255-0.19996 0.63857-0.85827 0.24660
  -2  -5  -9  174.98   17.22   9 0.33627-0.55483-0.19996-0.53515-0.85827 0.54436
  -2   3 -13  270.61   12.97   9 0.33627-0.57280-0.19996 0.63975-0.85827 0.41906
  -1   3 -10   35.48   10.91   9 0.33627-0.47192-0.19996 0.63979-0.85827 0.52774
  -1   4 -18   36.07   15.39   9 0.33627-0.50830-0.19996 0.78476-0.85827 0.27278
   0  -5  -5   36.72   13.93   9 0.33627-0.36184-0.19996-0.53484-0.85827 0.69871
   0  -4  -2   -1.65   10.30   9 0.33627-0.34617-0.19996-0.38619-0.85827 0.79159
   0   2  -4   51.49   11.88   9 0.33627-0.35553-0.19996 0.49269-0.85827 0.73106
   0   3  -8  293.85   13.24   9 0.33627-0.37595-0.19996 0.64037-0.85827 0.60499
   1  -4  -1  134.45   11.22   9 0.33627-0.25425-0.19996-0.38554-0.85827 0.83720
   1   4 -12   21.56   11.95   9 0.33627-0.30621-0.19996 0.78298-0.85827 0.48897
   2  -5  -3   11.61   13.37   9 0.33627-0.17897-0.19996-0.53412-0.85827 0.78849
   2  -2   2  338.68   12.34   9 0.33627-0.15432-0.19996-0.09345-0.85827 0.94830
   2   4 -11  521.54   14.99   9 0.33627-0.21752-0.19996 0.78799-0.85827 0.53680
   3  -4   0   11.49   11.87   9 0.33627-0.07752-0.19996-0.38639-0.85827 0.89587
   3   3  -5  189.50   13.71   9 0.33627-0.10186-0.19996 0.63878-0.85827 0.73893
   3   4 -10  288.76   13.78   9 0.33627-0.12614-0.19996 0.78572-0.85827 0.58017
   4  -4   0   74.08   12.40   9 0.33627 0.00906-0.19996-0.38718-0.85827 0.91193
   6  -3   1  235.07   12.58   9 0.33627 0.18693-0.19996-0.23980-0.85827 0.96963
   6   1   0   65.75   11.71   9 0.33627 0.18221-0.19996 0.34705-0.85827 0.93760
   9   2  -5   13.80   15.35   9 0.33627 0.41705-0.19996 0.49431-0.85827 0.81852
  -6  -1 -18    4.85   10.32   9 0.32388-0.93151-0.18833 0.04014-0.86616 0.21334
  -5  -1 -11  168.31    8.88   9 0.32388-0.81133-0.18833 0.04056-0.86616 0.45096
  -5   0 -12    3.48    7.11   9 0.32388-0.81435-0.18833 0.18761-0.86616 0.41686
  -5   1 -16   62.60   10.32   9 0.32388-0.83894-0.18833 0.33635-0.86616 0.29290
  -5   1 -15    6.10    7.98   9 0.32388-0.82626-0.18833 0.33306-0.86616 0.32102
  -4   0  -8 7057.50   32.52   9 0.32388-0.71027-0.18833 0.18853-0.86616 0.56045
  -4   1 -10   72.79    8.44   9 0.32388-0.71731-0.18833 0.33276-0.86616 0.49404
  -4   2 -15   17.58    8.08   9 0.32388-0.74578-0.18833 0.48346-0.86616 0.33744
  -3   0  -5  318.29   10.78   9 0.32388-0.60832-0.18833 0.18825-0.86616 0.66794
  -3   1  -7   32.10    7.31   9 0.32388-0.61874-0.18833 0.33609-0.86616 0.60608
  -3   2 -10   37.95    8.32   9 0.32388-0.62981-0.18833 0.47896-0.86616 0.50691
  -3   3 -17   29.61    9.90   9 0.32388-0.66837-0.18833 0.63008-0.86616 0.28697
  -3   3 -16    4.14    9.47   9 0.32388-0.65697-0.18833 0.62463-0.86616 0.31533
  -2   3 -12   11.65    8.56   9 0.32388-0.55364-0.18833 0.62593-0.86616 0.45718
  -1   4 -17   29.46   11.07   9 0.32388-0.49378-0.18833 0.77532-0.86616 0.31258
   0   4 -14   51.87    9.90   9 0.32388-0.39424-0.18833 0.77745-0.86616 0.42338
   1  -5  -4  266.49   11.62   9 0.32388-0.25833-0.18833-0.54478-0.86616 0.74809
   2  -3   1 1257.99   14.86   9 0.32388-0.14624-0.18833-0.25189-0.86616 0.92244
   2  -1   2  903.49   15.84   9 0.32388-0.14033-0.18833 0.04164-0.86616 0.95575
   3  -5  -3    2.56    9.34   9 0.32388-0.08083-0.18833-0.54588-0.86616 0.81109
   3  -2   2 2041.14   17.38   9 0.32388-0.05561-0.18833-0.10483-0.86616 0.97238
   4  -5  -3  174.96   11.61   9 0.32388 0.00536-0.18833-0.54643-0.86616 0.82783
   4  -2   2   25.86    6.66   9 0.32388 0.03152-0.18833-0.10522-0.86616 0.98682
   5  -5  -3    9.91   10.10   9 0.32388 0.09298-0.18833-0.54516-0.86616 0.83703
   5  -3   1   12.64    8.53   9 0.32388 0.11201-0.18833-0.25204-0.86616 0.96675
   5  -2   2  227.83    9.26   9 0.32388 0.11793-0.18833-0.10347-0.86616 0.99389
   5  -1   2 1004.43   13.61   9 0.32388 0.11774-0.18833 0.04243-0.86616 0.99846
   6  -4  -1  103.82   10.00   9 0.32388 0.18904-0.18833-0.39873-0.86616 0.91540
   6   0   1    1.83    8.04   9 0.32388 0.20030-0.18833 0.18905-0.86616 0.98091
   7  -3   0  148.52   10.28   9 0.32388 0.28048-0.18833-0.25111-0.86616 0.95835
   7  -2   1  239.93    9.85   9 0.32388 0.28558-0.18833-0.10379-0.86616 0.98527
   7  -1   1  144.67    9.61   9 0.32388 0.28575-0.18833 0.04272-0.86616 0.99003
   8  -3  -1  243.03   12.32   9 0.32388 0.36276-0.18833-0.25122-0.86616 0.94232
   8  -2   0    9.39    9.58   9 0.32388 0.36595-0.18833-0.10430-0.86616 0.97005
   8  -1   0   37.81    8.51   9 0.32388 0.36778-0.18833 0.04213-0.86616 0.97464
   9  -2  -1   18.28   10.92   9 0.32388 0.44536-0.18833-0.10329-0.86616 0.94732
   9  -1  -1   13.72    9.43   9 0.32388 0.44740-0.18833 0.04279-0.86616 0.95171
   9   1  -3  102.00   10.08   9 0.32388 0.43924-0.18833 0.33488-0.86616 0.89186
  10   0  -3    1.28   10.07   9 0.32388 0.52376-0.18833 0.18863-0.86616 0.90186
   5   3  -5   65.98   20.64   8 0.34821 0.05986-0.21128 0.65133-0.84979 0.75811
  -3  -4  -8  600.73   27.79   9 0.33632-0.63537-0.20005-0.38789-0.85811 0.56257
   6   4 -10   35.51   19.28   9 0.32416 0.14594-0.18863 0.77641-0.86613 0.62939
  -6  -2 -17  144.68   15.59  10 0.31186-0.91019-0.17713-0.11607-0.87378 0.25175
  -6  -1 -17   80.89   15.88  10 0.31186-0.91630-0.17713 0.02905-0.87378 0.25231
  -6   0 -19    4.98   14.38  10 0.31186-0.92478-0.17713 0.17584-0.87378 0.18930
  -5  -3 -13  161.89   15.07  10 0.31186-0.80939-0.17713-0.26407-0.87378 0.39291
  -5  -2 -11   25.61   11.84  10 0.31186-0.79975-0.17713-0.11786-0.87378 0.45750
  -4  -2  -7  531.92   17.78  10 0.31186-0.69084-0.17713-0.11786-0.87378 0.59752
  -4   2 -14   16.63   11.65  10 0.31186-0.72873-0.17713 0.47202-0.87378 0.37641
  -3  -1  -4    1.21   10.73  10 0.31186-0.58974-0.17713 0.03035-0.87378 0.70569
  -2   2  -7  628.87   13.12  10 0.31186-0.51914-0.17713 0.47011-0.87378 0.62440
  -1  -5  -7   76.26   14.08  10 0.31186-0.43259-0.17713-0.55490-0.87378 0.63493
  -1  -4  -4 1243.45   19.75  10 0.31186-0.41968-0.17713-0.41126-0.87378 0.73422
  -1   2  -5   85.43   11.60  10 0.31186-0.42184-0.17713 0.46999-0.87378 0.70043
  -1   3  -9  183.89   12.08  10 0.31186-0.44303-0.17713 0.61610-0.87378 0.57444
  -1   4 -16   29.51   13.45  10 0.31186-0.47718-0.17713 0.76499-0.87378 0.35263
   0   4 -13  432.63   13.61  10 0.31186-0.37569-0.17713 0.76346-0.87378 0.46043
   1   3  -6  588.81   15.41  10 0.31186-0.25479-0.17713 0.61653-0.87378 0.69649
   1   4 -11  546.48   15.09  10 0.31186-0.27910-0.17713 0.76048-0.87378 0.53590
   2  -4  -1  201.31   11.49  10 0.31186-0.14423-0.17713-0.40932-0.87378 0.86745
   2   2  -2 1775.29   29.99  10 0.31186-0.14870-0.17713 0.47015-0.87378 0.83652
   2   4 -10   64.54   12.62  10 0.31186-0.18797-0.17713 0.76272-0.87378 0.58230
   3  -3   1   22.38   11.14  10 0.31186-0.04879-0.17713-0.26229-0.87378 0.94436
   4  -3   1    7.80   11.26  10 0.31186 0.03870-0.17713-0.26203-0.87378 0.95843
   4  -1   2  249.89   11.93  10 0.31186 0.04424-0.17713 0.03126-0.87378 0.99332
   4   4  -9   15.79   11.87  10 0.31186-0.00984-0.17713 0.76127-0.87378 0.63941
   7   1  -1   84.79   13.12  10 0.31186 0.28760-0.17713 0.32427-0.87378 0.93523
   7   2  -3   -2.47   11.91  10 0.31186 0.27763-0.17713 0.47120-0.87378 0.87062
   8   1  -2  193.41   13.29  10 0.31186 0.37023-0.17713 0.32470-0.87378 0.91763
   8   2  -4   24.21   13.87  10 0.31186 0.35923-0.17713 0.47083-0.87378 0.85231
   9   0  -2   11.46   13.11  10 0.31186 0.45641-0.17713 0.17841-0.87378 0.93220
  -6  -1 -16    1.35    9.33  10 0.29978-0.89903-0.16591 0.01797-0.88116 0.29180
  -6   0 -18   26.49   10.73  10 0.29978-0.91140-0.16591 0.16603-0.88116 0.22922
  -6   0 -17   -7.47   10.86  10 0.29978-0.89980-0.16591 0.16387-0.88116 0.25856
  -5  -1 -10   12.61    7.63  10 0.29978-0.78048-0.16591 0.01857-0.88116 0.49541
  -5   0 -11  171.26    8.81  10 0.29978-0.78689-0.16591 0.16472-0.88116 0.46438
  -5   1 -14   -0.30    8.05  10 0.29978-0.80557-0.16591 0.31349-0.88116 0.37035
  -5   2 -20   36.03   11.23  10 0.29978-0.83163-0.16591 0.45855-0.88116 0.17819
  -5   2 -19  169.95   12.03  10 0.29978-0.82165-0.16591 0.45679-0.88116 0.20726
  -4   1  -9   75.61    8.51  10 0.29978-0.68796-0.16591 0.31135-0.88116 0.53986
  -4   2 -13    6.62    8.32  10 0.29978-0.71018-0.16591 0.45966-0.88116 0.41526
  -3   2  -9  903.84   12.90  10 0.29978-0.60195-0.16591 0.45726-0.88116 0.55230
  -3   3 -15   -7.30    9.88  10 0.29978-0.63683-0.16591 0.60914-0.88116 0.36661
  -3   3 -14   19.87    8.25  10 0.29978-0.62455-0.16591 0.60178-0.88116 0.39346
  -2   1  -4    5.40    9.03  10 0.29978-0.49208-0.16591 0.31119-0.88116 0.72614
  -2   3 -11  129.96    8.13  10 0.29978-0.52695-0.16591 0.60636-0.88116 0.50550
  -1  -3  -2   41.03    7.20  10 0.29978-0.39727-0.16591-0.27435-0.88116 0.80306
  -1   4 -15    9.81    9.46  10 0.29978-0.46043-0.16591 0.75339-0.88116 0.39116
   0  -5  -6  185.41   10.91  10 0.29978-0.33073-0.16591-0.56876-0.88116 0.69235
   0   3  -7  404.82   10.93  10 0.29978-0.33512-0.16591 0.60625-0.88116 0.65993
   1  -4  -2  239.56    9.33  10 0.29978-0.22397-0.16591-0.42094-0.88116 0.83327
   1  -3   0    2.00    6.65  10 0.29978-0.21270-0.16591-0.27373-0.88116 0.89328
   1  -2   1 2208.37   20.83  10 0.29978-0.20881-0.16591-0.12798-0.88116 0.92507
   2  -5  -4  307.37   11.52  10 0.29978-0.14828-0.16591-0.56670-0.88116 0.77733
   3  -5  -4   -3.46    9.40  10 0.29978-0.06167-0.16591-0.57077-0.88116 0.79898
   3  -4  -1  123.74    9.25  10 0.29978-0.04621-0.16591-0.41983-0.88116 0.88799
   3  -1   2 1027.36   14.50  10 0.29978-0.03030-0.16591 0.01884-0.88116 0.98239
   4  -4  -1   16.90    8.17  10 0.29978 0.04038-0.16591-0.41947-0.88116 0.90189
   5  -5  -4    1.99   10.02  10 0.29978 0.11196-0.16591-0.56823-0.88116 0.82240
   6  -4  -2   41.61    9.82  10 0.29978 0.20888-0.16591-0.42288-0.88116 0.90330
   6  -3   0  243.65    9.94  10 0.29978 0.21802-0.16591-0.27267-0.88116 0.95944
   6  -2   1  129.59    8.38  10 0.29978 0.22244-0.16591-0.12583-0.88116 0.98958
   6  -1   1   86.82    8.46  10 0.29978 0.22392-0.16591 0.02054-0.88116 0.99741
   7  -3  -1  230.85   10.78  10 0.29978 0.30029-0.16591-0.27377-0.88116 0.94917
   7  -2   0  311.56   10.23  10 0.29978 0.30516-0.16591-0.12640-0.88116 0.97984
   7   0   0   -3.26    7.70  10 0.29978 0.30425-0.16591 0.16578-0.88116 0.97417
   8  -3  -2   84.46   11.25  10 0.29978 0.38305-0.16591-0.27494-0.88116 0.93058
   8  -2  -1   24.44    9.73  10 0.29978 0.38753-0.16591-0.12771-0.88116 0.96215
   8   0  -1    0.50    8.27  10 0.29978 0.38536-0.16591 0.16688-0.88116 0.95672
   9  -2  -2   97.14   11.43  10 0.29978 0.46710-0.16591-0.12617-0.88116 0.93720
  10   1  -5   84.52   12.24  10 0.29978 0.53961-0.16591 0.31279-0.88116 0.85669
  -6  -2 -16  174.77   16.07  11 0.28764-0.88575-0.15446-0.13983-0.88894 0.29958
  -6  -1 -15  121.06   14.07  11 0.28764-0.88013-0.15446 0.00725-0.88894 0.33190
  -6   0 -16  340.39   15.00  11 0.28764-0.88310-0.15446 0.15414-0.88894 0.30004
  -5   1 -13   19.74   11.47  11 0.28764-0.78641-0.15446 0.30152-0.88894 0.40983
  -5   2 -18  577.08   17.94  11 0.28764-0.80855-0.15446 0.44844-0.88894 0.24968
  -4   0  -7   -4.05   10.29  11 0.28764-0.66923-0.15446 0.15489-0.88894 0.61364
  -4   2 -12   27.95   12.03  11 0.28764-0.69078-0.15446 0.44700-0.88894 0.45354
  -4   3 -19    0.98   15.77  11 0.28764-0.72525-0.15446 0.59307-0.88894 0.23151
  -3   1  -6  976.64   15.38  11 0.28764-0.57812-0.15446 0.30137-0.88894 0.65894
  -2  -5 -10  107.95   16.13  11 0.28764-0.51292-0.15446-0.58133-0.88894 0.54432
  -2  -4  -6  561.26   18.47  11 0.28764-0.49079-0.15446-0.43313-0.88894 0.67047
  -2  -1  -2  850.98   30.71  11 0.28764-0.46997-0.15446 0.00594-0.88894 0.79876
  -2   4 -18   34.90   15.88  11 0.28764-0.55018-0.15446 0.74251-0.88894 0.29101
  -1  -2  -1 2280.89   30.86  11 0.28764-0.37989-0.15446-0.13962-0.88894 0.84415
  -1   3  -8  750.44   14.72  11 0.28764-0.41217-0.15446 0.59232-0.88894 0.61963
  -1   4 -14   72.71   13.89  11 0.28764-0.44234-0.15446 0.74069-0.88894 0.43035
   0  -4  -3   60.75   10.60  11 0.28764-0.30271-0.15446-0.43219-0.88894 0.79193
   0  -3  -1  986.41   16.30  11 0.28764-0.29336-0.15446-0.28600-0.88894 0.85539
   0   4 -12  107.35   12.64  11 0.28764-0.34745-0.15446 0.74419-0.88894 0.50936
   1  -5  -5  493.54   16.20  11 0.28764-0.22594-0.15446-0.57716-0.88894 0.73990
   2   3  -5    1.21   12.17  11 0.28764-0.13909-0.15446 0.59671-0.88894 0.75923
   3   4  -9  208.33   13.69  11 0.28764-0.07311-0.15446 0.74360-0.88894 0.64543
   5  -3   0  376.74   12.99  11 0.28764 0.14488-0.15446-0.28612-0.88894 0.95799
   5  -2   1   87.71   11.75  11 0.28764 0.14948-0.15446-0.13904-0.88894 0.99018
   5   0   1   69.75   10.31  11 0.28764 0.14985-0.15446 0.15531-0.88894 0.98796
   5   1   0   17.15    9.97  11 0.28764 0.14423-0.15446 0.30076-0.88894 0.95390
   5   4  -9   34.21   13.92  11 0.28764 0.10021-0.15446 0.74213-0.88894 0.67075
   7  -1   0  131.67   13.23  11 0.28764 0.31778-0.15446 0.00888-0.88894 0.98604
   8  -1  -1  292.08   13.27  11 0.28764 0.40062-0.15446 0.00895-0.88894 0.96740
  10   0  -4   -4.99   14.35  11 0.28764 0.55473-0.15446 0.15499-0.88894 0.89404
  -6   0 -15    5.07    9.44  11 0.27545-0.86604-0.14298 0.14200-0.89645 0.33917
  -6   1 -19   56.09   11.74  11 0.27545-0.88869-0.14298 0.28945-0.89645 0.21318
  -6   1 -18    6.68   10.56  11 0.27545-0.87726-0.14298 0.28815-0.89645 0.24296
  -5   0 -10   -7.80    7.76  11 0.27545-0.75702-0.14298 0.14215-0.89645 0.51256
  -5   1 -12   10.13    8.48  11 0.27545-0.76556-0.14298 0.28932-0.89645 0.44888
  -5   2 -17   45.81    9.93  11 0.27545-0.79528-0.14298 0.43777-0.89645 0.29074
  -5   2 -16  186.47   10.76  11 0.27545-0.78295-0.14298 0.43441-0.89645 0.31827
  -4   3 -18   75.66   11.33  11 0.27545-0.71194-0.14298 0.58541-0.89645 0.27249
  -4   3 -17   13.87   10.95  11 0.27545-0.70119-0.14298 0.57950-0.89645 0.30134
  -3   2  -8  464.04   10.76  11 0.27545-0.57174-0.14298 0.43452-0.89645 0.59887
  -3   3 -13    3.02    8.07  11 0.27545-0.60044-0.14298 0.58518-0.89645 0.44527
  -2   2  -6  151.48    8.31  11 0.27545-0.47754-0.14298 0.43611-0.89645 0.67954
  -2   3 -10   13.32    7.50  11 0.27545-0.49915-0.14298 0.58521-0.89645 0.55399
  -2   4 -17   21.30   11.00  11 0.27545-0.53435-0.14298 0.73348-0.89645 0.33204
  -2   4 -16   -5.47   11.26  11 0.27545-0.52439-0.14298 0.72521-0.89645 0.35942
  -1  -5  -8  390.47   13.46  11 0.27545-0.40213-0.14298-0.59135-0.89645 0.62794
  -1   0  -1  598.38   21.31  11 0.27545-0.36883-0.14298 0.14267-0.89645 0.85020
  -1   4 -13   41.58    9.96  11 0.27545-0.42340-0.14298 0.72705-0.89645 0.46842
   0  -2   0   11.98    8.75  11 0.27545-0.27496-0.14298-0.15030-0.89645 0.89540
   0   4 -11  845.47   13.28  11 0.27545-0.32794-0.14298 0.72754-0.89645 0.54469
   1  -1   1  779.03   16.87  11 0.27545-0.18345-0.14298-0.00446-0.89645 0.94265
   1   4 -10 1421.93   16.26  11 0.27545-0.24047-0.14298 0.73062-0.89645 0.59431
   2  -5  -5    9.88    9.67  11 0.27545-0.12857-0.14298-0.59216-0.89645 0.76558
   2  -4  -2    1.69    7.14  11 0.27545-0.11350-0.14298-0.44410-0.89645 0.86013
   2  -3   0   12.37    8.28  11 0.27545-0.10331-0.14298-0.29659-0.89645 0.92170
   2  -2   1  262.58    9.43  11 0.27545-0.09838-0.14298-0.15101-0.89645 0.95636
   2   4  -9    6.32    8.51  11 0.27545-0.14711-0.14298 0.72968-0.89645 0.63726
   3  -3   0   77.65    8.43  11 0.27545-0.01647-0.14298-0.29817-0.89645 0.94006
   4  -4  -2    4.13    8.28  11 0.27545 0.06066-0.14298-0.44641-0.89645 0.89106
   4  -3   0 1250.55   13.65  11 0.27545 0.07022-0.14298-0.29646-0.89645 0.95161
   4  -2   1  103.33    8.21  11 0.27545 0.07394-0.14298-0.14911-0.89645 0.98548
   5  -5  -5    2.97   10.42  11 0.27545 0.13174-0.14298-0.59152-0.89645 0.80581
   5  -4  -2  134.67   10.20  11 0.27545 0.14626-0.14298-0.44276-0.89645 0.89628
   6  -3  -1  556.17   11.44  11 0.27545 0.23840-0.14298-0.29695-0.89645 0.95021
   9  -2  -3  352.80   13.05  11 0.27545 0.48854-0.14298-0.15056-0.89645 0.92469
   9   1  -4   17.59    9.91  11 0.27545 0.48287-0.14298 0.29075-0.89645 0.89122
  10  -1  -4   55.85   11.69  11 0.27545 0.56749-0.14298-0.00284-0.89645 0.90145
   5   2  -2  721.71   25.35  11 0.27557 0.14744-0.14312 0.43713-0.89604 0.89967
  -6  -2 -15   -1.32   14.83  12 0.26339-0.85852-0.13170-0.16275-0.90308 0.34685
  -6  -1 -14   64.85   13.65  12 0.26339-0.85494-0.13170-0.01551-0.90308 0.37915
  -6   0 -14   45.20   13.77  12 0.26339-0.84750-0.13170 0.13052-0.90308 0.37629
  -6   1 -17   91.37   15.81  12 0.26339-0.86300-0.13170 0.27776-0.90308 0.28234
  -5  -3 -12   -0.15   13.25  12 0.26339-0.75474-0.13170-0.30887-0.90308 0.45437
  -5  -2 -10   81.34   12.37  12 0.26339-0.74756-0.13170-0.16332-0.90308 0.51968
  -5  -1  -9   67.40   11.25  12 0.26339-0.73971-0.13170-0.01522-0.90308 0.54946
  -5   2 -15    3.89   13.53  12 0.26339-0.76649-0.13170 0.42273-0.90308 0.35814
  -4  -1  -6  103.87   10.42  12 0.26339-0.63991-0.13170-0.01514-0.90308 0.65937
  -4   1  -8  263.47   13.08  12 0.26339-0.65018-0.13170 0.27879-0.90308 0.59698
  -4   2 -11   50.86   10.75  12 0.26339-0.66495-0.13170 0.42659-0.90308 0.50206
  -4   3 -16   47.14   13.70  12 0.26339-0.68602-0.13170 0.56929-0.90308 0.34055
  -3   0  -4   -5.06   11.40  12 0.26339-0.54147-0.13170 0.13137-0.90308 0.73603
  -3   3 -12    7.81   11.64  12 0.26339-0.58092-0.13170 0.57169-0.90308 0.48186
   0  -5  -7   72.54   14.22  12 0.26339-0.30040-0.13170-0.60458-0.90308 0.68185
   0   2  -3  833.44   17.52  12 0.26339-0.27752-0.13170 0.42481-0.90308 0.80815
   0   3  -6   18.47   11.86  12 0.26339-0.29265-0.13170 0.57159-0.90308 0.71186
   1  -5  -6   23.83   13.84  12 0.26339-0.20761-0.13170-0.60364-0.90308 0.72786
   1   3  -5    2.30   12.08  12 0.26339-0.20152-0.13170 0.56988-0.90308 0.75578
   2   0   1   -1.92   13.92  12 0.26339-0.08618-0.13170 0.13230-0.90308 0.96208
   3  -5  -5  302.24   15.01  12 0.26339-0.02991-0.13170-0.60192-0.90308 0.78332
   3  -4  -2   72.15   12.12  12 0.26339-0.01438-0.13170-0.45406-0.90308 0.87753
   3  -2   1   14.09   10.29  12 0.26339 0.00048-0.13170-0.16131-0.90308 0.97487
   4   0   1    0.39   10.76  12 0.26339 0.08723-0.13170 0.13239-0.90308 0.98898
   5  -1   1  609.77   12.92  12 0.26339 0.17322-0.13170-0.01467-0.90308 0.99972
   6  -2   0  189.55   11.80  12 0.26339 0.25427-0.13170-0.16033-0.90308 0.98159
   6   0   0  379.56   13.72  12 0.26339 0.25570-0.13170 0.13290-0.90308 0.98580
   6   1  -1   -0.39   11.29  12 0.26339 0.25079-0.13170 0.27925-0.90308 0.95482
   7  -2  -1   76.92   12.67  12 0.26339 0.33761-0.13170-0.16196-0.90308 0.96836
   8  -2  -2   12.62   13.33  12 0.26339 0.41797-0.13170-0.16121-0.90308 0.94806
   9   0  -3    6.63   13.56  12 0.26339 0.49721-0.13170 0.13178-0.90308 0.92461
   9   2  -6    9.54   15.24  12 0.26339 0.48351-0.13170 0.42429-0.90308 0.83194
  -6  -1 -13   43.44   10.10  12 0.25128-0.83341-0.12040-0.02746-0.90946 0.41521
  -6   1 -16   17.31    9.16  12 0.25128-0.84803-0.12040 0.26612-0.90946 0.32024
  -5   0  -9  473.21   11.20  12 0.25128-0.72688-0.12040 0.11894-0.90946 0.55469
  -5   1 -11  168.00    8.57  12 0.25128-0.73927-0.12040 0.26730-0.90946 0.49514
  -5   2 -14   22.80    9.60  12 0.25128-0.74922-0.12040 0.41211-0.90946 0.39512
  -4   0  -6   40.70    7.31  12 0.25128-0.62494-0.12040 0.12010-0.90946 0.66443
  -4   2 -10  478.88   10.35  12 0.25128-0.64425-0.12040 0.41268-0.90946 0.53549
  -4   3 -15   -1.60    9.35  12 0.25128-0.66997-0.12040 0.55886-0.90946 0.37803
  -3   1  -5  888.43   13.26  12 0.25128-0.53465-0.12040 0.26685-0.90946 0.70862
  -3   3 -11  177.32    9.37  12 0.25128-0.56151-0.12040 0.55820-0.90946 0.51571
  -2   3  -9  535.02   10.86  12 0.25128-0.47051-0.12040 0.56126-0.90946 0.59917
  -2   4 -15  251.88   10.78  12 0.25128-0.50094-0.12040 0.71030-0.90946 0.41021
  -1   1  -2  171.64   11.46  12 0.25128-0.34820-0.12040 0.26687-0.90946 0.83336
  -1   2  -4  870.10   13.81  12 0.25128-0.35742-0.12040 0.41450-0.90946 0.77098
  -1   3  -7    8.21    8.10  12 0.25128-0.37173-0.12040 0.56013-0.90946 0.67333
  -1   4 -12  146.30    9.14  12 0.25128-0.39741-0.12040 0.70747-0.90946 0.51530
   1  -4  -3  127.62    8.25  12 0.25128-0.18026-0.12040-0.46641-0.90946 0.82716
   1  -3  -1  203.98    8.36  12 0.25128-0.17020-0.12040-0.32058-0.90946 0.89375
   1   4  -9    8.73    8.66  12 0.25128-0.20926-0.12040 0.70598-0.90946 0.63583
   3   0   1 3086.18   27.38  12 0.25128 0.01323-0.12040 0.12057-0.90946 0.98257
   4  -1   1 2616.69   20.08  12 0.25128 0.09961-0.12040-0.02524-0.90946 0.99806
   5  -5  -6   18.97   10.36  12 0.25128 0.15104-0.12040-0.61485-0.90946 0.78785
   5  -4  -3    3.93    9.68  12 0.25128 0.16639-0.12040-0.46712-0.90946 0.88351
   5  -3  -1  366.56    9.44  12 0.25128 0.17591-0.12040-0.31968-0.90946 0.94695
   6  -1   0   72.89    8.27  12 0.25128 0.26793-0.12040-0.02604-0.90946 0.99308
   7   0  -1  626.40   11.93  12 0.25128 0.34863-0.12040 0.12085-0.90946 0.97251
   8  -1  -2  167.69    9.28  12 0.25128 0.43142-0.12040-0.02696-0.90946 0.95799
   8   0  -2   14.21    8.26  12 0.25128 0.42843-0.12040 0.12022-0.90946 0.95148
   8   1  -3   20.77    8.46  12 0.25128 0.42486-0.12040 0.26683-0.90946 0.92089
  10  -1  -5   89.74   12.26  12 0.25128 0.59030-0.12040-0.02647-0.90946 0.88894
  10   0  -5   -0.45   10.32  12 0.25128 0.58606-0.12040 0.12001-0.90946 0.88303
  -6  -2 -14    7.16   12.72  13 0.23905-0.82945-0.10903-0.18507-0.91550 0.39087
  -6   0 -13   -2.27   11.21  13 0.23905-0.82260-0.10903 0.10839-0.91550 0.42234
  -6   1 -15  125.24   13.87  13 0.23905-0.83089-0.10903 0.25538-0.91550 0.35778
  -4   1  -7  285.15   11.30  13 0.23905-0.61751-0.10903 0.25486-0.91550 0.63806
  -4   3 -14  100.12   13.99  13 0.23905-0.65171-0.10903 0.54696-0.91550 0.41634
  -3   2  -7  288.54   12.19  13 0.23905-0.53196-0.10903 0.40231-0.91550 0.65234
  -3   4 -17    9.33   15.79  13 0.23905-0.57933-0.10903 0.69230-0.91550 0.33340
  -2  -3  -4  211.19   14.61  13 0.23905-0.43222-0.10903-0.33130-0.91550 0.76082
  -2   4 -14   47.71   13.66  13 0.23905-0.48294-0.10903 0.69874-0.91550 0.44507
  -1  -5  -9   78.03   13.78  13 0.23905-0.37235-0.10903-0.62724-0.91550 0.61759
  -1  -4  -5  338.49   13.71  13 0.23905-0.34987-0.10903-0.47745-0.91550 0.74144
   0  -4  -4   54.78   10.77  13 0.23905-0.25969-0.10903-0.47776-0.91550 0.78834
   0   4 -10   54.64   12.60  13 0.23905-0.28950-0.10903 0.69846-0.91550 0.60079
   1   2  -2 2409.88   28.49  13 0.23905-0.16184-0.10903 0.40227-0.91550 0.86457
   2  -5  -6   18.77   13.35  13 0.23905-0.09659-0.10903-0.62361-0.91550 0.75112
   2  -4  -3    6.57   10.88  13 0.23905-0.08237-0.10903-0.47883-0.91550 0.85040
   2  -1   1 7685.56   40.13  13 0.23905-0.06185-0.10903-0.03577-0.91550 0.97545
   2   4  -8   38.68   12.45  13 0.23905-0.10581-0.10903 0.69403-0.91550 0.68667
   2   5 -14    2.53   15.63  13 0.23905-0.13509-0.10903 0.84058-0.91550 0.49674
   3  -5  -6   74.14   14.76  13 0.23905-0.01086-0.10903-0.62685-0.91550 0.76777
   3   4  -8  848.35   18.36  13 0.23905-0.01960-0.10903 0.69796-0.91550 0.70393
   4  -4  -3   27.06   11.60  13 0.23905 0.09177-0.10903-0.47875-0.91550 0.87671
   4   4  -8  242.77   14.20  13 0.23905 0.06739-0.10903 0.69653-0.91550 0.71614
   5  -2   0  591.73   14.05  13 0.23905 0.19337-0.10903-0.18347-0.91550 0.98218
   6  -3  -2  187.46   12.96  13 0.23905 0.27051-0.10903-0.33174-0.91550 0.93489
   7  -1  -1   89.39   11.95  13 0.23905 0.36024-0.10903-0.03734-0.91550 0.97702
   7   1  -2  713.91   16.75  13 0.23905 0.35514-0.10903 0.25497-0.91550 0.94397
   8   2  -5  128.50   14.82  13 0.23905 0.42840-0.10903 0.40322-0.91550 0.86591
  -6  -1 -12    4.37    8.08  13 0.22678-0.80438-0.09764-0.04876-0.92129 0.45840
  -6   0 -12   47.29    8.42  13 0.22678-0.80142-0.09764 0.09733-0.92129 0.45667
  -6   1 -14   64.85    9.76  13 0.22678-0.81303-0.09764 0.24339-0.92129 0.39411
  -5   1 -10   20.41    7.51  13 0.22678-0.71148-0.09764 0.24444-0.92129 0.53846
  -5   2 -13   15.39    8.17  13 0.22678-0.72663-0.09764 0.39184-0.92129 0.44248
  -4   2  -9   13.32    7.93  13 0.22678-0.61565-0.09764 0.38906-0.92129 0.57951
  -4   3 -13   39.22   10.06  13 0.22678-0.63326-0.09764 0.53541-0.92129 0.45159
  -3   3 -10  156.35    9.49  13 0.22678-0.53433-0.09764 0.53591-0.92129 0.56094
  -3   4 -16   18.04   10.54  13 0.22678-0.56345-0.09764 0.68195-0.92129 0.37094
  -2   0  -2 6185.21   43.67  13 0.22678-0.41071-0.09764 0.09697-0.92129 0.83069
  -2   1  -3 1109.00   16.63  13 0.22678-0.41550-0.09764 0.24428-0.92129 0.79977
  -2   2  -5   60.52    7.77  13 0.22678-0.42547-0.09764 0.39249-0.92129 0.73806
  -2   3  -8 1561.24   15.32  13 0.22678-0.44029-0.09764 0.53737-0.92129 0.64061
  -2   4 -13    4.30    9.67  13 0.22678-0.46431-0.09764 0.68431-0.92129 0.48149
  -1   4 -11  468.68   11.13  13 0.22678-0.36914-0.09764 0.68554-0.92129 0.56102
   1  -5  -7   49.03    9.89  13 0.22678-0.17591-0.09764-0.63674-0.92129 0.71418
   1  -2   0    5.34    8.11  13 0.22678-0.14029-0.09764-0.19556-0.92129 0.93660
   2  -3  -1   13.66    8.02  13 0.22678-0.06009-0.09764-0.34195-0.92129 0.91687
   3  -4  -3    5.24    8.19  13 0.22678 0.01717-0.09764-0.48798-0.92129 0.86475
   3  -3  -1  217.39    9.28  13 0.22678 0.02665-0.09764-0.34248-0.92129 0.93180
   3  -1   1  610.31   12.56  13 0.22678 0.03763-0.09764-0.04940-0.92129 0.99160
   4  -3  -1  524.07   10.90  13 0.22678 0.11375-0.09764-0.34137-0.92129 0.93942
   4  -2   0 2563.78   18.28  13 0.22678 0.11851-0.09764-0.19572-0.92129 0.98007
   5  -5  -7  113.97   12.18  13 0.22678 0.17018-0.09764-0.63688-0.92129 0.76950
   6  -2  -1  949.37   12.43  13 0.22678 0.28696-0.09764-0.19472-0.92129 0.97142
   7  -2  -2  205.72    9.59  13 0.22678 0.36852-0.09764-0.19534-0.92129 0.95551
   8  -2  -3    7.29    9.56  13 0.22678 0.44830-0.09764-0.19471-0.92129 0.93204
   9  -1  -4   26.31    9.65  13 0.22678 0.53232-0.09764-0.04808-0.92129 0.91833
   9   0  -4    3.64    9.26  13 0.22678 0.52959-0.09764 0.09843-0.92129 0.91530
  -2  -5 -11   59.42   19.04  13 0.22705-0.45508-0.09765-0.63609-0.92162 0.54449
   3   1   0 3023.43   40.88  13 0.22705 0.03204-0.09765 0.24523-0.92162 0.96216
   3   3  -4   30.13   14.68  13 0.22705 0.01212-0.09765 0.53767-0.92162 0.83485
   6   4  -9  196.37   22.07  13 0.22705 0.24766-0.09765 0.68395-0.92162 0.71700
  -6  -2 -13    9.44   13.29  14 0.21487-0.79867-0.08625-0.20770-0.92731 0.43313
  -6   2 -17   93.89   15.96  14 0.21487-0.81469-0.08625 0.37853-0.92731 0.30627
  -5  -2  -9   36.84   12.56  14 0.21487-0.69203-0.08625-0.20805-0.92731 0.57462
  -5  -1  -8  247.15   12.86  14 0.21487-0.68804-0.08625-0.06186-0.92731 0.60661
  -5   0  -8    0.02   11.06  14 0.21487-0.68695-0.08625 0.08565-0.92731 0.60538
  -5   2 -12   36.57   11.71  14 0.21487-0.70682-0.08625 0.37983-0.92731 0.47882
  -5   3 -17   42.50   16.33  14 0.21487-0.72920-0.08625 0.52472-0.92731 0.31951
  -3   4 -15   11.31   15.34  14 0.21487-0.54684-0.08625 0.67080-0.92731 0.40916
  -2  -4  -7  210.18   14.61  14 0.21487-0.42353-0.08625-0.50211-0.92731 0.67850
  -2   4 -12   46.27   13.87  14 0.21487-0.44496-0.08625 0.67003-0.92731 0.51730
  -1  -3  -3    9.52    9.13  14 0.21487-0.31673-0.08625-0.35508-0.92731 0.81916
  -1   3  -6   86.91   11.96  14 0.21487-0.33052-0.08625 0.52518-0.92731 0.72296
   0  -5  -8  298.31   15.30  14 0.21487-0.25469-0.08625-0.64607-0.92731 0.67076
   0  -3  -2 2010.68   21.43  14 0.21487-0.22531-0.08625-0.35354-0.92731 0.86141
   0   3  -5  188.22   11.85  14 0.21487-0.23862-0.08625 0.52620-0.92731 0.76899
   0   4  -9  419.28   14.30  14 0.21487-0.25964-0.08625 0.67437-0.92731 0.64228
   1   4  -8   37.31   12.17  14 0.21487-0.16782-0.08625 0.67253-0.92731 0.68588
   1   5 -14    9.48   15.76  14 0.21487-0.19801-0.08625 0.82136-0.92731 0.49756
   2  -5  -7    7.79   13.22  14 0.21487-0.07799-0.08625-0.65005-0.92731 0.73416
   2   3  -4 1138.57   20.43  14 0.21487-0.06150-0.08625 0.52645-0.92731 0.82814
   2   5 -13  -16.05   15.04  14 0.21487-0.10647-0.08625 0.81874-0.92731 0.54087
   3   5 -13  109.51   17.85  14 0.21487-0.01961-0.08625 0.82335-0.92731 0.55748
   4  -5  -7   -7.93   15.10  14 0.21487 0.09516-0.08625-0.64864-0.92731 0.76039
   5  -3  -2   30.24   11.53  14 0.21487 0.20746-0.08625-0.35420-0.92731 0.93288
   5  -1   0   42.31    9.92  14 0.21487 0.21671-0.08625-0.06010-0.92731 0.99625
   5   0   0    3.94    9.92  14 0.21487 0.21674-0.08625 0.08616-0.92731 0.99439
   6   2  -3   24.37   10.84  14 0.21487 0.28853-0.08625 0.37968-0.92731 0.91351
   7   2  -4    5.62   11.80  14 0.21487 0.37020-0.08625 0.37961-0.92731 0.89556
   8   0  -3   -2.71   11.85  14 0.21487 0.46296-0.08625 0.08752-0.92731 0.94364
   9   1  -5    8.99   13.30  14 0.21487 0.53531-0.08625 0.23252-0.92731 0.88591
  10   0  -6   -7.11   14.49  14 0.21487 0.61714-0.08625 0.08637-0.92731 0.86903
  -7   0 -17  179.47   13.18  14 0.20293-0.89312-0.07483 0.07527-0.93303 0.29937
  -6   0 -11    3.15    8.13  14 0.20293-0.77380-0.07483 0.07380-0.93303 0.50131
  -6   1 -13   38.16    9.97  14 0.20293-0.79007-0.07483 0.22212-0.93303 0.44189
  -6   2 -16  166.24   11.65  14 0.20293-0.80013-0.07483 0.36760-0.93303 0.34426
  -5   1  -9   66.17    8.04  14 0.20293-0.68161-0.07483 0.22243-0.93303 0.58296
  -5   2 -11   13.62    8.52  14 0.20293-0.68642-0.07483 0.36585-0.93303 0.51456
  -5   3 -16   50.75   10.67  14 0.20293-0.71464-0.07483 0.51420-0.93303 0.35793
  -4   1  -6  104.41    7.67  14 0.20293-0.57729-0.07483 0.22090-0.93303 0.68709
  -4   2  -8  317.79    9.91  14 0.20293-0.58639-0.07483 0.36680-0.93303 0.62274
  -4   3 -12   51.87    8.64  14 0.20293-0.60971-0.07483 0.51566-0.93303 0.50047
  -3   1  -4   -0.57    7.54  14 0.20293-0.48030-0.07483 0.22130-0.93303 0.76404
  -3   2  -6   71.83    7.26  14 0.20293-0.49196-0.07483 0.36831-0.93303 0.70327
  -3   3  -9   32.04    7.47  14 0.20293-0.50638-0.07483 0.51374-0.93303 0.60604
  -3   4 -14    8.18   10.93  14 0.20293-0.52909-0.07483 0.65905-0.93303 0.44653
  -2   3  -7 1617.91   15.61  14 0.20293-0.40985-0.07483 0.51337-0.93303 0.68172
  -1   4 -10 1140.81   14.22  14 0.20293-0.34099-0.07483 0.66290-0.93303 0.60624
   0  -1   0    0.95   10.11  14 0.20293-0.20301-0.07483-0.07183-0.93303 0.93304
   1  -4  -4    0.35    7.07  14 0.20293-0.13632-0.07483-0.51031-0.93303 0.81700
   1   5 -13    7.21   10.61  14 0.20293-0.17919-0.07483 0.80460-0.93303 0.53237
   2  -2   0  519.03   11.22  14 0.20293-0.03048-0.07483-0.21931-0.93303 0.95833
   3  -5  -7  139.82   10.21  14 0.20293 0.02088-0.07483-0.65753-0.93303 0.74642
   3  -2   0 2531.18   19.02  14 0.20293 0.05658-0.07483-0.21833-0.93303 0.97092
   4  -4  -4   -0.47    8.11  14 0.20293 0.12311-0.07483-0.51133-0.93303 0.85868
   5  -5  -8   48.26   11.92  14 0.20293 0.18958-0.07483-0.66037-0.93303 0.74640
   5  -2  -1  144.27    8.88  14 0.20293 0.22441-0.07483-0.21880-0.93303 0.97267
   6  -3  -3   38.90    8.40  14 0.20293 0.29955-0.07483-0.36528-0.93303 0.91675
   6  -1  -1   10.99    7.90  14 0.20293 0.31095-0.07483-0.07270-0.93303 0.98436
   6   0  -1    6.29    8.00  14 0.20293 0.31054-0.07483 0.07492-0.93303 0.98444
   7  -3  -4   10.49    9.66  14 0.20293 0.38112-0.07483-0.36453-0.93303 0.89805
   7  -1  -2  690.80   12.71  14 0.20293 0.39293-0.07483-0.07166-0.93303 0.96660
   7   0  -2    3.59    7.50  14 0.20293 0.39337-0.07483 0.07527-0.93303 0.96639
   8  -2  -4   29.87    9.49  14 0.20293 0.47035-0.07483-0.21992-0.93303 0.91705
   8  -1  -3   19.55    8.30  14 0.20293 0.47146-0.07483-0.07131-0.93303 0.94149
  -3  -4  -9   14.77   14.46  14 0.20254-0.50677-0.07455-0.51215-0.93273 0.60559
   5   4  -8   85.98   18.03  14 0.20254 0.19023-0.07455 0.66122-0.93273 0.74702
   9   2  -7   42.07   18.54  14 0.20254 0.54004-0.07455 0.36812-0.93273 0.83247
  -7  -1 -16   81.04   15.92  15 0.19037-0.87485-0.06297-0.08472-0.93803 0.33448
  -7   0 -16   -0.89   14.67  15 0.19037-0.87607-0.06297 0.06229-0.93803 0.33556
  -6  -2 -12  100.35   14.13  15 0.19037-0.76538-0.06297-0.23005-0.93803 0.47406
  -6  -1 -11    4.10   11.71  15 0.19037-0.76646-0.06297-0.08457-0.93803 0.50920
  -6   1 -12    2.19   11.37  15 0.19037-0.76917-0.06297 0.20924-0.93803 0.47650
  -6   2 -15   -9.08   15.38  15 0.19037-0.78389-0.06297 0.35527-0.93803 0.38083
  -5   3 -15   88.07   16.00  15 0.19037-0.69828-0.06297 0.50347-0.93803 0.39395
  -4  -2  -6  438.61   18.15  15 0.19037-0.56590-0.06297-0.23141-0.93803 0.69311
  -4  -1  -5  461.40   14.16  15 0.19037-0.56149-0.06297-0.08439-0.93803 0.72536
  -4   0  -5   -4.62    9.62  15 0.19037-0.56251-0.06297 0.06290-0.93803 0.72654
  -4   3 -11   16.49   11.44  15 0.19037-0.58951-0.06297 0.50149-0.93803 0.53385
  -3   0  -3  302.99   14.07  15 0.19037-0.46372-0.06297 0.06236-0.93803 0.80063
  -2   2  -4 1776.47   18.66  15 0.19037-0.38204-0.06297 0.35643-0.93803 0.78288
  -2   4 -11   73.51   12.24  15 0.19037-0.41723-0.06297 0.65034-0.93803 0.56245
  -1  -5 -10   38.41   15.64  15 0.19037-0.32670-0.06297-0.67104-0.93803 0.60580
  -1  -4  -6  140.66   13.39  15 0.19037-0.30780-0.06297-0.52572-0.93803 0.73476
  -1   2  -3   34.04   11.61  15 0.19037-0.29173-0.06297 0.35694-0.93803 0.83132
   0  -4  -5   44.42   10.41  15 0.19037-0.21546-0.06297-0.52454-0.93803 0.77944
   0   4  -8  197.52   13.33  15 0.19037-0.22996-0.06297 0.64694-0.93803 0.68285
   0   5 -14   34.63   16.21  15 0.19037-0.26075-0.06297 0.79880-0.93803 0.49552
   1  -5  -8  342.73   15.15  15 0.19037-0.14397-0.06297-0.67075-0.93803 0.69553
   1  -3  -2  109.38   10.12  15 0.19037-0.11461-0.06297-0.37782-0.93803 0.88923
   1   3  -4   24.39    9.88  15 0.19037-0.12455-0.06297 0.50304-0.93803 0.82581
   2  -4  -4   44.72   11.09  15 0.19037-0.03713-0.06297-0.52211-0.93803 0.83530
   2   4  -7  420.02   15.08  15 0.19037-0.05273-0.06297 0.64858-0.93803 0.74244
   2   5 -12   99.03   15.69  15 0.19037-0.07726-0.06297 0.79474-0.93803 0.58337
   3  -4  -4    1.27   11.72  15 0.19037 0.04807-0.06297-0.52213-0.93803 0.84803
   3   4  -7   62.42   12.72  15 0.19037 0.03370-0.06297 0.64915-0.93803 0.75654
   3   5 -12  111.88   15.46  15 0.19037 0.00983-0.06297 0.79727-0.93803 0.59850
   4  -5  -8   51.43   15.18  15 0.19037 0.11548-0.06297-0.67259-0.93803 0.73930
   4  -3  -2  296.35   12.28  15 0.19037 0.14520-0.06297-0.37573-0.93803 0.92633
   5   1  -1  127.77   11.39  15 0.19037 0.23670-0.06297 0.21002-0.93803 0.97416
   6  -2  -2  276.98   12.19  15 0.19037 0.31996-0.06297-0.23091-0.93803 0.95728
   7  -4  -7   12.07   14.57  15 0.19037 0.38071-0.06297-0.52437-0.93803 0.81112
   7  -2  -3   11.75   11.72  15 0.19037 0.39990-0.06297-0.23015-0.93803 0.93847
   8   1  -4   25.71   11.73  15 0.19037 0.48003-0.06297 0.20921-0.93803 0.91667
   9  -1  -5   -0.62   13.32  15 0.19037 0.56230-0.06297-0.08325-0.93803 0.90032
   9   0  -5   -1.99   13.22  15 0.19037 0.56330-0.06297 0.06331-0.93803 0.90173
  -7  -1 -15   -0.60   10.75  15 0.17779-0.85468-0.05110-0.09607-0.94277 0.36985
  -7   0 -15   71.58   11.25  15 0.17779-0.85756-0.05110 0.05025-0.94277 0.37121
  -7   1 -16   75.57   10.95  15 0.17779-0.85694-0.05110 0.19566-0.94277 0.33676
  -6   0 -10  161.46    9.59  15 0.17779-0.74413-0.05110 0.05013-0.94277 0.54132
  -6   1 -11   17.68    8.20  15 0.17779-0.74776-0.05110 0.19705-0.94277 0.50916
  -6   2 -14   11.52    9.24  15 0.17779-0.76628-0.05110 0.34338-0.94277 0.41647
  -5   0  -7  146.81    9.08  15 0.17779-0.64444-0.05110 0.05018-0.94277 0.65260
  -5   1  -8  235.38    9.34  15 0.17779-0.65076-0.05110 0.19780-0.94277 0.62215
  -5   2 -10   79.58    8.78  15 0.17779-0.65981-0.05110 0.34357-0.94277 0.55685
  -5   3 -14    7.38    9.39  15 0.17779-0.68023-0.05110 0.49152-0.94277 0.43077
  -3   3  -8  106.48    8.20  15 0.17779-0.47614-0.05110 0.48987-0.94277 0.64699
  -3   4 -13   89.97    9.94  15 0.17779-0.50412-0.05110 0.64087-0.94277 0.49321
  -1   3  -5   36.95    8.24  15 0.17779-0.28868-0.05110 0.48949-0.94277 0.76779
  -1   4  -9   32.46    8.83  15 0.17779-0.31084-0.05110 0.63933-0.94277 0.64637
   0  -5  -9  106.97   10.48  15 0.17779-0.22345-0.05110-0.68099-0.94277 0.65321
   0   2  -2 1565.55   19.79  15 0.17779-0.18776-0.05110 0.34444-0.94277 0.87931
   0   5 -13  155.41   11.94  15 0.17779-0.24183-0.05110 0.78272-0.94277 0.52907
   1   4  -7    3.15    8.53  15 0.17779-0.12520-0.05110 0.63577-0.94277 0.73311
   1   5 -12   17.77   11.10  15 0.17779-0.15059-0.05110 0.78220-0.94277 0.57408
   2  -5  -8  485.44   12.70  15 0.17779-0.04535-0.05110-0.68220-0.94277 0.71309
   2  -3  -2  775.82   12.64  15 0.17779-0.01497-0.05110-0.38944-0.94277 0.90689
   3  -5  -8    8.79   10.72  15 0.17779 0.04100-0.05110-0.68165-0.94277 0.72738
   3  -3  -2   37.41    8.22  15 0.17779 0.07149-0.05110-0.38749-0.94277 0.91863
   4  -1   0 7845.79   32.88  15 0.17779 0.16862-0.05110-0.09445-0.94277 0.99537
   4   0   0  256.66   10.12  15 0.17779 0.16784-0.05110 0.05108-0.94277 0.99867
   5  -3  -3  103.77    7.55  15 0.17779 0.23970-0.05110-0.38901-0.94277 0.91576
   6  -4  -6  148.56   10.48  15 0.17779 0.30917-0.05110-0.53279-0.94277 0.82604
   6  -3  -4   65.05    8.61  15 0.17779 0.32244-0.05110-0.39046-0.94277 0.90187
   7  -3  -5  -11.47    9.59  15 0.17779 0.40272-0.05110-0.39032-0.94277 0.88050
   7   1  -3  287.22   11.52  15 0.17779 0.41257-0.05110 0.19710-0.94277 0.94318
   8  -3  -6  136.56   11.74  15 0.17779 0.48150-0.05110-0.38598-0.94277 0.85230
   9  -2  -6   20.18   10.66  15 0.17779 0.56629-0.05110-0.24033-0.94277 0.86720
  10   0  -7    5.49   10.13  15 0.17779 0.64852-0.05110 0.05110-0.94277 0.85179
  -5  -3 -11   -3.29   16.24  15 0.17800-0.66520-0.05165-0.38890-0.94313 0.52593
  -2  -5 -12  100.77   18.92  15 0.17800-0.41050-0.05165-0.68215-0.94313 0.53325
   4   3  -4   44.28   14.52  15 0.17800 0.14791-0.05165 0.49212-0.94313 0.87122
   8   3  -8   -0.39   18.24  15 0.17800 0.47343-0.05165 0.49121-0.94313 0.79680
  -7   0 -14   -0.48   14.11  16 0.16549-0.83784-0.04004 0.03928-0.94776 0.40770
  -6  -1 -10  143.61   13.05  16 0.16549-0.73322-0.04004-0.10796-0.94776 0.54915
  -6   2 -13   19.13   13.36  16 0.16549-0.74689-0.04004 0.33209-0.94776 0.45330
  -5  -1  -7   28.28   11.56  16 0.16549-0.63297-0.04004-0.10792-0.94776 0.65881
  -5   3 -13  153.99   14.29  16 0.16549-0.66156-0.04004 0.47916-0.94776 0.46748
  -4   2  -7  541.62   13.80  16 0.16549-0.54786-0.04004 0.33319-0.94776 0.67328
  -4   3 -10   10.41   11.76  16 0.16549-0.56170-0.04004 0.48045-0.94776 0.57860
  -4   4 -15    5.47   15.97  16 0.16549-0.58553-0.04004 0.62596-0.94776 0.41845
  -3  -1  -3   98.80   12.98  16 0.16549-0.44007-0.04004-0.10796-0.94776 0.81209
  -3   2  -5   25.65    9.72  16 0.16549-0.44952-0.04004 0.33340-0.94776 0.74921
  -3   4 -12    8.77   13.40  16 0.16549-0.48462-0.04004 0.62689-0.94776 0.52803
  -2   3  -6   97.81   11.89  16 0.16549-0.36744-0.04004 0.47919-0.94776 0.73093
  -2   4 -10   36.08   12.28  16 0.16549-0.38914-0.04004 0.62808-0.94776 0.60597
   0  -2  -1 6549.04   40.78  16 0.16549-0.16967-0.04004-0.25331-0.94776 0.91408
   0   3  -4  883.89   15.17  16 0.16549-0.18414-0.04004 0.47882-0.94776 0.82002
   1  -4  -5   53.01   10.29  16 0.16549-0.10420-0.04004-0.54790-0.94776 0.80294
   2   5 -11   -0.68   15.69  16 0.16549-0.04658-0.04004 0.76937-0.94776 0.62327
   3   5 -11   29.33   15.05  16 0.16549 0.03934-0.04004 0.76969-0.94776 0.63677
   4  -5  -9   91.21   14.67  16 0.16549 0.13475-0.04004-0.69647-0.94776 0.71607
   4  -2  -1 5214.63   26.47  16 0.16549 0.17493-0.04004-0.25291-0.94776 0.96676
   4   4  -7   54.93   12.50  16 0.16549 0.14577-0.04004 0.62645-0.94776 0.78008
   6   1  -2   19.07   11.45  16 0.16549 0.34192-0.04004 0.18640-0.94776 0.96332
   7  -4  -8  -23.70   14.47  16 0.16549 0.39979-0.04004-0.54722-0.94776 0.78755
   8  -2  -5  118.65   14.08  16 0.16549 0.50040-0.04004-0.25248-0.94776 0.89541
   8  -1  -4   29.36   11.69  16 0.16549 0.50421-0.04004-0.10655-0.94776 0.92474
   8   0  -4  188.52   12.98  16 0.16549 0.50743-0.04004 0.04084-0.94776 0.92920
   8   2  -6    8.44   13.63  16 0.16549 0.49776-0.04004 0.33468-0.94776 0.86839
   9   1  -6  168.32   14.50  16 0.16549 0.58018-0.04004 0.18456-0.94776 0.87418
  -7  -1 -14   -4.58   10.83  16 0.15315-0.82783-0.02897-0.11917-0.95245 0.41393
  -7   1 -15   -8.35   10.52  16 0.15315-0.83652-0.02897 0.17473-0.95245 0.38446
  -6   1 -10  143.89    9.14  16 0.15315-0.71970-0.02897 0.17391-0.95245 0.55350
  -6   2 -12   92.67   10.13  16 0.15315-0.72740-0.02897 0.31946-0.95245 0.48846
  -5   1  -7   35.97    8.16  16 0.15315-0.61837-0.02897 0.17372-0.95245 0.66232
  -5   2  -9   40.22    8.75  16 0.15315-0.63018-0.02897 0.32165-0.95245 0.60169
  -5   3 -12    1.83    9.60  16 0.15315-0.64194-0.02897 0.46587-0.95245 0.50353
  -4   1  -5  481.15   10.37  16 0.15315-0.52479-0.02897 0.17508-0.95245 0.74254
  -4   3  -9  142.19    9.17  16 0.15315-0.54058-0.02897 0.46653-0.95245 0.60924
  -4   4 -14   -0.01   10.83  16 0.15315-0.56793-0.02897 0.61409-0.95245 0.45495
  -3   3  -7    0.81    7.69  16 0.15315-0.44512-0.02897 0.46574-0.95245 0.68796
  -3   4 -11   35.91    9.96  16 0.15315-0.46429-0.02897 0.61225-0.95245 0.56188
  -2   1  -2  909.71   16.22  16 0.15315-0.33698-0.02897 0.17506-0.95245 0.86247
  -2   4  -9  888.72   12.82  16 0.15315-0.36786-0.02897 0.61255-0.95245 0.63573
  -1   4  -8  124.01    9.32  16 0.15315-0.27931-0.02897 0.61540-0.95245 0.68644
  -1   5 -13   43.58   10.99  16 0.15315-0.30186-0.02897 0.75911-0.95245 0.52476
   0   4  -7  920.19   14.16  16 0.15315-0.18774-0.02897 0.61410-0.95245 0.72975
   0   5 -12    6.43   11.13  16 0.15315-0.21264-0.02897 0.76205-0.95245 0.57305
   1  -5  -9    0.90    9.26  16 0.15315-0.11217-0.02897-0.70281-0.95245 0.67533
   1   5 -11   84.52   11.35  16 0.15315-0.12043-0.02897 0.75910-0.95245 0.61512
   2  -5  -9  309.27   11.61  16 0.15315-0.02462-0.02897-0.70614-0.95245 0.69386
   2  -4  -5   22.11    8.49  16 0.15315-0.00458-0.02897-0.55733-0.95245 0.81844
   3  -5  -9   35.44   10.89  16 0.15315 0.06174-0.02897-0.70570-0.95245 0.70531
   3  -4  -5   24.68    8.55  16 0.15315 0.08065-0.02897-0.55607-0.95245 0.82850
   3  -2  -1   87.97    7.74  16 0.15315 0.10142-0.02897-0.26430-0.95245 0.96267
   3  -1   0 2886.46   22.28  16 0.15315 0.10665-0.02897-0.11816-0.95245 0.99162
   4  -3  -3   13.70    7.67  16 0.15315 0.17716-0.02897-0.41164-0.95245 0.90962
   5  -4  -6   28.83    9.65  16 0.15315 0.24795-0.02897-0.55425-0.95245 0.82195
   5  -2  -2  713.57   11.86  16 0.15315 0.26943-0.02897-0.26372-0.95245 0.95603
   5  -1  -1  115.31    7.85  16 0.15315 0.27330-0.02897-0.11690-0.95245 0.98522
   6  -4  -7   64.04    9.53  16 0.15315 0.32912-0.02897-0.55462-0.95245 0.80446
   6  -2  -3   23.50    7.60  16 0.15315 0.35191-0.02897-0.26555-0.95245 0.94042
   6  -1  -2   -2.38    8.10  16 0.15315 0.35582-0.02897-0.11779-0.95245 0.97056
   7  -2  -4    8.24    8.18  16 0.15315 0.43170-0.02897-0.26387-0.95245 0.91810
   7  -1  -3  290.03    9.49  16 0.15315 0.43703-0.02897-0.11656-0.95245 0.94825
   8  -3  -7   54.44   11.28  16 0.15315 0.50074-0.02897-0.40853-0.95245 0.83010
   9  -2  -7   38.04   10.97  16 0.15315 0.58813-0.02897-0.26311-0.95245 0.84554
   9  -1  -6  170.53   10.60  16 0.15315 0.59415-0.02897-0.11717-0.95245 0.87750
   9   0  -6    3.47    9.45  16 0.15315 0.59675-0.02897 0.02991-0.95245 0.88431
  10   0  -8   44.07   11.97  16 0.15315 0.67393-0.02897 0.02866-0.95245 0.83333
   7   4 -10   31.49   28.21  15 0.19014 0.36626-0.06317 0.65035-0.93817 0.71611
  -3  -3  -6   34.28   17.87  15 0.17781-0.46689-0.05168-0.38903-0.94309 0.71161
  -7  -1 -13   34.14   13.31  17 0.14049-0.80534-0.01730-0.13055-0.95646 0.44703
  -7   0 -13  143.08   13.86  17 0.14049-0.81248-0.01730 0.01551-0.95646 0.45052
  -7   1 -14   -5.48   15.01  17 0.14049-0.81774-0.01730 0.16331-0.95646 0.41935
  -6  -2 -11    6.15   13.48  17 0.14049-0.71347-0.01730-0.27689-0.95646 0.52560
  -6   0  -9   -3.63   12.31  17 0.14049-0.70516-0.01730 0.01667-0.95646 0.59165
  -5  -2  -8   41.65   10.82  17 0.14049-0.61303-0.01730-0.27825-0.95646 0.63566
  -5   0  -6    0.03   11.65  17 0.14049-0.60039-0.01730 0.01620-0.95646 0.69742
  -4   0  -4   10.16    9.86  17 0.14049-0.50485-0.01730 0.01641-0.95646 0.77490
  -4   2  -6  467.35   13.47  17 0.14049-0.51433-0.01730 0.30892-0.95646 0.71162
  -4   4 -13   30.08   15.70  17 0.14049-0.54851-0.01730 0.60168-0.95646 0.48987
  -3   1  -3  106.82   11.92  17 0.14049-0.41339-0.01730 0.16330-0.95646 0.82161
  -2  -4  -8  214.02   14.54  17 0.14049-0.35425-0.01730-0.57190-0.95646 0.67542
  -1  -5 -11  242.21   17.27  17 0.14049-0.28055-0.01730-0.71415-0.95646 0.58912
  -1   1  -1  759.63   19.41  17 0.14049-0.23263-0.01730 0.16398-0.95646 0.91162
   0  -5 -10   54.12   14.48  17 0.14049-0.19006-0.01730-0.71448-0.95646 0.63461
   0  -4  -6   97.75   11.77  17 0.14049-0.17123-0.01730-0.57071-0.95646 0.76596
   0  -3  -3  151.49   10.67  17 0.14049-0.15530-0.01730-0.42100-0.95646 0.85818
   1  -2  -1 1107.95   18.04  17 0.14049-0.05918-0.01730-0.27651-0.95646 0.93800
   1  -1   0   68.93   14.30  17 0.14049-0.05458-0.01730-0.12945-0.95646 0.96955
   2   4  -6   -4.78   12.54  17 0.14049 0.00348-0.01730 0.60172-0.95646 0.79099
   4  -5 -10    5.94   14.31  17 0.14049 0.15557-0.01730-0.71878-0.95646 0.69178
   4   5 -11   16.78   16.30  17 0.14049 0.15210-0.01730 0.74972-0.95646 0.66158
   5  -3  -4    8.19   11.22  17 0.14049 0.27104-0.01730-0.42253-0.95646 0.89529
   5   0  -1  870.58   15.22  17 0.14049 0.28677-0.01730 0.01786-0.95646 0.99064
   6  -3  -5   69.67   11.74  17 0.14049 0.35310-0.01730-0.42345-0.95646 0.87766
   6   0  -2 1870.61   20.21  17 0.14049 0.36952-0.01730 0.01803-0.95646 0.97496
   7  -4  -9   -0.03   15.02  17 0.14049 0.41933-0.01730-0.56915-0.95646 0.76193
   7   0  -3  124.26   11.53  17 0.14049 0.44807-0.01730 0.01709-0.95646 0.95228
   8   1  -5   71.39   12.15  17 0.14049 0.52716-0.01730 0.16422-0.95646 0.90552
   9   2  -8   58.10   15.20  17 0.14049 0.59840-0.01730 0.31118-0.95646 0.82265
  -7   0 -12    2.14    9.46  17 0.12780-0.78999-0.00564 0.00442-0.96019 0.48387
  -7   1 -13   36.36    9.47  17 0.12780-0.79772-0.00564 0.15121-0.96019 0.45380
  -7   2 -15   65.35   11.21  17 0.12780-0.80237-0.00564 0.29606-0.96019 0.38841
  -6  -1  -9   64.21    9.20  17 0.12780-0.69104-0.00564-0.14206-0.96019 0.59343
  -6   1  -9   62.01    9.27  17 0.12780-0.69002-0.00564 0.15115-0.96019 0.59306
  -6   2 -11   11.87    9.66  17 0.12780-0.70152-0.00564 0.29779-0.96019 0.53177
  -6   3 -14    3.43   10.50  17 0.12780-0.71005-0.00564 0.44193-0.96019 0.43248
  -5   2  -8   29.01    7.69  17 0.12780-0.60020-0.00564 0.29818-0.96019 0.64110
  -5   3 -11  -10.45    9.68  17 0.12780-0.61612-0.00564 0.44565-0.96019 0.54715
  -4   3  -8  850.15   12.90  17 0.12780-0.51114-0.00564 0.44381-0.96019 0.64901
  -4   4 -12  112.16   11.72  17 0.12780-0.52963-0.00564 0.58852-0.96019 0.52259
  -3   2  -4  334.39    9.41  17 0.12780-0.40601-0.00564 0.29824-0.96019 0.79133
  -3   4 -10  784.15   13.35  17 0.12780-0.43593-0.00564 0.59166-0.96019 0.60367
  -2   2  -3    3.59    7.56  17 0.12780-0.31659-0.00564 0.29908-0.96019 0.84108
  -2   3  -5   12.70    8.17  17 0.12780-0.32548-0.00564 0.44454-0.96019 0.77509
  -2   4  -8  213.99    9.70  17 0.12780-0.33729-0.00564 0.58921-0.96019 0.67436
  -2   5 -13   19.50   12.29  17 0.12780-0.36069-0.00564 0.73177-0.96019 0.51683
  -1   2  -2   75.22    8.97  17 0.12780-0.22322-0.00564 0.29862-0.96019 0.88290
  -1   3  -4    3.74    8.28  17 0.12780-0.23307-0.00564 0.44513-0.96019 0.81911
  -1   4  -7   96.98    9.47  17 0.12780-0.24717-0.00564 0.59010-0.96019 0.72229
  -1   5 -12   58.81   11.31  17 0.12780-0.27353-0.00564 0.73887-0.96019 0.56751
   0   5 -11  171.49   12.25  17 0.12780-0.18297-0.00564 0.73951-0.96019 0.61318
   1  -5 -10    6.82    9.44  17 0.12780-0.09132-0.00564-0.72936-0.96019 0.65434
   1  -3  -3   61.34    7.12  17 0.12780-0.05583-0.00564-0.43478-0.96019 0.87853
   1   4  -6   37.39    8.99  17 0.12780-0.07056-0.00564 0.59136-0.96019 0.78400
   2  -3  -3    4.64    8.34  17 0.12780 0.02994-0.00564-0.43592-0.96019 0.89240
   2  -2  -1 3343.47   23.03  17 0.12780 0.03954-0.00564-0.28786-0.96019 0.95088
   2   5 -10   -5.93   11.12  17 0.12780-0.00306-0.00564 0.73685-0.96019 0.66902
   3  -5 -10   11.39   10.72  17 0.12780 0.08173-0.00564-0.72949-0.96019 0.68195
   3  -4  -6  239.89    9.96  17 0.12780 0.10252-0.00564-0.58228-0.96019 0.81136
   3  -3  -3  297.63    9.86  17 0.12780 0.11682-0.00564-0.43293-0.96019 0.90018
   3   0   0   15.82    9.93  17 0.12780 0.13121-0.00564 0.00567-0.96019 0.99972
   5  -4  -7   50.92    9.54  17 0.12780 0.26892-0.00564-0.57947-0.96019 0.80022
   6  -4  -8    9.72    9.38  17 0.12780 0.34930-0.00564-0.57852-0.96019 0.78070
   8  -3  -8   -2.39   10.75  17 0.12780 0.52116-0.00564-0.43152-0.96019 0.80675
   8  -2  -6   31.30    9.39  17 0.12780 0.53063-0.00564-0.28476-0.96019 0.86988
   8  -1  -5   60.38    8.81  17 0.12780 0.53743-0.00564-0.13939-0.96019 0.90430
   9  -2  -8   44.25   11.26  17 0.12780 0.60925-0.00564-0.28739-0.96019 0.82340
   9  -1  -7   19.51    9.60  17 0.12780 0.61702-0.00564-0.14131-0.96019 0.85970
   9   1  -7   20.87    9.48  17 0.12780 0.61604-0.00564 0.15243-0.96019 0.85906
  -7  -1 -12   -1.10   13.24  18 0.11514-0.77531 0.00621-0.15445-0.96370 0.48546
  -7   1 -12    7.73   13.14  18 0.11514-0.77696 0.00621 0.13804-0.96370 0.48729
  -7   2 -14   30.83   15.13  18 0.11514-0.78473 0.00621 0.28442-0.96370 0.42343
  -6  -3 -14    6.03   14.13  18 0.11514-0.70284 0.00621-0.44830-0.96370 0.43699
  -6   0  -8  262.44   12.09  18 0.11514-0.67136 0.00621-0.00730-0.96370 0.62877
  -6   2 -10  407.58   13.41  18 0.11514-0.67888 0.00621 0.28429-0.96370 0.56462
  -5  -1  -6  701.15   16.65  18 0.11514-0.57581 0.00621-0.15349-0.96370 0.70448
  -5   1  -6  710.46   14.56  18 0.11514-0.57681 0.00621 0.13916-0.96370 0.70665
  -5   3 -10  221.54   13.68  18 0.11514-0.59472 0.00621 0.43196-0.96370 0.57886
  -4   1  -4  133.39   10.72  18 0.11514-0.47879 0.00621 0.13942-0.96370 0.78289
  -3   3  -6   42.64   11.05  18 0.11514-0.40367 0.00621 0.43336-0.96370 0.73470
  -1  -5 -12   48.37   15.59  18 0.11514-0.26256 0.00621-0.74199-0.96370 0.56762
  -1  -4  -7   99.62   12.92  18 0.11514-0.23518 0.00621-0.59188-0.96370 0.72431
  -1  -3  -4    7.02   10.21  18 0.11514-0.22149 0.00621-0.44609-0.96370 0.82173
  -1  -2  -2   70.45   12.29  18 0.11514-0.21171 0.00621-0.29995-0.96370 0.88580
   0  -5 -11  169.92   16.43  18 0.11514-0.17116 0.00621-0.74219-0.96370 0.61231
   0   4  -6   96.82   12.34  18 0.11514-0.14463 0.00621 0.57800-0.96370 0.77248
   1  -4  -6   56.85   11.11  18 0.11514-0.05869 0.00621-0.59225-0.96370 0.78362
   1   3  -3   60.97   10.10  18 0.11514-0.04287 0.00621 0.43386-0.96370 0.88360
   1   5 -10    2.42   14.74  18 0.11514-0.07747 0.00621 0.72857-0.96370 0.66214
   2  -5 -10   14.83   15.04  18 0.11514 0.00782 0.00621-0.73700-0.96370 0.66723
   2  -4  -6    3.37   12.01  18 0.11514 0.02766 0.00621-0.59282-0.96370 0.79808
   2   3  -3   11.91   12.22  18 0.11514 0.04382 0.00621 0.43375-0.96370 0.89701
   3   4  -6  236.75   14.33  18 0.11514 0.11481 0.00621 0.58090-0.96370 0.81537
   3   5 -10   13.52   15.14  18 0.11514 0.09600 0.00621 0.72742-0.96370 0.68795
   4  -5 -11    4.28   15.38  18 0.11514 0.17575 0.00621-0.74064-0.96370 0.66586
   4  -3  -4   46.51   10.84  18 0.11514 0.21047 0.00621-0.44646-0.96370 0.89056
   4  -2  -2   46.84   10.18  18 0.11514 0.22027 0.00621-0.29867-0.96370 0.95065
   4  -1  -1   47.49   10.93  18 0.11514 0.22593 0.00621-0.15235-0.96370 0.98508
   4   1  -1   48.47   11.44  18 0.11514 0.22579 0.00621 0.14119-0.96370 0.98754
   7  -4 -10   48.68   15.99  18 0.11514 0.43780 0.00621-0.59119-0.96370 0.73490
   7  -2  -5   58.90   11.88  18 0.11514 0.46372 0.00621-0.29827-0.96370 0.89486
   7  -1  -4    9.61   11.90  18 0.11514 0.47044 0.00621-0.15197-0.96370 0.93090
   7   1  -4   26.26   12.67  18 0.11514 0.47139 0.00621 0.14122-0.96370 0.93321
   7   2  -5   53.34   12.16  18 0.11514 0.46583 0.00621 0.28744-0.96370 0.89954
   8   0  -5    4.02   11.79  18 0.11514 0.55079 0.00621-0.00602-0.96370 0.90951
   9   0  -7    1.85   13.33  18 0.11514 0.63035 0.00621-0.00589-0.96370 0.86413
  10   0  -9   22.59   16.01  18 0.11514 0.70411 0.00621-0.00609-0.96370 0.81006
  -7   0 -11  257.95   11.63  18 0.10246-0.76139 0.01805-0.01945-0.96692 0.52311
  -7   2 -13  -13.84   10.69  18 0.10246-0.76674 0.01805 0.27139-0.96692 0.45718
  -6   1  -8  789.08   13.19  18 0.10246-0.65933 0.01805 0.12660-0.96692 0.63105
  -6   3 -13    7.44   10.70  18 0.10246-0.68877 0.01805 0.42233-0.96692 0.47682
  -5   2  -7   69.11    8.13  18 0.10246-0.56958 0.01805 0.27416-0.96692 0.67848
  -5   4 -13   -0.33   12.13  18 0.10246-0.59104 0.01805 0.56119-0.96692 0.48241
  -4  -1  -4  121.65    8.82  18 0.10246-0.46758 0.01805-0.16620-0.96692 0.78557
  -4   2  -5   -1.66    8.18  18 0.10246-0.47302 0.01805 0.27406-0.96692 0.75512
  -4   3  -7 1128.26   14.26  18 0.10246-0.48110 0.01805 0.41971-0.96692 0.68727
  -4   4 -11    1.63    9.53  18 0.10246-0.50347 0.01805 0.56838-0.96692 0.56651
  -3   4  -9   41.32    8.32  18 0.10246-0.40655 0.01805 0.56916-0.96692 0.64473
  -2   5 -12   92.30   11.66  18 0.10246-0.33324 0.01805 0.71322-0.96692 0.55946
  -1   5 -11  249.16   12.53  18 0.10246-0.24470 0.01805 0.71677-0.96692 0.60908
   0   3  -3  147.58    8.54  18 0.10246-0.11651 0.01805 0.42138-0.96692 0.87175
   0   5 -10   27.81   11.36  18 0.10246-0.15139 0.01805 0.71556-0.96692 0.65220
   3  -5 -11   28.56   10.33  18 0.10246 0.10229 0.01805-0.75337-0.96692 0.65553
   4  -4  -7   57.27    8.52  18 0.10246 0.20674 0.01805-0.60239-0.96692 0.79187
   5  -4  -8   94.81   10.11  18 0.10246 0.28938 0.01805-0.60385-0.96692 0.77659
   5  -3  -5   73.72    8.86  18 0.10246 0.30346 0.01805-0.45709-0.96692 0.87143
   5  -2  -3  456.48   10.79  18 0.10246 0.31472 0.01805-0.30985-0.96692 0.93401
   5  -1  -2 2200.07   17.61  18 0.10246 0.32030 0.01805-0.16424-0.96692 0.97066
   6  -4  -9  199.55   11.92  18 0.10246 0.37002 0.01805-0.60235-0.96692 0.75390
   6  -3  -6    7.16    8.30  18 0.10246 0.38480 0.01805-0.45604-0.96692 0.85071
   6  -2  -4   19.88    7.52  18 0.10246 0.39395 0.01805-0.31024-0.96692 0.91455
   6  -1  -3  729.24   12.18  18 0.10246 0.40162 0.01805-0.16389-0.96692 0.95158
   8  -3  -9   -2.68   10.69  18 0.10246 0.54102 0.01805-0.45530-0.96692 0.78038
   8  -2  -7   43.10    9.60  18 0.10246 0.55290 0.01805-0.31054-0.96692 0.84804
   8  -1  -6    0.47    8.23  18 0.10246 0.56218 0.01805-0.16503-0.96692 0.88668
   9  -2  -9   15.66   10.38  18 0.10246 0.63044 0.01805-0.31090-0.96692 0.79868
  -4  -4 -12  113.88   30.67  16 0.15262-0.55980-0.02844-0.56034-0.95216 0.51652
  -3  -4 -10  748.49   25.41  18 0.10210-0.41188 0.01794-0.60645-0.96690 0.60766
  -2  -3  -5   12.82   13.71  18 0.10210-0.29958 0.01794-0.45805-0.96690 0.77991
  -7  -2 -14   48.89   14.52  19 0.08923-0.76506 0.02973-0.32627-0.96982 0.43045
  -7   1 -11    6.26   13.53  19 0.08923-0.75008 0.02973 0.11591-0.96982 0.52764
  -6  -2 -10  387.93   15.78  19 0.08923-0.65676 0.02973-0.32475-0.96982 0.57087
  -6  -1  -8  782.86   17.71  19 0.08923-0.64554 0.02973-0.17717-0.96982 0.63424
  -6   2  -9   -8.93   12.02  19 0.08923-0.65135 0.02973 0.26144-0.96982 0.60350
  -6   3 -12  -13.53   15.63  19 0.08923-0.66817 0.02973 0.40978-0.96982 0.51071
  -5   0  -5 1178.60   17.81  19 0.08923-0.54517 0.02973-0.03012-0.96982 0.74360
  -5   3  -9   63.41   12.18  19 0.08923-0.56698 0.02973 0.41010-0.96982 0.61877
  -4   4 -10   95.38   14.13  19 0.08923-0.48161 0.02973 0.55325-0.96982 0.59786
  -3   0  -2  -23.38   12.87  19 0.08923-0.35876 0.02973-0.02980-0.96982 0.86638
  -2   0  -1   -3.45   13.73  19 0.08923-0.26602 0.02973-0.02993-0.96982 0.91087
  -2   3  -4  231.42   12.67  19 0.08923-0.28077 0.02973 0.40821-0.96982 0.81561
  -2   4  -7  232.50   13.43  19 0.08923-0.29646 0.02973 0.55657-0.96982 0.72197
  -1   4  -6  142.95   13.53  19 0.08923-0.20481 0.02973 0.55493-0.96982 0.76603
  -1   5 -10   44.24   15.90  19 0.08923-0.22320 0.02973 0.69968-0.96982 0.63731
   0  -4  -7  909.84   17.23  19 0.08923-0.12446 0.02973-0.61769-0.96982 0.74682
   1  -5 -11   65.05   15.41  19 0.08923-0.05805 0.02973-0.76030-0.96982 0.62872
   1   2  -1 1122.80   22.33  19 0.08923-0.00758 0.02973 0.26388-0.96982 0.95237
   1   5  -9   12.66   13.37  19 0.08923-0.04571 0.02973 0.70124-0.96982 0.69733
   2  -5 -11   -3.14   15.07  19 0.08923 0.02822 0.02973-0.76135-0.96982 0.64263
   2   5  -9  314.34   16.67  19 0.08923 0.03969 0.02973 0.70166-0.96982 0.71058
   3  -4  -7   59.70   12.23  19 0.08923 0.13475 0.02973-0.61630-0.96982 0.78591
   3  -3  -4   33.67   11.31  19 0.08923 0.15001 0.02973-0.46936-0.96982 0.88176
   3  -2  -2  872.16   14.32  19 0.08923 0.16025 0.02973-0.32279-0.96982 0.94558
   4   5 -10   -4.26   15.00  19 0.08923 0.20865 0.02973 0.70249-0.96982 0.70629
   6   1  -3  739.53   16.46  19 0.08923 0.41568 0.02973 0.11766-0.96982 0.95553
   7   0  -4   -9.03   10.62  19 0.08923 0.49487 0.02973-0.02921-0.96982 0.93434
   8   2  -7   28.82   13.88  19 0.08923 0.56992 0.02973 0.26468-0.96982 0.85737
   9   2  -9    5.92   14.93  19 0.08923 0.64719 0.02973 0.26521-0.96982 0.80692
  -7  -1 -11   21.58    9.46  19 0.07598-0.73596 0.04142-0.18967-0.97244 0.52828
  -7   0 -10    8.69    9.63  19 0.07598-0.73069 0.04142-0.04293-0.97244 0.56015
  -7   1 -10   19.42    9.76  19 0.07598-0.72685 0.04142 0.10337-0.97244 0.55840
  -7   2 -12    3.06   10.95  19 0.07598-0.74243 0.04142 0.25060-0.97244 0.49896
  -6   0  -7    1.58    7.60  19 0.07598-0.62912 0.04142-0.04204-0.97244 0.66951
  -6   1  -7    4.75    7.49  19 0.07598-0.62608 0.04142 0.10371-0.97244 0.66676
  -6   3 -11   16.97    9.54  19 0.07598-0.64770 0.04142 0.39638-0.97244 0.54275
  -5   1  -5  260.83   10.12  19 0.07598-0.53306 0.04142 0.10428-0.97244 0.74717
  -5   2  -6  233.19    9.16  19 0.07598-0.53638 0.04142 0.25060-0.97244 0.71344
  -5   3  -8   16.17    8.59  19 0.07598-0.54358 0.04142 0.39473-0.97244 0.64801
  -5   4 -12   41.89   10.66  19 0.07598-0.56624 0.04142 0.54398-0.97244 0.52440
  -3   1  -2 1004.62   14.57  19 0.07598-0.34541 0.04142 0.10590-0.97244 0.86794
  -3   2  -3  309.47    9.57  19 0.07598-0.34983 0.04142 0.25171-0.97244 0.83769
  -3   3  -5   19.80    8.17  19 0.07598-0.36116 0.04142 0.39906-0.97244 0.77723
  -3   4  -8  638.15   11.96  19 0.07598-0.37617 0.04142 0.54523-0.97244 0.68247
  -2   2  -2  341.25   10.34  19 0.07598-0.25826 0.04142 0.25210-0.97244 0.88177
  -2   5 -11   76.59   11.42  19 0.07598-0.30407 0.04142 0.69321-0.97244 0.59927
  -1  -5 -13   46.66   10.97  19 0.07598-0.22817 0.04142-0.77645-0.97244 0.54418
  -1   3  -3    7.29    6.79  19 0.07598-0.17668 0.04142 0.39713-0.97244 0.86300
   0  -5 -12   14.61   10.54  19 0.07598-0.13621 0.04142-0.77434-0.97244 0.58836
   0  -3  -4  864.72   13.92  19 0.07598-0.09664 0.04142-0.48188-0.97244 0.84472
   0   2  -1 6849.23   38.86  19 0.07598-0.08113 0.04142 0.25207-0.97244 0.94055
   0   5  -9  127.64   10.32  19 0.07598-0.11933 0.04142 0.69096-0.97244 0.68696
   1  -4  -7    1.66    8.45  19 0.07598-0.02479 0.04142-0.62944-0.97244 0.76242
   1   4  -5   52.56    7.86  19 0.07598-0.01387 0.04142 0.54447-0.97244 0.82735
   2  -4  -7  411.40   10.91  19 0.07598 0.06188 0.04142-0.62812-0.97244 0.77473
   2  -3  -4 1110.93   14.18  19 0.07598 0.07725 0.04142-0.48204-0.97244 0.87329
   3  -5 -12  119.25   10.88  19 0.07598 0.12309 0.04142-0.77530-0.97244 0.62949
   3  -1  -1 2214.79   20.03  19 0.07598 0.17862 0.04142-0.18811-0.97244 0.98140
   4  -4  -8  212.33    9.75  19 0.07598 0.22922 0.04142-0.62723-0.97244 0.76946
   4  -3  -5   12.89    7.45  19 0.07598 0.24583 0.04142-0.48160-0.97244 0.86806
   4   0  -1   48.84    8.47  19 0.07598 0.26383 0.04142-0.04050-0.97244 0.99284
   5  -4  -9   34.59    9.64  19 0.07598 0.31077 0.04142-0.62779-0.97244 0.75162
   5  -3  -6    2.03    8.50  19 0.07598 0.32795 0.04142-0.48295-0.97244 0.85174
   5   1  -2 2203.90   23.05  19 0.07598 0.34630 0.04142 0.10498-0.97244 0.97481
   6  -4 -10   32.05   11.02  19 0.07598 0.38984 0.04142-0.62344-0.97244 0.72826
   6  -3  -7   98.43    8.77  19 0.07598 0.40729 0.04142-0.48149-0.97244 0.82850
   6  -2  -5   13.38    7.27  19 0.07598 0.41961 0.04142-0.33553-0.97244 0.89733
   6   0  -3    5.40    8.47  19 0.07598 0.42770 0.04142-0.03996-0.97244 0.95822
   7  -2  -6   75.15    8.88  19 0.07598 0.49677 0.04142-0.33197-0.97244 0.86817
   7  -1  -5    4.67    8.71  19 0.07598 0.50519 0.04142-0.18856-0.97244 0.90966
   8  -3 -10   80.42   11.21  19 0.07598 0.56157 0.04142-0.47799-0.97244 0.75269
   8  -2  -8  112.28   10.27  19 0.07598 0.57640 0.04142-0.33459-0.97244 0.82473
   8   0  -6   94.12    8.92  19 0.07598 0.58700 0.04142-0.04113-0.97244 0.88947
   8   1  -6   10.19    8.24  19 0.07598 0.58411 0.04142 0.10504-0.97244 0.88579
   9  -2 -10  118.13   10.82  19 0.07598 0.65165 0.04142-0.33439-0.97244 0.77236
   9   0  -8    5.02    9.32  19 0.07598 0.66421 0.04142-0.04133-0.97244 0.84001
   9   1  -8  162.19   10.81  19 0.07598 0.66217 0.04142 0.10592-0.97244 0.83564
  10   0 -10   18.45   11.17  19 0.07598 0.73412 0.04142-0.04019-0.97244 0.78307
   4   2  -2   43.16   15.86  19 0.08918 0.24685 0.02971 0.26337-0.96972 0.96026
   7   3  -7   -3.42   18.98  19 0.08918 0.48116 0.02971 0.41014-0.96972 0.84128
   3   3  -3  306.15   18.59  19 0.07627 0.16908 0.04148 0.39786-0.97233 0.91803
   6   2  -4   19.68   13.19  19 0.07627 0.42280 0.04148 0.25240-0.97233 0.92606
  -7  -2 -13    4.16   14.63  20 0.06316-0.73183 0.05319-0.34772-0.97462 0.46536
  -7   2 -11   28.83   14.05  20 0.06316-0.72155 0.05319 0.23733-0.97462 0.53075
  -6   2  -8  372.94   13.86  20 0.06316-0.62154 0.05319 0.23954-0.97462 0.64063
  -5   4 -11   47.28   15.33  20 0.06316-0.54657 0.05319 0.52981-0.97462 0.55636
  -4   0  -3    3.73   10.06  20 0.06316-0.42454 0.05319-0.05465-0.97462 0.82689
  -4   1  -3 1089.87   15.80  20 0.06316-0.42330 0.05319 0.09286-0.97462 0.82477
  -4   2  -4    2.35   11.79  20 0.06316-0.42834 0.05319 0.23911-0.97462 0.79474
  -4   3  -6  973.08   15.32  20 0.06316-0.44031 0.05319 0.38746-0.97462 0.73234
  -4   4  -9  735.59   16.95  20 0.06316-0.45340 0.05319 0.53324-0.97462 0.63586
  -2  -4  -9  922.14   20.14  20 0.06316-0.28143 0.05319-0.64132-0.97462 0.66054
  -2   1  -1 7226.18   39.30  20 0.06316-0.24253 0.05319 0.09325-0.97462 0.91650
  -2   4  -6  575.65   15.01  20 0.06316-0.26444 0.05319 0.53035-0.97462 0.75555
  -2   5 -10  120.50   16.17  20 0.06316-0.28402 0.05319 0.67555-0.97462 0.62911
  -1  -4  -8  122.37   12.94  20 0.06316-0.18903 0.05319-0.64038-0.97462 0.70502
  -1   5  -9   64.97   13.91  20 0.06316-0.19305 0.05319 0.67568-0.97462 0.67403
   0  -2  -2 1523.58   22.21  20 0.06316-0.07413 0.05319-0.34747-0.97462 0.91127
   0   4  -5   61.17   10.66  20 0.06316-0.08724 0.05319 0.53430-0.97462 0.81807
   1  -5 -12   24.67   15.17  20 0.06316-0.03722 0.05319-0.78533-0.97462 0.60318
   1  -3  -4   19.96    9.47  20 0.06316 0.00239 0.05319-0.49329-0.97462 0.85871
   2  -5 -12   95.71   15.44  20 0.06316 0.04976 0.05319-0.78471-0.97462 0.61644
   2  -2  -2 1752.89   19.15  20 0.06316 0.09896 0.05319-0.34675-0.97462 0.93603
   2   2  -1 3546.02   46.91  20 0.06316 0.10439 0.05319 0.24046-0.97462 0.97006
   2   4  -5   18.63   12.51  20 0.06316 0.08566 0.05319 0.53411-0.97462 0.84532
   3   5  -9   32.16   15.51  20 0.06316 0.15302 0.05319 0.68172-0.97462 0.73208
   4  -2  -3   10.83    9.34  20 0.06316 0.26660 0.05319-0.34526-0.97462 0.92947
   4   4  -6   87.95   12.97  20 0.06316 0.25330 0.05319 0.53238-0.97462 0.83853
   5  -2  -4  526.12   13.69  20 0.06316 0.34924 0.05319-0.34564-0.97462 0.91370
   5   0  -2    9.14   10.21  20 0.06316 0.35876 0.05319-0.05264-0.97462 0.97618
   6  -4 -11    8.32   14.70  20 0.06316 0.40169 0.05319-0.64158-0.97462 0.70605
   7  -3  -9   37.97   13.78  20 0.06316 0.49656 0.05319-0.49341-0.97462 0.78106
   8  -3 -11   21.52   14.63  20 0.06316 0.57409 0.05319-0.49409-0.97462 0.73249
   8  -1  -7   -0.03   11.50  20 0.06316 0.59482 0.05319-0.19968-0.97462 0.86090
   8   3  -9   -2.16   14.78  20 0.06316 0.58445 0.05319 0.38700-0.97462 0.79642
  -8   0 -13   -9.59   10.56  20 0.05033-0.80654 0.06495-0.06674-0.97652 0.45474
  -8   1 -13   18.27   11.27  20 0.05033-0.80550 0.06495 0.07988-0.97652 0.45486
  -7   0  -9   67.04    8.63  20 0.05033-0.69866 0.06495-0.06549-0.97652 0.59503
  -7   1  -9   80.09    8.69  20 0.05033-0.69815 0.06495 0.08089-0.97652 0.59426
  -7   2 -10   -0.55    9.34  20 0.05033-0.70003 0.06495 0.22502-0.97652 0.56094
  -7   3 -12   19.71   11.53  20 0.05033-0.70251 0.06495 0.36730-0.97652 0.49340
  -6   3 -10   -1.16    9.55  20 0.05033-0.62182 0.06495 0.37609-0.97652 0.58247
  -5   3  -7  821.86   12.37  20 0.05033-0.51508 0.06495 0.37342-0.97652 0.68269
  -3   3  -4  820.06   12.30  20 0.05033-0.32993 0.06495 0.37322-0.97652 0.80597
  -3   4  -7   82.39    8.81  20 0.05033-0.34510 0.06495 0.52220-0.97652 0.71773
  -3   5 -11  123.02   13.01  20 0.05033-0.36289 0.06495 0.66719-0.97652 0.58739
  -1   2  -1 2278.75   21.06  20 0.05033-0.14135 0.06495 0.22839-0.97652 0.93005
  -1   4  -5  365.99    9.94  20 0.05033-0.16189 0.06495 0.52043-0.97652 0.80416
   0  -5 -13  151.21   11.79  20 0.05033-0.11506 0.06495-0.80029-0.97652 0.56170
   1  -2  -2 2323.22   21.47  20 0.05033 0.02573 0.06495-0.35878-0.97652 0.92488
   1   0   0    7.36   11.44  20 0.05033 0.03724 0.06495-0.06458-0.97652 0.99072
   1   5  -8  348.84   12.09  20 0.05033-0.00316 0.06495 0.66698-0.97652 0.73704
   3  -5 -13  123.77   12.51  20 0.05033 0.14321 0.06495-0.79727-0.97652 0.59953
   3  -4  -8  841.15   12.66  20 0.05033 0.16838 0.06495-0.65029-0.97652 0.75635
   3  -3  -5  186.45    9.02  20 0.05033 0.18485 0.06495-0.50631-0.97652 0.85955
   4  -4  -9   24.19    8.22  20 0.05033 0.25061 0.06495-0.65319-0.97652 0.74310
   4  -1  -2  908.56   13.10  20 0.05033 0.28607 0.06495-0.21084-0.97652 0.96730
   5  -4 -10   92.35    9.69  20 0.05033 0.33199 0.06495-0.65150-0.97652 0.72372
   5  -1  -3   16.05    7.17  20 0.05033 0.36768 0.06495-0.21131-0.97652 0.95123
   6  -3  -8  385.26   10.20  20 0.05033 0.42989 0.06495-0.50578-0.97652 0.80427
   6  -1  -4   35.09    8.21  20 0.05033 0.44695 0.06495-0.21152-0.97652 0.92755
   7  -2  -7   16.36    8.47  20 0.05033 0.51865 0.06495-0.35803-0.97652 0.84661
   8  -2  -9  125.57   10.22  20 0.05033 0.59810 0.06495-0.35970-0.97652 0.79939
   9  -2 -11    4.98   10.27  20 0.05033 0.67047 0.06495-0.35821-0.97652 0.74498
   5   4  -7   50.33   20.08  20 0.06330 0.33496 0.05311 0.53336-0.97462 0.82081
  -6  -3 -13    9.68   17.69  20 0.05022-0.63274 0.06478-0.50585-0.97663 0.48062
  -5  -2  -7   66.05   13.90  20 0.05022-0.51770 0.06478-0.35900-0.97663 0.68639
  -2  -2  -3    2.82   12.95  20 0.05022-0.23750 0.06478-0.35887-0.97663 0.85425
   5   2  -3  455.21   20.43  20 0.05022 0.36686 0.06478 0.22840-0.97663 0.94839
  -8   0 -12   13.07   14.75  21 0.03733-0.78404 0.07645-0.07802-0.97830 0.48634
  -8   1 -12   -4.99   14.49  21 0.03733-0.78444 0.07645 0.06803-0.97830 0.48715
  -7  -1 -10   19.85   13.78  21 0.03733-0.69398 0.07645-0.22506-0.97830 0.56740
  -6  -2  -9    4.88   11.66  21 0.03733-0.59852 0.07645-0.36919-0.97830 0.60871
  -6  -1  -7    2.90   10.42  21 0.03733-0.59001 0.07645-0.22421-0.97830 0.67414
  -6   0  -6   61.81   10.99  21 0.03733-0.58481 0.07645-0.07712-0.97830 0.70666
  -6   1  -6  465.18   13.05  21 0.03733-0.58531 0.07645 0.06959-0.97830 0.70715
  -6   2  -7  438.38   14.36  21 0.03733-0.59101 0.07645 0.21592-0.97830 0.67629
  -6   3  -9   19.64   13.49  21 0.03733-0.59970 0.07645 0.36258-0.97830 0.61208
  -5  -1  -5  250.21   14.05  21 0.03733-0.49441 0.07645-0.22421-0.97830 0.75237
  -5   0  -4    3.90    9.40  21 0.03733-0.48880 0.07645-0.07754-0.97830 0.78227
  -5   1  -4 1114.14   16.87  21 0.03733-0.48921 0.07645 0.07010-0.97830 0.78287
  -5   2  -5   92.42   11.46  21 0.03733-0.49501 0.07645 0.21719-0.97830 0.75453
  -5   4 -10  -11.01   15.74  21 0.03733-0.52013 0.07645 0.51122-0.97830 0.59589
  -4   3  -5   61.09   11.49  21 0.03733-0.40743 0.07645 0.36262-0.97830 0.76531
  -4   4  -8    7.44   14.06  21 0.03733-0.42388 0.07645 0.51081-0.97830 0.67388
  -2   3  -3    0.40   11.82  21 0.03733-0.22531 0.07645 0.36397-0.97830 0.85847
  -2   5  -9  168.88   16.89  21 0.03733-0.25378 0.07645 0.65431-0.97830 0.66553
  -1  -5 -14   30.06   16.42  21 0.03733-0.19286 0.07645-0.80920-0.97830 0.51670
   0  -4  -8  206.61   13.64  21 0.03733-0.07620 0.07645-0.66295-0.97830 0.72250
   0   1   0    2.83   13.99  21 0.03733-0.03799 0.07645 0.06982-0.97830 0.97896
   0   3  -2 2111.20   21.24  21 0.03733-0.04614 0.07645 0.36228-0.97830 0.91321
   0   5  -8  325.92   15.66  21 0.03733-0.07631 0.07645 0.65945-0.97830 0.72829
   1  -5 -13   -0.57   14.75  21 0.03733-0.01583 0.07645-0.80954-0.97830 0.57553
   1  -4  -8   15.51   12.07  21 0.03733 0.00933 0.07645-0.66487-0.97830 0.73784
   1   3  -2  123.42   10.98  21 0.03733 0.03905 0.07645 0.36239-0.97830 0.92675
   2  -5 -13  -16.82   14.86  21 0.03733 0.06985 0.07645-0.80757-0.97830 0.58756
   2  -4  -8   23.74   12.07  21 0.03733 0.09543 0.07645-0.66191-0.97830 0.74780
   2  -1  -1 9999.99   45.47  21 0.03733 0.13073 0.07645-0.22371-0.97830 0.97393
   2   5  -8  486.66   17.03  21 0.03733 0.09682 0.07645 0.65792-0.97830 0.75428
   3   4  -5   34.88   12.49  21 0.03733 0.19749 0.07645 0.50853-0.97830 0.85977
   4  -3  -6  145.12   11.21  21 0.03733 0.27909 0.07645-0.51732-0.97830 0.84133
   5  -3  -7   32.91   12.16  21 0.03733 0.36027 0.07645-0.51640-0.97830 0.82216
   6  -4 -12   20.94   14.82  21 0.03733 0.42072 0.07645-0.66320-0.97830 0.67516
   6  -2  -6  166.34   11.00  21 0.03733 0.45356 0.07645-0.37090-0.97830 0.87009
   7  -3 -10   19.30   13.37  21 0.03733 0.51757 0.07645-0.51685-0.97830 0.75270
   7   0  -5  230.41   11.72  21 0.03733 0.54149 0.07645-0.07652-0.97830 0.91100
   7   1  -5   13.94   12.44  21 0.03733 0.54148 0.07645 0.07015-0.97830 0.91194
   8  -3 -12   13.33   16.02  21 0.03733 0.59335 0.07645-0.51532-0.97830 0.70165
   9  -1 -10   73.81   15.81  21 0.03733 0.69411 0.07645-0.22421-0.97830 0.78300
   9   0  -9   14.26   13.59  21 0.03733 0.69644 0.07645-0.07644-0.97830 0.81289
   9   1  -9   36.38   14.71  21 0.03733 0.69636 0.07645 0.07016-0.97830 0.81400
  -7   1  -8   24.17    8.23  21 0.02433-0.66716 0.08793 0.05792-0.97980 0.63017
  -7   2  -9  280.89   11.14  21 0.02433-0.67268 0.08793 0.20463-0.97980 0.59838
  -7   3 -11  101.43   11.23  21 0.02433-0.67975 0.08793 0.34959-0.97980 0.53203
  -5   3  -6    9.23    9.14  21 0.02433-0.48406 0.08793 0.34960-0.97980 0.71793
  -5   4  -9  104.60   11.70  21 0.02433-0.49888 0.08793 0.49684-0.97980 0.62497
  -4   2  -3   71.43    8.78  21 0.02433-0.38459 0.08793 0.20535-0.97980 0.82972
  -3   2  -2 2097.58   17.58  21 0.02433-0.29403 0.08793 0.20551-0.97980 0.87686
  -3   4  -6    2.94    8.49  21 0.02433-0.31332 0.08793 0.49876-0.97980 0.75063
  -3   5 -10  119.05   11.25  21 0.02433-0.33460 0.08793 0.64649-0.97980 0.62658
  -2   4  -5  234.83   10.33  21 0.02433-0.22227 0.08793 0.49756-0.97980 0.79475
  -1  -3  -5   23.86    8.28  21 0.02433-0.13527 0.08793-0.52789-0.97980 0.80628
  -1   5  -8  431.54   12.19  21 0.02433-0.15192 0.08793 0.64565-0.97980 0.71696
   2  -5 -14    5.94   11.58  21 0.02433 0.07961 0.08793-0.82614-0.97980 0.56177
   2  -3  -5    8.27    8.19  21 0.02433 0.12283 0.08793-0.52895-0.97980 0.84755
   3  -4  -9  208.49    9.60  21 0.02433 0.19030 0.08793-0.67501-0.97980 0.73238
   3  -2  -3  324.42    9.29  21 0.02433 0.21952 0.08793-0.38020-0.97980 0.92090
   4  -4 -10   21.95    9.55  21 0.02433 0.27311 0.08793-0.67683-0.97980 0.71634
   4  -2  -4   21.18    6.67  21 0.02433 0.30235 0.08793-0.38219-0.97980 0.90880
   5  -4 -11   33.88    9.48  21 0.02433 0.35235 0.08793-0.67441-0.97980 0.69431
   5  -2  -5  108.90    8.64  21 0.02433 0.38372 0.08793-0.38149-0.97980 0.88956
   6  -4 -13   22.46   10.53  21 0.02433 0.43244 0.08793-0.68031-0.97980 0.65030
   6  -3  -9   76.36    8.71  21 0.02433 0.45181 0.08793-0.53056-0.97980 0.77755
   7  -2  -8  115.69    8.95  21 0.02433 0.54292 0.08793-0.38254-0.97980 0.82203
   7  -1  -6   15.50    8.60  21 0.02433 0.54839 0.08793-0.23350-0.97980 0.87788
   8  -3 -13  259.80   12.07  21 0.02433 0.60636 0.08793-0.53086-0.97980 0.67787
   8  -2 -10   48.51   10.31  21 0.02433 0.62042 0.08793-0.38315-0.97980 0.77152
   8  -1  -8  171.93    9.36  21 0.02433 0.62748 0.08793-0.23463-0.97980 0.83037
   8   0  -7    8.49    8.05  21 0.02433 0.62878 0.08793-0.08754-0.97980 0.86071
   8   1  -7    4.30    8.22  21 0.02433 0.63014 0.08793 0.05869-0.97980 0.86283
   9  -2 -12   15.88   11.69  21 0.02433 0.69078 0.08793-0.37955-0.97980 0.71440
   9   2 -10   92.20   11.66  21 0.02433 0.70369 0.08793 0.20454-0.97980 0.78187
   1   1   0    3.18   16.75  21 0.02422 0.06234 0.08790 0.05970-0.97977 0.99396
   4   5  -9   84.32   19.13  21 0.02422 0.27710 0.08790 0.64439-0.97977 0.74865
  -8   0 -11  -16.06   15.34  22 0.01116-0.75518 0.09935-0.10045-0.98098 0.52238
  -8   1 -11   -0.99   14.70  22 0.01116-0.75824 0.09935 0.04604-0.98098 0.52467
  -7  -2 -12    8.90   14.81  22 0.01116-0.67776 0.09935-0.39486-0.98098 0.50678
  -7  -1  -9   94.12   13.04  22 0.01116-0.65908 0.09935-0.24527-0.98098 0.59949
  -7   0  -8   -9.88   11.55  22 0.01116-0.65757 0.09935-0.10050-0.98098 0.63523
  -6   2  -6  557.50   15.18  22 0.01116-0.55907 0.09935 0.19328-0.98098 0.70991
  -6   3  -8  329.07   15.03  22 0.01116-0.57162 0.09935 0.34183-0.98098 0.64858
  -4   4  -7    4.14   13.99  22 0.01116-0.39317 0.09935 0.48896-0.98098 0.70896
  -3  -4 -11   29.55   14.06  22 0.01116-0.32497 0.09935-0.68728-0.98098 0.59006
  -3   5  -9  293.96   16.84  22 0.01116-0.31327 0.09935 0.63064-0.98098 0.65382
  -2   2  -1  294.78   12.93  22 0.01116-0.18829 0.09935 0.19448-0.98098 0.92206
  -2   5  -8   70.47   15.37  22 0.01116-0.22322 0.09935 0.63172-0.98098 0.69978
  -1  -4  -9   40.75   12.17  22 0.01116-0.14264 0.09935-0.68678-0.98098 0.68065
  -1   1   0   66.41   14.32  22 0.01116-0.09766 0.09935 0.04808-0.98098 0.96689
  -1   3  -2   54.95    9.86  22 0.01116-0.10742 0.09935 0.34098-0.98098 0.90650
  -1   4  -4 1309.29   17.00  22 0.01116-0.11777 0.09935 0.48494-0.98098 0.83864
   0  -5 -14   60.07   14.83  22 0.01116-0.08005 0.09935-0.82970-0.98098 0.53176
   0  -3  -5  186.71   11.91  22 0.01116-0.03642 0.09935-0.54158-0.98098 0.82298
   0   4  -4   57.45   10.96  22 0.01116-0.03120 0.09935 0.48855-0.98098 0.85745
   0   5  -7   94.18   14.70  22 0.01116-0.04557 0.09935 0.63202-0.98098 0.75830
   1  -5 -14   -3.16   14.57  22 0.01116 0.00608 0.09935-0.83230-0.98098 0.54694
   1  -3  -5    0.09   11.55  22 0.01116 0.05014 0.09935-0.54096-0.98098 0.83612
   1   4  -4    5.48   10.48  22 0.01116 0.05658 0.09935 0.48780-0.98098 0.87025
   1   5  -7   46.94   14.24  22 0.01116 0.04021 0.09935 0.63202-0.98098 0.77195
   2  -4  -9   17.38   11.62  22 0.01116 0.11795 0.09935-0.68883-0.98098 0.72357
   3   5  -8    9.05   15.59  22 0.01116 0.20861 0.09935 0.63416-0.98098 0.76914
   6  -1  -5  296.69   12.73  22 0.01116 0.48466 0.09935-0.24622-0.98098 0.90395
   6   0  -4  629.05   14.86  22 0.01116 0.48674 0.09935-0.09901-0.98098 0.93282
   6   1  -4   34.73   11.72  22 0.01116 0.48857 0.09935 0.04739-0.98098 0.93668
   7  -3 -11    8.74   13.38  22 0.01116 0.53799 0.09935-0.53864-0.98098 0.72300
   7   2  -6   82.80   12.63  22 0.01116 0.56295 0.09935 0.19227-0.98098 0.88194
   8   2  -8  102.04   14.52  22 0.01116 0.64070 0.09935 0.19258-0.98098 0.83420
  -8   1 -10   32.98   10.88  22-0.00201-0.73526 0.11075 0.03486-0.98187 0.55437
  -8   2 -11    3.47   11.57  22-0.00201-0.74148 0.11075 0.18098-0.98187 0.52324
  -7   1  -7   40.24    8.77  22-0.00201-0.63574 0.11075 0.03552-0.98187 0.66291
  -7   2  -8    0.78    9.77  22-0.00201-0.64311 0.11075 0.18206-0.98187 0.63507
  -7   3 -10   64.63   11.18  22-0.00201-0.65315 0.11075 0.32947-0.98187 0.57247
  -6   0  -5    0.79    7.59  22-0.00201-0.53999 0.11075-0.10990-0.98187 0.74016
  -6   1  -5   11.46    7.51  22-0.00201-0.54240 0.11075 0.03599-0.98187 0.74486
  -6   3  -7  174.45   10.84  22-0.00201-0.54902 0.11075 0.32825-0.98187 0.67448
  -6   4 -10    8.00   12.24  22-0.00201-0.56340 0.11075 0.47350-0.98187 0.58198
  -5   2  -4  343.35    9.87  22-0.00201-0.45151 0.11075 0.18269-0.98187 0.79284
  -5   4  -8  131.15   10.52  22-0.00201-0.47031 0.11075 0.47561-0.98187 0.66199
  -4   1  -2  235.63    9.89  22-0.00201-0.35496 0.11075 0.03528-0.98187 0.86771
  -4   3  -4  164.43    8.65  22-0.00201-0.36453 0.11075 0.32977-0.98187 0.80413
  -3   1  -1  591.70   12.56  22-0.00201-0.26305 0.11075 0.03684-0.98187 0.91151
  -3   3  -3  292.16    9.75  22-0.00201-0.27425 0.11075 0.32862-0.98187 0.85070
  -3   4  -5  247.64   10.17  22-0.00201-0.28103 0.11075 0.47459-0.98187 0.78110
  -1   5  -7   74.75   10.24  22-0.00201-0.11951 0.11075 0.62184-0.98187 0.74706
   0  -4  -9  398.56   11.71  22-0.00201-0.04171 0.11075-0.69949-0.98187 0.69703
   1  -4  -9   11.61    8.55  22-0.00201 0.04401 0.11075-0.70011-0.98187 0.70961
   1  -1  -1 5372.00   38.39  22-0.00201 0.08399 0.11075-0.25840-0.98187 0.96327
   2  -2  -3  513.03   11.32  22-0.00201 0.15963 0.11075-0.40464-0.98187 0.91358
   3  -4 -10  267.20    9.81  22-0.00201 0.21273 0.11075-0.69945-0.98187 0.70580
   3  -3  -6  269.19    9.61  22-0.00201 0.23121 0.11075-0.54954-0.98187 0.82803
   3  -1  -2 1927.81   18.92  22-0.00201 0.25193 0.11075-0.25821-0.98187 0.96003
   4  -4 -11  222.45   10.80  22-0.00201 0.29439 0.11075-0.69985-0.98187 0.68738
   4  -3  -7   65.94    7.84  22-0.00201 0.31377 0.11075-0.55054-0.98187 0.81198
   5  -4 -12  129.33   10.01  22-0.00201 0.37334 0.11075-0.69577-0.98187 0.66292
   5  -3  -8   41.13    8.53  22-0.00201 0.39281 0.11075-0.54816-0.98187 0.78948
   5  -1  -4   64.06    7.18  22-0.00201 0.41614 0.11075-0.25864-0.98187 0.92537
   5   0  -3 3168.29   22.83  22-0.00201 0.41989 0.11075-0.11090-0.98187 0.95490
   6  -4 -14   98.60   12.06  22-0.00201 0.45161 0.11075-0.69913-0.98187 0.61649
   6  -3 -10  118.21    8.57  22-0.00201 0.47353 0.11075-0.55409-0.98187 0.74893
   6  -2  -7    7.27    7.47  22-0.00201 0.48661 0.11075-0.40381-0.98187 0.84019
   7  -3 -12   41.89   10.99  22-0.00201 0.55198 0.11075-0.55563-0.98187 0.69899
   7  -1  -7    1.16    8.39  22-0.00201 0.57408 0.11075-0.25813-0.98187 0.85638
   7   0  -6    0.71    7.43  22-0.00201 0.57894 0.11075-0.11109-0.98187 0.88776
   8  -2 -11    2.76    9.56  22-0.00201 0.64104 0.11075-0.40651-0.98187 0.74200
   8  -1  -9   12.00    9.90  22-0.00201 0.65120 0.11075-0.25844-0.98187 0.80564
   8   0  -8   92.59    8.60  22-0.00201 0.65646 0.11075-0.11219-0.98187 0.83877
   9  -2 -13   64.83   11.77  22-0.00201 0.70954 0.11075-0.40112-0.98187 0.68187
   9  -1 -11    0.69   11.06  22-0.00201 0.72085 0.11075-0.25539-0.98187 0.74809
   9   0 -10   -2.20    9.97  22-0.00201 0.72777 0.11075-0.11109-0.98187 0.78149
   9   1 -10   66.73   11.24  22-0.00201 0.73231 0.11075 0.03418-0.98187 0.78578
  -4  -4 -13   45.33   18.99  22-0.00173-0.40879 0.11071-0.69930-0.98183 0.51456
  -1  -1  -1  750.64   36.05  22-0.00173-0.09004 0.11071-0.25833-0.98183 0.93568
  -8  -1 -12    2.28   14.37  23-0.01475-0.73823 0.12207-0.27055-0.98242 0.49518
  -8   0 -10   44.44   14.52  23-0.01475-0.72512 0.12207-0.12223-0.98242 0.55654
  -7   0  -7  203.61   12.89  23-0.01475-0.62343 0.12207-0.12175-0.98242 0.66586
  -7   3  -9    0.22   15.08  23-0.01475-0.63244 0.12207 0.31589-0.98242 0.60099
  -6  -1  -6  442.08   14.33  23-0.01475-0.53232 0.12207-0.26846-0.98242 0.70987
  -6   2  -5  696.41   15.72  23-0.01475-0.52678 0.12207 0.17081-0.98242 0.74100
  -5   1  -3   18.79   12.22  23-0.01475-0.43329 0.12207 0.02482-0.98242 0.82268
  -4  -1  -3 1066.87   20.22  23-0.01475-0.34635 0.12207-0.26959-0.98242 0.83329
  -4   0  -2  561.25   14.35  23-0.01475-0.34234 0.12207-0.12270-0.98242 0.86679
  -4   4  -6   -1.17   12.78  23-0.01475-0.36152 0.12207 0.46657-0.98242 0.74212
  -3  -1  -2  984.29   24.02  23-0.01475-0.25459 0.12207-0.26852-0.98242 0.87767
  -3   0  -1 3144.54   29.40  23-0.01475-0.25023 0.12207-0.12173-0.98242 0.90972
  -3   5  -8   47.53   16.14  23-0.01475-0.28337 0.12207 0.60968-0.98242 0.68838
  -2  -4 -10   45.99   12.14  23-0.01475-0.20649 0.12207-0.70722-0.98242 0.63454
  -2  -3  -6   93.38   12.53  23-0.01475-0.18818 0.12207-0.56288-0.98242 0.76476
  -2   3  -2 1113.06   16.75  23-0.01475-0.16855 0.12207 0.31957-0.98242 0.89553
  -2   4  -4   81.21   12.96  23-0.01475-0.17805 0.12207 0.46460-0.98242 0.83010
  -2   5  -7   22.46   13.79  23-0.01475-0.19156 0.12207 0.60882-0.98242 0.73185
   2   3  -2  813.26   19.81  23-0.01475 0.17855 0.12207 0.31867-0.98242 0.94793
   2   4  -4   39.71   12.61  23-0.01475 0.16848 0.12207 0.46546-0.98242 0.88538
   2   5  -7    8.26   13.62  23-0.01475 0.15393 0.12207 0.61276-0.98242 0.79078
   4  -1  -3   60.74   10.52  23-0.01475 0.34594 0.12207-0.26894-0.98242 0.94122
   4   0  -2 5950.97   33.96  23-0.01475 0.35057 0.12207-0.12182-0.98242 0.97155
   5  -4 -13   80.04   15.42  23-0.01475 0.38432 0.12207-0.71299-0.98242 0.63773
   5  -2  -6  898.61   14.97  23-0.01475 0.41949 0.12207-0.41725-0.98242 0.86080
   5   1  -3   18.59   10.02  23-0.01475 0.43363 0.12207 0.02458-0.98242 0.95724
   7  -2  -9   37.22   12.09  23-0.01475 0.57286 0.12207-0.41431-0.98242 0.78688
   7   1  -6   21.14   12.11  23-0.01475 0.59203 0.12207 0.02453-0.98242 0.88780
   8   1  -8  178.74   12.85  23-0.01475 0.66935 0.12207 0.02445-0.98242 0.83758
   9   2 -11    4.64   14.15  23-0.01475 0.74099 0.12207 0.17105-0.98242 0.75694
  -8   1  -9   48.23    9.70  23-0.02749-0.70731 0.13336 0.01306-0.98268 0.58846
  -8   2 -10   21.97   10.45  23-0.02749-0.71609 0.13336 0.15961-0.98268 0.56051
  -7   2  -7  115.14   10.21  23-0.02749-0.61313 0.13336 0.16034-0.98268 0.66936
  -6   3  -6   36.03    9.93  23-0.02749-0.51859 0.13336 0.30541-0.98268 0.70913
  -6   4  -9  265.15   12.18  23-0.02749-0.53692 0.13336 0.45402-0.98268 0.62012
  -5   0  -3    0.34    6.58  23-0.02749-0.41984 0.13336-0.13345-0.98268 0.82140
  -5   2  -3  153.94    8.95  23-0.02749-0.41882 0.13336 0.16004-0.98268 0.81836
  -5   4  -7   16.97    9.86  23-0.02749-0.44097 0.13336 0.45514-0.98268 0.69674
  -4   2  -2   23.64    6.92  23-0.02749-0.32887 0.13336 0.16041-0.98268 0.86866
  -4   3  -3   19.01    7.79  23-0.02749-0.33242 0.13336 0.30511-0.98268 0.83064
  -3   2  -1   13.23    7.39  23-0.02749-0.23648 0.13336 0.16088-0.98268 0.91024
   0   5  -6  201.42   10.96  23-0.02749-0.00230 0.13336 0.59848-0.98268 0.79224
   1  -2  -3  853.70   14.41  23-0.02749 0.09940 0.13336-0.42768-0.98268 0.90216
   2  -4 -10   55.06    8.53  23-0.02749 0.15085 0.13336-0.72090-0.98268 0.69029
   2  -3  -6 1125.46   14.11  23-0.02749 0.17096 0.13336-0.57327-0.98268 0.81708
   3  -4 -11   72.24    8.64  23-0.02749 0.23487 0.13336-0.72337-0.98268 0.67656
   3  -2  -4  136.93    7.85  23-0.02749 0.26698 0.13336-0.42615-0.98268 0.89454
   4  -4 -12    2.17    9.40  23-0.02749 0.31445 0.13336-0.72261-0.98268 0.65567
   4  -3  -8  187.01    8.61  23-0.02749 0.33654 0.13336-0.57585-0.98268 0.78726
   4  -2  -5  113.30    7.45  23-0.02749 0.34934 0.13336-0.42708-0.98268 0.87736
   5  -3  -9  361.14   10.36  23-0.02749 0.41566 0.13336-0.57305-0.98268 0.76126
   6  -3 -11    4.04    9.57  23-0.02749 0.49489 0.13336-0.57792-0.98268 0.71692
   6  -2  -8  426.82   11.00  23-0.02749 0.50968 0.13336-0.42903-0.98268 0.81511
   6  -1  -6    0.67    7.83  23-0.02749 0.51901 0.13336-0.28133-0.98268 0.87744
   7  -3 -13  269.61   12.34  23-0.02749 0.57106 0.13336-0.57618-0.98268 0.66538
   8  -2 -12  364.18   11.59  23-0.02749 0.66209 0.13336-0.42803-0.98268 0.70983
   9  -1 -12  270.26   12.60  23-0.02749 0.74384 0.13336-0.27797-0.98268 0.71550
   9   0 -11  929.17   15.95  23-0.02749 0.75256 0.13336-0.13492-0.98268 0.75336
  -4  -2  -5   -1.67   16.17  23-0.01464-0.35630 0.12225-0.41641-0.98237 0.77019
   6   3  -6   16.25   16.65  23-0.01464 0.50339 0.12225 0.31753-0.98237 0.87280
  -7  -2 -11    1.05   16.80  23-0.02762-0.63203 0.13365-0.42815-0.98265 0.53916
   3   1  -1 2245.23   34.86  23-0.02762 0.28166 0.13365 0.01348-0.98265 0.99154
   8   3 -10   88.42   19.30  23-0.02762 0.66991 0.13365 0.30553-0.98265 0.77310
  -8  -1 -11   -7.44   15.00  24-0.04042-0.70609 0.14507-0.29301-0.98260 0.52668
  -8   0  -9  -13.50   13.30  24-0.04042-0.69420 0.14507-0.14535-0.98260 0.58848
  -8   2  -9   20.41   15.02  24-0.04042-0.69413 0.14507 0.14779-0.98260 0.58880
  -7  -1  -8   25.87   11.70  24-0.04042-0.60548 0.14507-0.29323-0.98260 0.63637
  -7   1  -6   97.21   12.46  24-0.04042-0.59653 0.14507 0.00130-0.98260 0.70045
  -7   3  -8   -1.06   15.71  24-0.04042-0.60532 0.14507 0.29507-0.98260 0.63725
  -6   1  -4   47.66   11.02  24-0.04042-0.49973 0.14507 0.00203-0.98260 0.77827
  -6   4  -8  -14.03   15.69  24-0.04042-0.51614 0.14507 0.43985-0.98260 0.64712
  -5  -1  -4 1116.66   19.89  24-0.04042-0.41188 0.14507-0.29178-0.98260 0.78831
  -4   4  -5   -7.66   11.63  24-0.04042-0.33101 0.14507 0.44236-0.98260 0.77316
  -4   5  -8   35.53   16.29  24-0.04042-0.34332 0.14507 0.58567-0.98260 0.67353
  -3   3  -2    4.14   11.41  24-0.04042-0.22930 0.14507 0.29511-0.98260 0.88146
  -3   4  -4  755.33   15.44  24-0.04042-0.24009 0.14507 0.44254-0.98260 0.81736
  -3   5  -7   44.33   15.99  24-0.04042-0.25341 0.14507 0.58777-0.98260 0.72109
  -1  -4 -10 1135.19   19.53  24-0.04042-0.09491 0.14507-0.73238-0.98260 0.64977
  -1  -2  -3   36.61   11.65  24-0.04042-0.06034 0.14507-0.43914-0.98260 0.87525
  -1   0   0    7.38   14.40  24-0.04042-0.04683 0.14507-0.14409-0.98260 0.96894
  -1   2   0   -3.00   12.08  24-0.04042-0.04564 0.14507 0.14836-0.98260 0.96919
  -1   4  -3    6.86   10.94  24-0.04042-0.06090 0.14507 0.44159-0.98260 0.87585
  -1   5  -6    4.41   13.83  24-0.04042-0.07654 0.14507 0.59040-0.98260 0.78319
   0  -4 -10   48.17   12.35  24-0.04042-0.00858 0.14507-0.73532-0.98260 0.66656
   0   2   0   17.19   12.69  24-0.04042 0.04000 0.14507 0.14862-0.98260 0.98266
   0   3  -1 1041.78   16.73  24-0.04042 0.03592 0.14507 0.29429-0.98260 0.94969
   0   4  -3   46.52   11.05  24-0.04042 0.02574 0.14507 0.44192-0.98260 0.89078
   1  -4 -10 1457.38   18.78  24-0.04042 0.07800 0.14507-0.73324-0.98260 0.67786
   1   5  -6   25.94   14.13  24-0.04042 0.09766 0.14507 0.58908-0.98260 0.80884
   3  -3  -7   13.03   11.02  24-0.04042 0.26447 0.14507-0.58473-0.98260 0.79745
   3   5  -7  131.08   16.05  24-0.04042 0.26395 0.14507 0.58526-0.98260 0.79951
   4   1  -2  927.05   19.23  24-0.04042 0.37699 0.14507 0.00317-0.98260 0.97345
   5  -4 -14    3.21   15.02  24-0.04042 0.40376 0.14507-0.73196-0.98260 0.60340
   6   0  -5    4.24   11.49  24-0.04042 0.53468 0.14507-0.14594-0.98260 0.90488
   6   2  -5    7.84   10.62  24-0.04042 0.53502 0.14507 0.14766-0.98260 0.90499
   7  -2 -10  474.02   14.23  24-0.04042 0.59576 0.14507-0.43796-0.98260 0.75664
   7  -1  -8    6.20   12.06  24-0.04042 0.60699 0.14507-0.29279-0.98260 0.82341
   7   3  -8   17.35   13.64  24-0.04042 0.60650 0.14507 0.29485-0.98260 0.82401
   8  -1 -10   62.53   13.78  24-0.04042 0.68037 0.14507-0.29190-0.98260 0.76903
   8   0  -9   -5.61   11.76  24-0.04042 0.69000 0.14507-0.14671-0.98260 0.80689
   8   2  -9  127.61   14.62  24-0.04042 0.69025 0.14507 0.14772-0.98260 0.80701
   9  -1 -13   11.07   15.36  24-0.04042 0.75750 0.14507-0.29411-0.98260 0.69269
   9   1 -11  -22.56   15.58  24-0.04042 0.76508 0.14507 0.00063-0.98260 0.75473
  -8   1  -8  329.06   11.66  24-0.05333-0.67789 0.15675-0.00996-0.98222 0.62137
  -7   0  -6   -5.87    8.39  24-0.05333-0.58158 0.15675-0.15720-0.98222 0.69817
  -7   2  -6  107.93   10.27  24-0.05333-0.58322 0.15675 0.13690-0.98222 0.70123
  -7   3  -7   82.87   11.26  24-0.05333-0.58337 0.15675 0.28152-0.98222 0.66324
  -6   0  -4  128.52    8.94  24-0.05333-0.48544 0.15675-0.15687-0.98222 0.77424
  -6   2  -4   31.87    9.29  24-0.05333-0.48693 0.15675 0.13650-0.98222 0.77738
  -6   3  -5   -3.23    8.30  24-0.05333-0.48791 0.15675 0.28186-0.98222 0.74148
  -5   1  -2  937.59   12.78  24-0.05333-0.38894 0.15675-0.01002-0.98222 0.84994
  -5   4  -6    6.63    9.53  24-0.05333-0.41097 0.15675 0.43199-0.98222 0.73071
  -4   1  -1 2605.90   20.44  24-0.05333-0.29849 0.15675-0.01053-0.98222 0.89668
  -2   2   0  495.27   11.46  24-0.05333-0.11906 0.15675 0.13705-0.98222 0.95346
  -2   3  -1 1300.97   15.05  24-0.05333-0.12422 0.15675 0.28279-0.98222 0.92112
  -2   4  -3   44.25    9.11  24-0.05333-0.13467 0.15675 0.43044-0.98222 0.86197
  -2   5  -6   39.56    9.86  24-0.05333-0.15033 0.15675 0.57882-0.98222 0.76998
  -1   3  -1 1144.43   14.25  24-0.05333-0.03887 0.15675 0.28301-0.98222 0.94144
   0  -2  -3  821.92   15.74  24-0.05333 0.03873 0.15675-0.45073-0.98222 0.88605
   1  -3  -6  574.74   12.05  24-0.05333 0.10985 0.15675-0.59606-0.98222 0.80149
   1   4  -3  118.05    8.83  24-0.05333 0.12345 0.15675 0.42925-0.98222 0.90399
   2  -4 -11  487.26   11.46  24-0.05333 0.17393 0.15675-0.74562-0.98222 0.66084
   3  -4 -12    2.36    9.86  24-0.05333 0.25491 0.15675-0.74782-0.98222 0.64354
   4  -4 -13   60.63    9.80  24-0.05333 0.33498 0.15675-0.74424-0.98222 0.62125
   5  -4 -15   44.27   10.78  24-0.05333 0.41397 0.15675-0.74846-0.98222 0.57454
   5  -3 -10  139.09    9.13  24-0.05333 0.43737 0.15675-0.59740-0.98222 0.73059
   5  -2  -7    7.29    7.85  24-0.05333 0.45277 0.15675-0.45163-0.98222 0.82868
   5  -1  -5  398.25    9.51  24-0.05333 0.46243 0.15675-0.30474-0.98222 0.89355
   6  -3 -12  138.37   10.20  24-0.05333 0.51545 0.15675-0.60006-0.98222 0.68304
   7  -3 -14   12.94   11.19  24-0.05333 0.58873 0.15675-0.59650-0.98222 0.62903
   7   0  -7   67.12    7.90  24-0.05333 0.62430 0.15675-0.15692-0.98222 0.85233
   8  -2 -13    6.18   10.98  24-0.05333 0.68051 0.15675-0.45040-0.98222 0.67556
   9   0 -12   -0.69   11.22  24-0.05333 0.77464 0.15675-0.15852-0.98222 0.72441
  -6  -2  -8  381.03   18.95  24-0.05346-0.50524 0.15659-0.45081-0.98224 0.64762
  -3  -3  -7   -2.16   13.25  24-0.05346-0.23986 0.15659-0.59601-0.98224 0.71850
  -8  -1 -10   32.91   15.32  25-0.06642-0.67327 0.16818-0.31489-0.98156 0.55588
  -8   0  -8   11.96   13.37  25-0.06642-0.66224 0.16818-0.16812-0.98156 0.61849
  -8   2  -8   -6.73   15.86  25-0.06642-0.66662 0.16818 0.12520-0.98156 0.62323
  -7   1  -5  603.71   14.89  25-0.06642-0.56335 0.16818-0.02172-0.98156 0.72880
  -6   4  -7   -6.08   15.98  25-0.06642-0.48812 0.16818 0.41902-0.98156 0.68205
  -5   2  -2  222.88   12.40  25-0.06642-0.37425 0.16818 0.12453-0.98156 0.85031
  -4   2  -1  171.02   10.91  25-0.06642-0.28339 0.16818 0.12452-0.98156 0.89593
  -4   3  -2  160.10   11.71  25-0.06642-0.28869 0.16818 0.27060-0.98156 0.86338
  -4   4  -4    4.54   11.73  25-0.06642-0.30008 0.16818 0.41800-0.98156 0.80180
  -4   5  -7   12.50   15.28  25-0.06642-0.31429 0.16818 0.56431-0.98156 0.70708
  -3  -4 -12    9.03   13.09  25-0.06642-0.25130 0.16818-0.75411-0.98156 0.55863
  -3   5  -6   13.27   15.31  25-0.06642-0.22234 0.16818 0.56441-0.98156 0.75246
  -2  -4 -11   81.47   12.36  25-0.06642-0.15982 0.16818-0.75390-0.98156 0.60296
  -1  -3  -6   91.78   11.91  25-0.06642-0.04923 0.16818-0.60664-0.98156 0.77483
  -1   5  -5  225.62   14.91  25-0.06642-0.04495 0.16818 0.56348-0.98156 0.80938
   0  -3  -6   17.74   11.57  25-0.06642 0.03738 0.16818-0.60705-0.98156 0.78858
   0   5  -5   41.30   14.10  25-0.06642 0.04106 0.16818 0.56329-0.98156 0.82298
   1   3  -1  223.11   12.08  25-0.06642 0.14811 0.16818 0.27090-0.98156 0.96322
   2  -3  -7   87.96   11.90  25-0.06642 0.20587 0.16818-0.60975-0.98156 0.78666
   2  -2  -4  417.07   12.86  25-0.06642 0.21955 0.16818-0.46271-0.98156 0.88148
   2  -1  -2 8092.75   41.06  25-0.06642 0.23001 0.16818-0.31515-0.98156 0.94454
   2   5  -6   17.55   13.50  25-0.06642 0.20976 0.16818 0.56612-0.98156 0.82129
   3   4  -4    2.06   11.97  25-0.06642 0.30480 0.16818 0.41736-0.98156 0.89384
   4  -3  -9  369.43   12.08  25-0.06642 0.36897 0.16818-0.60915-0.98156 0.74935
   4   5  -8   74.04   16.26  25-0.06642 0.37343 0.16818 0.56578-0.98156 0.78523
   5   0  -4   12.78   10.24  25-0.06642 0.48015 0.16818-0.16854-0.98156 0.92440
   6  -2  -9   26.82   12.07  25-0.06642 0.54142 0.16818-0.46315-0.98156 0.77609
   6   1  -5  305.87   13.29  25-0.06642 0.56143 0.16818-0.02171-0.98156 0.90407
   7  -3 -15  114.93   15.63  25-0.06642 0.60106 0.16818-0.61206-0.98156 0.59966
   7  -2 -11  110.62   12.53  25-0.06642 0.61671 0.16818-0.46145-0.98156 0.72462
   7   2  -7   13.42   12.12  25-0.06642 0.63587 0.16818 0.12340-0.98156 0.85128
   8  -1 -11   32.46   13.80  25-0.06642 0.70309 0.16818-0.31522-0.98156 0.73795
   8   1  -9   15.69   12.95  25-0.06642 0.71314 0.16818-0.02263-0.98156 0.80248
   9  -1 -14   -4.08   14.84  25-0.06642 0.77661 0.16818-0.31568-0.98156 0.65824
   9   2 -12    6.22   16.33  25-0.06642 0.78485 0.16818 0.12378-0.98156 0.72148
  -8   1  -7  123.07   10.44  25-0.07951-0.64714 0.17958-0.03274-0.98060 0.65235
  -8   2  -7  580.72   14.17  25-0.07951-0.64495 0.17958 0.11370-0.98060 0.64727
  -7  -1  -7   47.98    8.78  25-0.07951-0.56031 0.17958-0.32571-0.98060 0.66477
  -7   2  -5    0.87    8.16  25-0.07951-0.55222 0.17958 0.11338-0.98060 0.73097
  -7   3  -6   38.99    9.60  25-0.07951-0.55459 0.17958 0.26039-0.98060 0.69586
  -6  -1  -5    7.71    7.52  25-0.07951-0.46339 0.17958-0.32632-0.98060 0.74138
  -6   1  -3   18.50    7.77  25-0.07951-0.45615 0.17958-0.03321-0.98060 0.80796
  -6   2  -3  314.85    9.70  25-0.07951-0.45358 0.17958 0.11338-0.98060 0.80353
  -6   3  -4   39.18    8.49  25-0.07951-0.45731 0.17958 0.25978-0.98060 0.77033
  -6   4  -6   29.81   11.33  25-0.07951-0.46580 0.17958 0.40447-0.98060 0.70673
  -5   3  -3   15.51    8.65  25-0.07951-0.36990 0.17958 0.26272-0.98060 0.82397
  -5   4  -5    4.61    9.47  25-0.07951-0.38044 0.17958 0.40955-0.98060 0.76153
  -3   1   0 2803.26   22.52  25-0.07951-0.18058 0.17958-0.03230-0.98060 0.94320
  -3   2   0 2521.38   19.11  25-0.07951-0.18035 0.17958 0.11409-0.98060 0.93762
  -3   3  -1   31.08    8.27  25-0.07951-0.18534 0.17958 0.26004-0.98060 0.90826
  -3   4  -3   18.82    8.74  25-0.07951-0.19630 0.17958 0.40843-0.98060 0.85142
  -2   5  -5   49.24    9.85  25-0.07951-0.11896 0.17958 0.55387-0.98060 0.79716
   1  -4 -11  564.00   12.23  25-0.07951 0.11139 0.17958-0.76603-0.98060 0.64096
   1   5  -5  500.33   13.51  25-0.07951 0.14132 0.17958 0.55173-0.98060 0.83517
   2  -4 -12    5.57    8.18  25-0.07951 0.19603 0.17958-0.77036-0.98060 0.62810
   3  -4 -13    5.98    9.58  25-0.07951 0.27634 0.17958-0.77022-0.98060 0.60908
   3  -3  -8  734.43   11.70  25-0.07951 0.29980 0.17958-0.61847-0.98060 0.76272
   3  -2  -5  560.51   10.47  25-0.07951 0.31464 0.17958-0.47336-0.98060 0.86053
   3  -1  -3 2351.96   20.20  25-0.07951 0.32481 0.17958-0.32750-0.98060 0.92613
   4  -4 -14   46.81    9.63  25-0.07951 0.35561 0.17958-0.76379-0.98060 0.58577
   4  -2  -6   52.02    8.42  25-0.07951 0.39471 0.17958-0.47142-0.98060 0.83926
   4  -1  -4  146.55    8.17  25-0.07951 0.40596 0.17958-0.32577-0.98060 0.90570
   5  -4 -16   24.84   10.03  25-0.07951 0.43261 0.17958-0.76525-0.98060 0.53660
   5  -3 -11  110.92    8.87  25-0.07951 0.45899 0.17958-0.62077-0.98060 0.69780
   6  -3 -13  115.20   10.32  25-0.07951 0.53479 0.17958-0.62129-0.98060 0.64751
   6  -1  -7   12.84    7.75  25-0.07951 0.56263 0.17958-0.32691-0.98060 0.83660
   7  -3 -16  109.39   10.56  25-0.07951 0.61213 0.17958-0.62582-0.98060 0.57138
   7  -1  -9   -0.73    8.55  25-0.07951 0.63929 0.17958-0.32678-0.98060 0.78602
   7   1  -7    0.74    8.71  25-0.07951 0.64906 0.17958-0.03467-0.98060 0.85111
   8  -2 -14   10.60   10.56  25-0.07951 0.69878 0.17958-0.47181-0.98060 0.63865
   8   0 -10  139.29    9.13  25-0.07951 0.72298 0.17958-0.18111-0.98060 0.77021
   9   0 -13  215.13   12.10  25-0.07951 0.79742 0.17958-0.18272-0.98060 0.69125
   9   1 -12  292.14   12.81  25-0.07951 0.79838 0.17958-0.03385-0.98060 0.71737
  -7  -2 -10    3.24   15.99  25-0.07928-0.57468 0.17948-0.47334-0.98056 0.56944
  -5  -2  -6  237.23   16.74  25-0.07928-0.38240 0.17948-0.47377-0.98056 0.72338
  -7   0  -5   32.79   12.12  26-0.09223-0.53794 0.19081-0.19075-0.97929 0.72776
  -5   0  -2   -1.41    9.57  26-0.09223-0.35035 0.19081-0.19057-0.97929 0.85147
  -4  -4 -14   -0.45   14.91  26-0.09223-0.32145 0.19081-0.77867-0.97929 0.48028
  -4   0  -1    8.12   10.25  26-0.09223-0.25904 0.19081-0.19134-0.97929 0.89490
  -4   5  -6   23.16   15.79  26-0.09223-0.28418 0.19081 0.54303-0.97929 0.73862
  -3   5  -5    3.60   14.66  26-0.09223-0.19180 0.19081 0.54099-0.97929 0.78116
  -2   4  -2  170.31   12.57  26-0.09223-0.09160 0.19081 0.39507-0.97929 0.89019
  -1  -4 -11  451.17   15.22  26-0.09223-0.04751 0.19081-0.77505-0.97929 0.61299
  -1   4  -2    0.05   10.77  26-0.09223-0.00428 0.19081 0.39634-0.97929 0.90760
   0  -4 -11  875.44   16.83  26-0.09223 0.03888 0.19081-0.77564-0.97929 0.62625
   0   4  -2    7.54   10.65  26-0.09223 0.08192 0.19081 0.39535-0.97929 0.91767
   1  -3  -7   59.61   11.88  26-0.09223 0.14495 0.19081-0.63327-0.97929 0.77177
   1   2   0   20.91   12.56  26-0.09223 0.17881 0.19081 0.10237-0.97929 0.99469
   2   0  -1   14.82   14.37  26-0.09223 0.26016 0.19081-0.19079-0.97929 0.97480
   2   4  -3    0.22   11.52  26-0.09223 0.25100 0.19081 0.39506-0.97929 0.91287
   4  -4 -15  174.65   14.84  26-0.09223 0.36611 0.19081-0.78064-0.97929 0.55508
   4   0  -3   27.26   11.72  26-0.09223 0.42419 0.19081-0.19270-0.97929 0.93915
   5  -2  -8  161.23   11.73  26-0.09223 0.48675 0.19081-0.48525-0.97929 0.79155
   6   0  -6  157.32   12.33  26-0.09223 0.58282 0.19081-0.19137-0.97929 0.86969
   7  -2 -12  220.32   14.84  26-0.09223 0.63713 0.19081-0.48406-0.97929 0.68981
   7   0  -8    8.13   12.33  26-0.09223 0.65896 0.19081-0.19227-0.97929 0.81963
   8  -2 -15  -14.64   15.06  26-0.09223 0.71158 0.19081-0.48629-0.97929 0.60984
   8  -1 -12   20.57   14.08  26-0.09223 0.72476 0.19081-0.33902-0.97929 0.70369
   8   2 -10   79.27   14.08  26-0.09223 0.73844 0.19081 0.10127-0.97929 0.77272
   8   3 -11   14.13   14.70  26-0.09223 0.73161 0.19081 0.24866-0.97929 0.74042
   9  -1 -15    2.16   15.67  26-0.09223 0.79437 0.19081-0.33805-0.97929 0.62049
  -8  -1  -9   52.51   11.16  26-0.10494-0.63146 0.20202-0.34873-0.97766 0.58595
  -8   0  -7    5.96    9.71  26-0.10494-0.62227 0.20202-0.20198-0.97766 0.65095
  -8   1  -6  354.55   11.88  26-0.10494-0.61632 0.20202-0.05506-0.97766 0.68139
  -8   2  -6   53.18   10.27  26-0.10494-0.61471 0.20202 0.09146-0.97766 0.68011
  -8   3  -7   44.51   11.12  26-0.10494-0.61739 0.20202 0.23650-0.97766 0.64750
  -7   1  -4  250.03   10.31  26-0.10494-0.52166 0.20202-0.05551-0.97766 0.76093
  -7   2  -4  278.99    9.98  26-0.10494-0.52050 0.20202 0.09166-0.97766 0.75927
  -7   3  -5    8.33    9.44  26-0.10494-0.52583 0.20202 0.23797-0.97766 0.72711
  -6   0  -3    0.09    7.83  26-0.10494-0.42857 0.20202-0.20149-0.97766 0.80375
  -6   3  -3   12.89    8.22  26-0.10494-0.42582 0.20202 0.23685-0.97766 0.79839
  -6   4  -5    0.46   11.14  26-0.10494-0.43658 0.20202 0.38325-0.97766 0.73869
  -5   1  -1  552.34   10.76  26-0.10494-0.33262 0.20202-0.05557-0.97766 0.87898
  -5   2  -1   71.98    8.56  26-0.10494-0.33219 0.20202 0.09055-0.97766 0.87703
  -5   3  -2  123.62    9.38  26-0.10494-0.33788 0.20202 0.23829-0.97766 0.84869
  -5   4  -4    6.53    9.65  26-0.10494-0.34959 0.20202 0.38622-0.97766 0.79119
  -4   3  -1   13.30    8.13  26-0.10494-0.24450 0.20202 0.23748-0.97766 0.89225
  -4   4  -3   49.50    8.61  26-0.10494-0.25735 0.20202 0.38683-0.97766 0.83686
  -3   4  -2   67.09    8.98  26-0.10494-0.16436 0.20202 0.38417-0.97766 0.87382
  -2   5  -4   15.94    9.47  26-0.10494-0.08776 0.20202 0.52873-0.97766 0.82253
  -1   3   0    0.06    6.90  26-0.10494 0.01823 0.20202 0.23635-0.97766 0.96354
  -1   5  -4   96.23   10.57  26-0.10494-0.00141 0.20202 0.53003-0.97766 0.83943
   1  -4 -12   35.18    8.42  26-0.10494 0.13355 0.20202-0.79065-0.97766 0.60852
   1  -2  -4   47.11    8.20  26-0.10494 0.17270 0.20202-0.49661-0.97766 0.86551
   2  -4 -13  194.59   11.01  26-0.10494 0.21739 0.20202-0.79297-0.97766 0.59346
   2  -3  -8   27.18    7.98  26-0.10494 0.24023 0.20202-0.64555-0.97766 0.75132
   3  -4 -14   32.70    9.79  26-0.10494 0.29748 0.20202-0.79062-0.97766 0.57234
   3  -3  -9   88.14    8.20  26-0.10494 0.32284 0.20202-0.64436-0.97766 0.73275
   3   0  -2   12.11    9.99  26-0.10494 0.35584 0.20202-0.20296-0.97766 0.95547
   4  -4 -16    6.66   10.53  26-0.10494 0.37566 0.20202-0.79620-0.97766 0.52431
   4  -3 -10  146.59    8.26  26-0.10494 0.40087 0.20202-0.64061-0.97766 0.70696
   5  -3 -12  106.58    8.82  26-0.10494 0.47959 0.20202-0.64295-0.97766 0.66209
   5  -1  -6   56.73    8.63  26-0.10494 0.50866 0.20202-0.35057-0.97766 0.85420
   6  -3 -14   64.10   10.05  26-0.10494 0.55340 0.20202-0.64121-0.97766 0.60878
   6  -2 -10    2.46    8.77  26-0.10494 0.57105 0.20202-0.49381-0.97766 0.73447
   7  -3 -17   -8.94   11.86  26-0.10494 0.62669 0.20202-0.64352-0.97766 0.52923
   7  -2 -13   -3.54    9.69  26-0.10494 0.65205 0.20202-0.49966-0.97766 0.66248
   7  -1 -10   69.10    9.18  26-0.10494 0.66316 0.20202-0.35034-0.97766 0.75459
   8  -2 -16    3.44   10.58  26-0.10494 0.72394 0.20202-0.50053-0.97766 0.57934
   8   1 -10   50.56    9.99  26-0.10494 0.74862 0.20202-0.05733-0.97766 0.76751
   9   0 -14    3.83   10.94  26-0.10494 0.81854 0.20202-0.20516-0.97766 0.65550
   9   1 -13   17.16   10.82  26-0.10494 0.82159 0.20202-0.05752-0.97766 0.68650
  -6  -3 -12   10.61   23.18  25-0.07926-0.49871 0.17937-0.62069-0.98055 0.51920
   4   4  -5   35.17   15.15  26-0.10509 0.42687 0.20213 0.38426-0.97768 0.87562
  -7  -1  -6  100.08   12.62  27-0.11785-0.51411 0.21337-0.35870-0.97577 0.68963
  -6   1  -2   68.17   11.20  27-0.11785-0.41197 0.21337-0.06703-0.97577 0.83446
  -6   2  -2  120.98   11.54  27-0.11785-0.41211 0.21337 0.07964-0.97577 0.83387
  -5  -1  -3   -0.63   12.07  27-0.11785-0.32887 0.21337-0.35877-0.97577 0.81148
  -4   1   0 7682.18   34.35  27-0.11785-0.22985 0.21337-0.06723-0.97577 0.92387
  -4   2   0 2609.47   20.53  27-0.11785-0.22883 0.21337 0.07975-0.97577 0.92381
  -4   5  -5   52.75   15.79  27-0.11785-0.25350 0.21337 0.52099-0.97577 0.76822
  -3  -4 -13   81.14   14.16  27-0.11785-0.20558 0.21337-0.80115-0.97577 0.52107
  -2  -4 -12   39.36   13.95  27-0.11785-0.11297 0.21337-0.79826-0.97577 0.56462
  -2  -3  -7 1561.59   24.37  27-0.11785-0.08882 0.21337-0.65505-0.97577 0.72567
  -2   3   0   15.98   11.99  27-0.11785-0.05598 0.21337 0.22677-0.97577 0.95294
  -1  -4 -12  127.84   12.54  27-0.11785-0.02821 0.21337-0.80338-0.97577 0.58083
   0  -4 -12  121.10   12.53  27-0.11785 0.05922 0.21337-0.80232-0.97577 0.59349
   0  -3  -7  430.01   14.09  27-0.11785 0.08328 0.21337-0.65528-0.97577 0.75263
   0   5  -4  109.20   14.54  27-0.11785 0.09849 0.21337 0.52115-0.97577 0.85444
   1   4  -2  270.82   12.80  27-0.11785 0.19418 0.21337 0.37231-0.97577 0.92775
   2   5  -5   16.56   13.65  27-0.11785 0.26617 0.21337 0.51843-0.97577 0.84540
   3   5  -6   82.26   14.66  27-0.11785 0.34751 0.21337 0.51786-0.97577 0.82728
   4  -2  -7   67.48   11.86  27-0.11785 0.42898 0.21337-0.50602-0.97577 0.80386
   5   1  -4   59.93   10.18  27-0.11785 0.53076 0.21337-0.06751-0.97577 0.91612
   5   2  -4  491.58   17.57  27-0.11785 0.53041 0.21337 0.07893-0.97577 0.91571
   6  -3 -15   14.32   13.31  27-0.11785 0.56523 0.21337-0.65613-0.97577 0.57927
   6  -1  -8   35.18   10.96  27-0.11785 0.59648 0.21337-0.35989-0.97577 0.79956
   8  -1 -13  439.70   15.56  27-0.11785 0.74529 0.21337-0.36090-0.97577 0.66759
   8   0 -11    0.38   14.06  27-0.11785 0.75286 0.21337-0.21423-0.97577 0.73006
  -9   0  -9    6.28   11.50  27-0.13073-0.69291 0.22469-0.22483-0.97358 0.56974
  -9   1  -8   30.23   11.98  27-0.13073-0.69042 0.22469-0.07902-0.97358 0.60428
  -8   0  -6  555.01   13.56  27-0.13073-0.59011 0.22469-0.22507-0.97358 0.67473
  -8   1  -5   57.95   10.21  27-0.13073-0.58532 0.22469-0.07768-0.97358 0.70738
  -8   2  -5   16.24    9.85  27-0.13073-0.58540 0.22469 0.06755-0.97358 0.70873
  -8   3  -6  126.99   12.46  27-0.13073-0.59076 0.22469 0.21567-0.97358 0.67836
  -7   0  -4    8.19    8.67  27-0.13073-0.49439 0.22469-0.22515-0.97358 0.75295
  -7   1  -3   52.50    9.04  27-0.13073-0.48835 0.22469-0.07766-0.97358 0.78365
  -7   2  -3  240.21   10.01  27-0.13073-0.48895 0.22469 0.06841-0.97358 0.78450
  -7   3  -4   -0.79    9.52  27-0.13073-0.49528 0.22469 0.21607-0.97358 0.75618
  -6   4  -4    4.97   10.91  27-0.13073-0.40765 0.22469 0.36054-0.97358 0.76765
  -5   4  -3   -4.49    9.77  27-0.13073-0.31860 0.22469 0.36296-0.97358 0.81755
  -5   5  -5   29.10   11.59  27-0.13073-0.32309 0.22469 0.50334-0.97358 0.74399
  -4   4  -2   -1.04    8.36  27-0.13073-0.22509 0.22469 0.36211-0.97358 0.86044
  -3   0   0   19.76   10.08  27-0.13073-0.12855 0.22469-0.22433-0.97358 0.93411
  -3   3   0   80.93    8.70  27-0.13073-0.12951 0.22469 0.21485-0.97358 0.93734
  -3   5  -4    4.81    9.30  27-0.13073-0.14971 0.22469 0.51137-0.97358 0.81482
  -2   1   1 9683.02   43.62  27-0.13073-0.03831 0.22469-0.07740-0.97358 0.97834
  -2   2   1 3431.75   23.59  27-0.13073-0.03728 0.22469 0.06916-0.97358 0.97958
  -2   4  -1  184.35    8.64  27-0.13073-0.04786 0.22469 0.36068-0.97358 0.91418
  -1  -3  -7    2.72    7.87  27-0.13073 0.00962 0.22469-0.66532-0.97358 0.73711
  -1   1   1 5408.72   38.58  27-0.13073 0.04871 0.22469-0.07666-0.97358 0.99131
  -1   2   1 1127.67   16.39  27-0.13073 0.04899 0.22469 0.06873-0.97358 0.99234
  -1   4  -1   10.07    7.69  27-0.13073 0.03812 0.22469 0.35997-0.97358 0.92807
   0   3   0   19.90    7.38  27-0.13073 0.13082 0.22469 0.21714-0.97358 0.97658
   1  -4 -13   62.28    8.57  27-0.13073 0.15442 0.22469-0.81452-0.97358 0.57398
   1   5  -4  298.25   12.16  27-0.13073 0.19767 0.22469 0.50676-0.97358 0.86096
   2  -4 -14  178.15   10.70  27-0.13073 0.23761 0.22469-0.81486-0.97358 0.55673
   2  -2  -5    4.47    7.05  27-0.13073 0.27935 0.22469-0.51748-0.97358 0.84067
   3  -4 -15   19.20    9.71  27-0.13073 0.31634 0.22469-0.81018-0.97358 0.53412
   3  -2  -6   27.25    6.95  27-0.13073 0.36099 0.22469-0.51756-0.97358 0.82059
   4  -4 -17   -8.65   10.51  27-0.13073 0.39366 0.22469-0.81183-0.97358 0.48463
   4  -3 -11   17.99    8.68  27-0.13073 0.42193 0.22469-0.66312-0.97358 0.67402
   4  -1  -5  167.49    8.22  27-0.13073 0.45298 0.22469-0.37222-0.97358 0.86905
   5  -3 -13   11.98    7.95  27-0.13073 0.49845 0.22469-0.66503-0.97358 0.62448
   5  -2  -9  262.11    9.34  27-0.13073 0.51888 0.22469-0.51714-0.97358 0.75099
   5   0  -5  337.53    9.75  27-0.13073 0.54019 0.22469-0.22613-0.97358 0.88333
   6  -3 -16  178.68   11.88  27-0.13073 0.57582 0.22469-0.67077-0.97358 0.54886
   6  -2 -11   91.17    8.89  27-0.13073 0.59419 0.22469-0.51625-0.97358 0.69949
   6   1  -6   -0.80    7.85  27-0.13073 0.62220 0.22469-0.07969-0.97358 0.86487
   7  -2 -14    1.85    9.52  27-0.13073 0.67092 0.22469-0.52088-0.97358 0.62342
   7  -1 -11 1250.32   14.55  27-0.13073 0.68593 0.22469-0.37419-0.97358 0.72115
   7   0  -9  294.34   10.29  27-0.13073 0.69351 0.22469-0.22653-0.97358 0.78173
   7   1  -8    8.31    8.54  27-0.13073 0.69608 0.22469-0.07839-0.97358 0.81188
   7   2  -8  103.80    9.64  27-0.13073 0.69715 0.22469 0.06693-0.97358 0.81250
   8  -2 -17   19.08   11.87  27-0.13073 0.73879 0.22469-0.51816-0.97358 0.53832
   8  -1 -14   24.60    9.81  27-0.13073 0.76001 0.22469-0.37594-0.97358 0.63978
   9   0 -15  391.44   12.99  27-0.13073 0.83819 0.22469-0.22757-0.97358 0.61801
   9   1 -14    1.98   10.46  27-0.13073 0.84456 0.22469-0.08050-0.97358 0.65260
  -9   1  -7   36.02   14.80  28-0.14375-0.66706 0.23533-0.08893-0.97111 0.62837
  -8  -1  -8  316.79   15.95  28-0.14375-0.58879 0.23533-0.38397-0.97111 0.61114
  -7  -2  -9  275.79   16.44  28-0.14375-0.50668 0.23533-0.53056-0.97111 0.59183
  -6  -2  -7  433.83   17.87  28-0.14375-0.41017 0.23533-0.52999-0.97111 0.66860
  -6  -1  -4   60.58   11.09  28-0.14375-0.39470 0.23533-0.38160-0.97111 0.76405
  -5   3  -1    9.70   12.71  28-0.14375-0.29506 0.23533 0.20488-0.97111 0.87775
  -4  -1  -2  240.98   13.50  28-0.14375-0.21220 0.23533-0.38303-0.97111 0.85453
  -4   3   0 1236.35   16.31  28-0.14375-0.20177 0.23533 0.20288-0.97111 0.91667
  -4   5  -4    1.66   15.59  28-0.14375-0.22262 0.23533 0.49869-0.97111 0.79547
  -3   2   1   80.14   10.88  28-0.14375-0.11140 0.23533 0.05788-0.97111 0.96350
  -3   4  -1   24.09   12.19  28-0.14375-0.12098 0.23533 0.35044-0.97111 0.90045
  -2  -4 -13    6.74   13.64  28-0.14375-0.09283 0.23533-0.82616-0.97111 0.53204
  -2   5  -3   13.71   13.68  28-0.14375-0.04398 0.23533 0.49713-0.97111 0.85130
  -1   5  -3   40.43   14.06  28-0.14375 0.04226 0.23533 0.49711-0.97111 0.86458
   0   4  -1    5.04   10.73  28-0.14375 0.13829 0.23533 0.34942-0.97111 0.93811
   1  -3  -8 1686.44   19.31  28-0.14375 0.19187 0.23533-0.67687-0.97111 0.72944
   1  -1  -2 2217.76   27.40  28-0.14375 0.22031 0.23533-0.38293-0.97111 0.91902
   2   3  -1   10.56   12.24  28-0.14375 0.31093 0.23533 0.20313-0.97111 0.96581
   3  -4 -16   84.82   14.68  28-0.14375 0.32586 0.23533-0.82628-0.97111 0.50142
   3  -3 -10  421.98   13.13  28-0.14375 0.35550 0.23533-0.67530-0.97111 0.69094
   4  -4 -18  -14.70   15.37  28-0.14375 0.40288 0.23533-0.82487-0.97111 0.45127
   6   0  -7    5.18   11.13  28-0.14375 0.62854 0.23533-0.23599-0.97111 0.82797
   6   2  -6  155.86   12.33  28-0.14375 0.63291 0.23533 0.05626-0.97111 0.86021
   7   3  -9   72.88   14.16  28-0.14375 0.70572 0.23533 0.20250-0.97111 0.77963
   8   0 -12  342.62   15.33  28-0.14375 0.77698 0.23533-0.23709-0.97111 0.69470
   8   1 -11   19.43   14.26  28-0.14375 0.78236 0.23533-0.09029-0.97111 0.72861
   8   2 -11  -11.94   13.78  28-0.14375 0.78405 0.23533 0.05621-0.97111 0.73114
  -9   0  -8  -13.30   10.41  28-0.15674-0.66224 0.24594-0.24704-0.96834 0.59672
  -8   1  -4    1.36    9.59  28-0.15674-0.55251 0.24594-0.09982-0.96834 0.73286
  -8   2  -4   30.21    9.37  28-0.15674-0.55511 0.24594 0.04693-0.96834 0.73598
  -8   3  -5   37.65   10.52  28-0.15674-0.56249 0.24594 0.19484-0.96834 0.70887
  -7   2  -2    3.78    8.42  28-0.15674-0.45633 0.24594 0.04726-0.96834 0.80851
  -7   3  -3   -1.31    9.56  28-0.15674-0.46464 0.24594 0.19376-0.96834 0.78362
  -6   0  -2  384.35   10.86  28-0.15674-0.37237 0.24594-0.24646-0.96834 0.82629
  -6   1  -1   92.64    8.42  28-0.15674-0.36669 0.24594-0.09947-0.96834 0.85765
  -6   2  -1  150.39    8.63  28-0.15674-0.36797 0.24594 0.04697-0.96834 0.86164
  -6   4  -3  -17.59    9.56  28-0.15674-0.37687 0.24594 0.33999-0.96834 0.79522
  -5   0  -1   71.93    7.49  28-0.15674-0.28088 0.24594-0.24704-0.96834 0.87255
  -5   1   0   30.35    7.28  28-0.15674-0.27527 0.24594-0.10000-0.96834 0.90241
  -5   2   0  569.45   11.29  28-0.15674-0.27677 0.24594 0.04647-0.96834 0.90637
  -5   4  -2  104.17   10.21  28-0.15674-0.28607 0.24594 0.34057-0.96834 0.84271
  -5   5  -4  197.40   13.56  28-0.15674-0.29376 0.24594 0.48487-0.96834 0.77110
  -4   4  -1  803.13   12.67  28-0.15674-0.19450 0.24594 0.34004-0.96834 0.88084
  -3   1   1 2203.24   20.18  28-0.15674-0.09829 0.24594-0.09902-0.96834 0.96315
  -3   5  -3    6.80    9.58  28-0.15674-0.11748 0.24594 0.48810-0.96834 0.83859
  -1  -4 -13   39.14   10.00  28-0.15674 0.00767 0.24594-0.83523-0.96834 0.54140
   0  -4 -13  419.71   11.41  28-0.15674 0.09266 0.24594-0.83231-0.96834 0.55120
   0  -2  -4   42.17    8.35  28-0.15674 0.13829 0.24594-0.53937-0.96834 0.84003
   0   5  -3    0.70    9.81  28-0.15674 0.14263 0.24594 0.48620-0.96834 0.87557
   1  -4 -14    8.58    9.37  28-0.15674 0.17615 0.24594-0.83610-0.96834 0.53739
   2  -4 -15  275.92   11.18  28-0.15674 0.25782 0.24594-0.83487-0.96834 0.51718
   2  -3  -9  600.18   11.30  28-0.15674 0.28572 0.24594-0.68468-0.96834 0.70392
   2  -1  -3 1877.37   20.68  28-0.15674 0.31580 0.24594-0.39397-0.96834 0.89991
   3  -1  -4   67.28    8.53  28-0.15674 0.39643 0.24594-0.39324-0.96834 0.87908
   4  -3 -12   70.21    8.57  28-0.15674 0.44311 0.24594-0.68556-0.96834 0.63636
   4  -2  -8   69.75    8.50  28-0.15674 0.46354 0.24594-0.53881-0.96834 0.76424
   5  -3 -14   32.90    8.07  28-0.15674 0.51830 0.24594-0.68380-0.96834 0.58469
   5  -2 -10  451.53   10.55  28-0.15674 0.54225 0.24594-0.54035-0.96834 0.71702
   5  -1  -7  711.98   12.18  28-0.15674 0.55485 0.24594-0.39222-0.96834 0.80862
   6  -3 -17   65.61   11.07  28-0.15674 0.59230 0.24594-0.68649-0.96834 0.50544
   6  -2 -12  122.39    9.03  28-0.15674 0.61546 0.24594-0.53778-0.96834 0.66188
   6  -1  -9   40.16    7.75  28-0.15674 0.62934 0.24594-0.39198-0.96834 0.75813
   7  -2 -15    1.29    9.22  28-0.15674 0.68847 0.24594-0.53961-0.96834 0.58263
   8  -1 -15    2.46    9.42  28-0.15674 0.77880 0.24594-0.39570-0.96834 0.59901
   9   0 -16  -10.21   11.96  28-0.15674 0.85590 0.24594-0.24802-0.96834 0.57871
  -4  -4 -15   12.40   18.59  28-0.15631-0.26247 0.24622-0.83366-0.96831 0.43690
   4   5  -7    3.89   18.65  28-0.15631 0.46854 0.24622 0.48610-0.96831 0.80246
  -9   1  -6   13.76   15.51  29-0.16906-0.63779 0.25694-0.11051-0.96525 0.65510
  -8  -2 -11   16.20   15.67  29-0.16906-0.57565 0.25694-0.54962-0.96525 0.50787
  -8  -1  -7  107.80   14.50  29-0.16906-0.55458 0.25694-0.40197-0.96525 0.63344
  -8   0  -5   -2.15   14.21  29-0.16906-0.54822 0.25694-0.25770-0.96525 0.70124
  -8   3  -4   34.42   15.12  29-0.16906-0.53987 0.25694 0.18142-0.96525 0.73027
  -7  -1  -5  549.70   16.38  29-0.16906-0.45915 0.25694-0.40251-0.96525 0.71067
  -7   0  -3  305.19   14.06  29-0.16906-0.44936 0.25694-0.25639-0.96525 0.77583
  -7   1  -2  246.89   13.30  29-0.16906-0.44547 0.25694-0.11039-0.96525 0.80931
  -7   4  -4   57.64   16.64  29-0.16906-0.45698 0.25694 0.32920-0.96525 0.74784
  -4   0   0  250.96   12.54  29-0.16906-0.17643 0.25694-0.25601-0.96525 0.91122
  -4   2   1 5168.47   26.83  29-0.16906-0.17313 0.25694 0.03616-0.96525 0.94623
  -3  -4 -14   -9.52   15.30  29-0.16906-0.15846 0.25694-0.84418-0.96525 0.47855
  -2   3   1    7.33   11.90  29-0.16906 0.00048 0.25694 0.18324-0.96525 0.97221
   0  -3  -8  275.12   13.35  29-0.16906 0.13015 0.25694-0.69962-0.96525 0.71165
   0   2   1 6886.70   41.43  29-0.16906 0.17350 0.25694 0.03755-0.96525 0.99921
   1   3   0   -0.78    9.83  29-0.16906 0.25518 0.25694 0.18264-0.96525 0.97803
   3  -4 -17   62.07   15.59  29-0.16906 0.34420 0.25694-0.84154-0.96525 0.46126
   3  -3 -11 2958.52   21.38  29-0.16906 0.37697 0.25694-0.69975-0.96525 0.65497
   3  -2  -7  491.34   12.14  29-0.16906 0.39593 0.25694-0.55265-0.96525 0.78340
   4   1  -3   59.57   11.12  29-0.16906 0.50105 0.25694-0.11026-0.96525 0.92459
   5  -3 -15   35.71   13.65  29-0.16906 0.52922 0.25694-0.69894-0.96525 0.55411
   6  -3 -18   88.48   16.03  29-0.16906 0.60154 0.25694-0.69917-0.96525 0.47176
   7  -2 -16   -4.57   13.69  29-0.16906 0.69961 0.25694-0.55434-0.96525 0.55092
   7  -1 -12  712.90   15.75  29-0.16906 0.71343 0.25694-0.40309-0.96525 0.67438
   7   0 -10   -0.68   13.05  29-0.16906 0.72624 0.25694-0.25839-0.96525 0.73990
   7   1  -9    4.67   12.05  29-0.16906 0.73297 0.25694-0.11198-0.96525 0.77497
   8   0 -13  -12.51   14.11  29-0.16906 0.79813 0.25694-0.25934-0.96525 0.65882
   8   3 -12   31.95   15.11  29-0.16906 0.79964 0.25694 0.17995-0.96525 0.68919
   9   1 -15   12.46   15.28  29-0.16906 0.87085 0.25694-0.11162-0.96525 0.60612
  -9   0  -7   10.66   10.65  29-0.18134-0.63219 0.26790-0.26848-0.96188 0.62018
  -9   2  -5   39.18   11.85  29-0.18134-0.61871 0.26790 0.02470-0.96188 0.68113
  -8   2  -3   20.93    9.64  29-0.18134-0.52481 0.26790 0.02511-0.96188 0.76037
  -7   3  -2   24.45    9.58  29-0.18134-0.43383 0.26790 0.17239-0.96188 0.80799
  -6   2   0  177.13    8.70  29-0.18134-0.33704 0.26790 0.02548-0.96188 0.87840
  -6   4  -2   31.83    9.65  29-0.18134-0.34718 0.26790 0.31734-0.96188 0.81997
  -5   3   0  391.97   10.86  29-0.18134-0.25276 0.26790 0.17178-0.96188 0.90276
  -5   4  -1   26.73    9.81  29-0.18134-0.25573 0.26790 0.31812-0.96188 0.86406
  -5   5  -3    8.18   10.55  29-0.18134-0.26429 0.26790 0.46170-0.96188 0.79791
  -4   1   1   39.13    7.96  29-0.18134-0.15936 0.26790-0.12147-0.96188 0.94323
  -4   3   1  534.69   10.87  29-0.18134-0.16090 0.26790 0.17168-0.96188 0.93637
  -3   3   1  218.35    9.46  29-0.18134-0.07390 0.26790 0.17258-0.96188 0.95989
  -3   4   0    6.94    8.43  29-0.18134-0.07772 0.26790 0.31831-0.96188 0.92285
  -3   5  -2  204.37   10.80  29-0.18134-0.08809 0.26790 0.46433-0.96188 0.85903
  -2   4   0   65.29    7.77  29-0.18134 0.00730 0.26790 0.31858-0.96188 0.93892
  -2   5  -2  251.69   11.30  29-0.18134-0.00210 0.26790 0.46455-0.96188 0.87642
  -1   3   1  206.73    8.71  29-0.18134 0.09985 0.26790 0.17148-0.96188 0.98444
  -1   4   0   91.54    8.46  29-0.18134 0.09386 0.26790 0.31712-0.96188 0.94809
  -1   5  -2   63.44   10.20  29-0.18134 0.08454 0.26790 0.46367-0.96188 0.88616
   0  -4 -14   44.30    9.71  29-0.18134 0.11328 0.26790-0.85512-0.96188 0.51425
   1  -4 -15   38.34    9.65  29-0.18134 0.19503 0.26790-0.85746-0.96188 0.49744
   1  -3  -9  923.99   13.52  29-0.18134 0.22708 0.26790-0.71022-0.96188 0.69079
   1  -2  -5  224.91    9.57  29-0.18134 0.24428 0.26790-0.56224-0.96188 0.81620
   2  -4 -16   95.05   10.37  29-0.18134 0.27590 0.26790-0.85351-0.96188 0.47621
   2  -3 -10  101.65    8.34  29-0.18134 0.30766 0.26790-0.70966-0.96188 0.67105
   2  -2  -6  406.18    9.99  29-0.18134 0.32614 0.26790-0.56301-0.96188 0.79845
   2   5  -4  307.39   12.78  29-0.18134 0.33475 0.26790 0.46325-0.96188 0.86382
   3  -4 -18  129.29   11.36  29-0.18134 0.35268 0.26790-0.85492-0.96188 0.42720
   4  -3 -13    9.61    8.33  29-0.18134 0.46277 0.26790-0.70602-0.96188 0.59836
   4  -2  -9  110.76    8.60  29-0.18134 0.48538 0.26790-0.56474-0.96188 0.73208
   4  -1  -6   -1.11    6.82  29-0.18134 0.49998 0.26790-0.41560-0.96188 0.82608
   4   0  -4 1918.10   19.05  29-0.18134 0.50799 0.26790-0.26668-0.96188 0.88635
   5  -3 -16    4.90    9.52  29-0.18134 0.53952 0.26790-0.71342-0.96188 0.52233
   5  -2 -11 1694.55   15.32  29-0.18134 0.56340 0.26790-0.56352-0.96188 0.68157
   6  -3 -19   31.88   10.30  29-0.18134 0.60970 0.26790-0.71092-0.96188 0.43772
   6  -2 -13  280.14    9.72  29-0.18134 0.63500 0.26790-0.55902-0.96188 0.62246
   6  -1 -10   58.74    7.73  29-0.18134 0.65298 0.26790-0.41532-0.96188 0.72464
   6   0  -8   82.16    8.17  29-0.18134 0.66369 0.26790-0.26959-0.96188 0.79038
   7  -2 -17   11.61   10.69  29-0.18134 0.70979 0.26790-0.56814-0.96188 0.51865
   7  -1 -13   34.96    8.54  29-0.18134 0.72857 0.26790-0.41916-0.96188 0.64575
   8  -1 -16   19.01   10.79  29-0.18134 0.79444 0.26790-0.41522-0.96188 0.55858
   8   1 -12   26.72    9.97  29-0.18134 0.81367 0.26790-0.12227-0.96188 0.68601
   3   3  -2   41.93   17.40  29-0.16885 0.41898 0.25702 0.18209-0.96506 0.94402
   5   3  -5   74.67   19.11  29-0.16885 0.57795 0.25702 0.18187-0.96506 0.87548
  -3  -3  -8  105.90   14.34  29-0.18150-0.11652 0.26773-0.70900-0.96163 0.66631
   6   3  -7   91.42   15.62  29-0.18150 0.66613 0.26773 0.17053-0.96163 0.82019
  -9   1  -5   98.57   15.90  30-0.19383-0.60777 0.27857-0.13232-0.95784 0.68031
  -8   3  -3   40.67   15.27  30-0.19383-0.51115 0.27857 0.16006-0.95784 0.75719
  -7   2  -1  233.10   13.21  30-0.19383-0.41609 0.27857 0.01460-0.95784 0.83501
  -7   4  -3   -9.44   16.92  30-0.19383-0.42834 0.27857 0.30781-0.95784 0.77561
  -5   2   1  146.00   12.40  30-0.19383-0.23406 0.27857 0.01429-0.95784 0.92500
  -4   4   0   57.66   12.64  30-0.19383-0.15196 0.27857 0.30675-0.95784 0.90681
  -3  -4 -15    0.67   15.11  30-0.19383-0.13926 0.27857-0.87048-0.95784 0.44107
  -2  -4 -14   46.98   13.62  30-0.19383-0.04712 0.27857-0.86475-0.95784 0.48269
  -2  -3  -8 1496.46   23.24  30-0.19383-0.01825 0.27857-0.72187-0.95784 0.67734
  -1  -4 -14   66.92   14.04  30-0.19383 0.03905 0.27857-0.86506-0.95784 0.49599
  -1  -3  -8  726.73   16.43  30-0.19383 0.06888 0.27857-0.72070-0.95784 0.68869
  -1  -2  -4  849.32   19.49  30-0.19383 0.08812 0.27857-0.57281-0.95784 0.81600
   1   4  -1  132.95   11.82  30-0.19383 0.27584 0.27857 0.30786-0.95784 0.94354
   1   5  -3   10.66   14.10  30-0.19383 0.26700 0.27857 0.45471-0.95784 0.88274
   2  -4 -17  300.45   16.01  30-0.19383 0.28418 0.27857-0.86810-0.95784 0.44125
   2   4  -2    3.88   10.42  30-0.19383 0.35873 0.27857 0.30833-0.95784 0.92704
   3  -4 -19   12.76   14.23  30-0.19383 0.36073 0.27857-0.86669-0.95784 0.39120
   3  -3 -12  867.54   16.66  30-0.19383 0.39691 0.27857-0.72251-0.95784 0.61643
   3   5  -5  302.39   16.74  30-0.19383 0.42864 0.27857 0.45157-0.95784 0.84109
   4  -3 -14  413.80   13.62  30-0.19383 0.47408 0.27857-0.72308-0.95784 0.56525
   5  -1  -8  199.09   12.53  30-0.19383 0.58722 0.27857-0.42546-0.95784 0.76806
   5   0  -6    6.35    9.53  30-0.19383 0.59708 0.27857-0.27929-0.95784 0.83297
   5   1  -5  410.08   13.07  30-0.19383 0.60434 0.27857-0.13307-0.95784 0.86797
   6  -2 -14  124.26   12.34  30-0.19383 0.64677 0.27857-0.57443-0.95784 0.59167
   6   1  -7    8.37   11.04  30-0.19383 0.67928 0.27857-0.13301-0.95784 0.81635
   7   2  -9   38.73   12.30  30-0.19383 0.75428 0.27857 0.01312-0.95784 0.76402
   8  -1 -17  -11.66   15.27  30-0.19383 0.80576 0.27857-0.42856-0.95784 0.52479
   8   0 -14  966.94   17.65  30-0.19383 0.81908 0.27857-0.28025-0.95784 0.61837
   8   2 -12  355.61   15.99  30-0.19383 0.82685 0.27857 0.01196-0.95784 0.68208
  -9   0  -6  -10.20   11.41  30-0.20629-0.60076 0.28921-0.28994-0.95346 0.64325
  -9   2  -4   -8.42   11.01  30-0.20629-0.59091 0.28921 0.00236-0.95346 0.70743
  -8   0  -4  138.59   10.86  30-0.20629-0.50637 0.28921-0.29088-0.95346 0.72358
  -8   2  -2    1.04    9.46  30-0.20629-0.49362 0.28921 0.00325-0.95346 0.78444
  -7   1  -1  144.73    9.67  30-0.20629-0.40443 0.28921-0.14321-0.95346 0.83037
  -7   3  -1   52.20   10.03  30-0.20629-0.40346 0.28921 0.14993-0.95346 0.83160
  -6   0  -1   -1.72    8.02  30-0.20629-0.31788 0.28921-0.28915-0.95346 0.84235
  -6   1   0   63.94    8.34  30-0.20629-0.31380 0.28921-0.14310-0.95346 0.87910
  -6   3   0  267.71    9.92  30-0.20629-0.31330 0.28921 0.14972-0.95346 0.88006
  -6   4  -1   18.53    9.55  30-0.20629-0.31644 0.28921 0.29560-0.95346 0.84447
  -5   1   1  118.64    7.85  30-0.20629-0.22140 0.28921-0.14211-0.95346 0.91899
  -5   3   1  336.40    9.48  30-0.20629-0.22159 0.28921 0.15063-0.95346 0.91939
  -5   4   0  115.47   10.56  30-0.20629-0.22505 0.28921 0.29583-0.95346 0.88506
  -5   5  -2    6.00   10.77  30-0.20629-0.23394 0.28921 0.43987-0.95346 0.82398
  -3   2   2  872.30   12.75  30-0.20629-0.04382 0.28921 0.00339-0.95346 0.98074
  -2   2   2 1769.66   18.04  30-0.20629 0.04363 0.28921 0.00371-0.95346 0.99405
   0  -4 -15  248.78   11.38  30-0.20629 0.13266 0.28921-0.87631-0.95346 0.47244
   0   3   1  995.63   14.98  30-0.20629 0.21183 0.28921 0.14964-0.95346 0.98768
   0   4   0  260.79   10.03  30-0.20629 0.20574 0.28921 0.29554-0.95346 0.95517
   0   5  -2  233.22   11.51  30-0.20629 0.19602 0.28921 0.44249-0.95346 0.89745
   1  -4 -16   42.93    9.64  30-0.20629 0.21467 0.28921-0.87580-0.95346 0.45438
   2  -4 -18   29.69   11.14  30-0.20629 0.29312 0.28921-0.88108-0.95346 0.40574
   5  -3 -17  234.84   10.54  30-0.20629 0.55538 0.28921-0.72936-0.95346 0.47440
   5  -2 -12 1192.92   13.45  30-0.20629 0.58388 0.28921-0.58573-0.95346 0.64056
   6  -1 -11   -0.53    7.58  30-0.20629 0.67520 0.28921-0.43925-0.95346 0.68550
   7  -2 -18   65.24   10.72  30-0.20629 0.72343 0.28921-0.58303-0.95346 0.47142
   7  -1 -14   -8.55    8.15  30-0.20629 0.74736 0.28921-0.43970-0.95346 0.60301
   7   0 -11 1926.23   17.35  30-0.20629 0.75751 0.28921-0.28803-0.95346 0.69234
   8  -1 -18   29.11   10.70  30-0.20629 0.81627 0.28921-0.44163-0.95346 0.48908
   8   1 -13  428.38   12.44  30-0.20629 0.83735 0.28921-0.14569-0.95346 0.64716
  -7  -2  -8    0.01   16.48  30-0.20597-0.43852 0.28912-0.58341-0.95370 0.60557
   3   4  -3    7.98   14.94  30-0.20597 0.45178 0.28912 0.29625-0.95370 0.90237
  -9   1  -4  220.38   16.60  31-0.21822-0.57783 0.29968-0.15312-0.94914 0.70335
  -8  -2 -10   19.32   14.39  31-0.21822-0.52182 0.29968-0.59306-0.94914 0.52299
  -8  -1  -6  362.91   16.27  31-0.21822-0.50321 0.29968-0.44704-0.94914 0.65154
  -8   3  -2   44.65   15.45  31-0.21822-0.48276 0.29968 0.13851-0.94914 0.78193
  -7   0  -2    5.31   11.44  31-0.21822-0.39784 0.29968-0.30112-0.94914 0.79403
  -7   4  -2  152.51   16.43  31-0.21822-0.39981 0.29968 0.28703-0.94914 0.80120
  -6  -1  -3   14.19   10.87  31-0.21822-0.31639 0.29968-0.44807-0.94914 0.77537
  -5  -1  -2  935.10   17.97  31-0.21822-0.22455 0.29968-0.44679-0.94914 0.81884
  -5   0   0    6.42    9.79  31-0.21822-0.21429 0.29968-0.29990-0.94914 0.88418
  -4   2   2   42.70   10.51  31-0.21822-0.11824 0.29968-0.00678-0.94914 0.96330
  -3   3   2   40.49   11.79  31-0.21822-0.03146 0.29968 0.13917-0.94914 0.97430
  -3   4   1  133.37   12.71  31-0.21822-0.03659 0.29968 0.28516-0.94914 0.94285
  -2  -4 -15  225.71   15.07  31-0.21822-0.02850 0.29968-0.88890-0.94914 0.44179
  -2   3   2  807.84   15.68  31-0.21822 0.05477 0.29968 0.13936-0.94914 0.98642
  -2   4   1  220.16   11.73  31-0.21822 0.04948 0.29968 0.28414-0.94914 0.95570
  -2   5  -1   44.24   14.06  31-0.21822 0.04082 0.29968 0.43331-0.94914 0.89883
  -1  -4 -15   -2.83   13.06  31-0.21822 0.05807 0.29968-0.88708-0.94914 0.45562
  -1   2   2 2420.82   23.76  31-0.21822 0.14185 0.29968-0.00648-0.94914 0.99986
  -1   5  -1  124.27   14.66  31-0.21822 0.12663 0.29968 0.43036-0.94914 0.90540
   0  -4 -16    6.40   13.19  31-0.21822 0.14078 0.29968-0.89227-0.94914 0.43944
   0  -3  -9  687.66   15.27  31-0.21822 0.17462 0.29968-0.74245-0.94914 0.66084
   1  -4 -17  102.93   13.80  31-0.21822 0.22222 0.29968-0.89096-0.94914 0.41911
   1  -3 -10  291.54   12.79  31-0.21822 0.25665 0.29968-0.74379-0.94914 0.64403
   2  -4 -19  212.52   15.71  31-0.21822 0.29974 0.29968-0.89360-0.94914 0.36957
   2  -3 -11   27.38   10.94  31-0.21822 0.33711 0.29968-0.73914-0.94914 0.62259
   3  -3 -13   37.18   12.44  31-0.21822 0.41609 0.29968-0.74379-0.94914 0.57517
   3  -2  -8  196.32   10.42  31-0.21822 0.43791 0.29968-0.59244-0.94914 0.73092
   3  -1  -5   42.39   11.23  31-0.21822 0.45318 0.29968-0.44619-0.94914 0.82866
   3   0  -3 1738.10   22.91  31-0.21822 0.46334 0.29968-0.30023-0.94914 0.89255
   4  -3 -15  617.24   14.59  31-0.21822 0.49169 0.29968-0.74058-0.94914 0.52225
   4  -2 -10  458.50   13.19  31-0.21822 0.51709 0.29968-0.59481-0.94914 0.68288
   4   2  -3   11.69    9.97  31-0.21822 0.55033 0.29968-0.00735-0.94914 0.90894
   5  -3 -18  657.24   17.34  31-0.21822 0.56413 0.29968-0.74101-0.94914 0.44036
   6  -2 -15   66.70   11.54  31-0.21822 0.66229 0.29968-0.59330-0.94914 0.54871
   6   2  -7    7.98   10.67  31-0.21822 0.70443 0.29968-0.00784-0.94914 0.80868
   7  -2 -19   14.56   14.76  31-0.21822 0.73131 0.29968-0.59522-0.94914 0.43581
   7   1 -10   64.75   13.07  31-0.21822 0.77431 0.29968-0.15455-0.94914 0.72330
   7   3 -10    9.15   13.43  31-0.21822 0.77598 0.29968 0.13842-0.94914 0.72740
   8   0 -15  -21.58   13.81  31-0.21822 0.83622 0.29968-0.30158-0.94914 0.57774
   8   2 -13    0.92   15.52  31-0.21822 0.85193 0.29968-0.00934-0.94914 0.64715
   8   3 -13  195.55   17.56  31-0.21822 0.84438 0.29968 0.13623-0.94914 0.64173
  -9   2  -3   19.88   10.33  31-0.23012-0.56195 0.31011-0.01860-0.94454 0.73148
  -8   2  -1    5.38    9.52  31-0.23012-0.46421 0.31011-0.01786-0.94454 0.80429
  -7  -1  -4  234.91   10.99  31-0.23012-0.39506 0.31011-0.45780-0.94454 0.72388
  -7   2   0  323.54   10.48  31-0.23012-0.37636 0.31011-0.01681-0.94454 0.85799
  -7   3   0  141.29   10.52  31-0.23012-0.37478 0.31011 0.12961-0.94454 0.85098
  -7   4  -1   32.16   11.36  31-0.23012-0.37813 0.31011 0.27284-0.94454 0.81844
  -6   2   1  963.36   12.73  31-0.23012-0.28477 0.31011-0.01771-0.94454 0.90368
  -6   3   1  564.64   11.70  31-0.23012-0.28402 0.31011 0.12964-0.94454 0.89646
  -6   4   0  113.00   10.50  31-0.23012-0.28861 0.31011 0.27527-0.94454 0.86413
  -5   2   2  693.86   11.76  31-0.23012-0.19369 0.31011-0.01728-0.94454 0.93978
  -5   5  -1    4.34   10.97  31-0.23012-0.20593 0.31011 0.41806-0.94454 0.84583
  -4   3   2  286.11    9.65  31-0.23012-0.10669 0.31011 0.12903-0.94454 0.95895
  -4   4   1   20.24    8.52  31-0.23012-0.11159 0.31011 0.27601-0.94454 0.92834
  -3   1   2 1901.89   19.09  31-0.23012-0.02018 0.31011-0.16343-0.94454 0.97060
  -2   1   2 8274.71   40.04  31-0.23012 0.06543 0.31011-0.16333-0.94454 0.98172
   2  -4 -20   46.80   12.25  31-0.23012 0.30769 0.31011-0.90392-0.94454 0.33384
   2  -2  -7   59.57    7.38  31-0.23012 0.36965 0.31011-0.60547-0.94454 0.74859
   4  -3 -16   41.61    9.96  31-0.23012 0.50019 0.31011-0.75544-0.94454 0.48888
   4  -1  -7  120.32    7.74  31-0.23012 0.54349 0.31011-0.45832-0.94454 0.77454
   5  -3 -19  168.34   11.87  31-0.23012 0.57090 0.31011-0.75302-0.94454 0.40452
   5  -2 -13   68.48    9.28  31-0.23012 0.60227 0.31011-0.60768-0.94454 0.59890
   5  -1  -9  407.73   10.52  31-0.23012 0.61899 0.31011-0.45665-0.94454 0.72252
   6  -2 -16   21.70    9.38  31-0.23012 0.67346 0.31011-0.60669-0.94454 0.51541
   6   0  -9   -4.50    8.07  31-0.23012 0.70392 0.31011-0.31072-0.94454 0.73623
   7  -2 -20   -0.92   11.69  31-0.23012 0.73817 0.31011-0.60644-0.94454 0.39965
   7  -1 -15  109.48   10.39  31-0.23012 0.76441 0.31011-0.45955-0.94454 0.55990
   7   0 -12   -0.68    8.74  31-0.23012 0.77761 0.31011-0.31180-0.94454 0.65577
   8  -1 -19   89.54   10.93  31-0.23012 0.82793 0.31011-0.45747-0.94454 0.44312
   8   0 -16    4.81    9.57  31-0.23012 0.84951 0.31011-0.31515-0.94454 0.54516
   8   1 -14   27.83    9.74  31-0.23012 0.85826 0.31011-0.16698-0.94454 0.60916
  -5  -2  -5   90.68   15.13  31-0.23048-0.22617 0.31002-0.60416-0.94472 0.71691
  -4  -3  -9  137.33   17.25  31-0.23048-0.15996 0.31002-0.75182-0.94472 0.60315
  -2  -2  -4 1754.05   33.21  31-0.23048 0.03752 0.31002-0.60443-0.94472 0.78833
  -9  -1  -8   32.38   16.41  32-0.24251-0.57801 0.32037-0.47043-0.93995 0.56775
  -9   0  -5  868.71   20.60  32-0.24251-0.56339 0.32037-0.32240-0.93995 0.66364
  -8   0  -3    7.63   11.37  32-0.24251-0.46615 0.32037-0.32246-0.93995 0.74090
  -7   1   0  131.50   13.36  32-0.24251-0.36322 0.32037-0.17409-0.93995 0.84790
  -6  -2  -6  536.52   19.64  32-0.24251-0.30640 0.32037-0.61485-0.93995 0.66750
  -6   1   1   20.09   11.08  32-0.24251-0.27175 0.32037-0.17440-0.93995 0.89265
  -5   3   2   18.36   10.48  32-0.24251-0.18060 0.32037 0.11840-0.93995 0.93802
  -5   4   1   15.99   12.94  32-0.24251-0.18530 0.32037 0.26502-0.93995 0.90844
  -4   1   2  911.50   15.26  32-0.24251-0.09548 0.32037-0.17439-0.93995 0.95279
  -3  -4 -16   12.05   14.83  32-0.24251-0.09482 0.32037-0.90631-0.93995 0.38684
  -3  -1  -1  573.17   20.74  32-0.24251-0.02238 0.32037-0.46727-0.93995 0.86704
  -2  -4 -16   -0.55   15.16  32-0.24251-0.00839 0.32037-0.91025-0.93995 0.40206
  -1  -4 -16   23.44   13.16  32-0.24251 0.07727 0.32037-0.90729-0.93995 0.41446
  -1  -3  -9  174.06   12.35  32-0.24251 0.11206 0.32037-0.76405-0.93995 0.64010
  -1   3   2  114.62   10.42  32-0.24251 0.16606 0.32037 0.11917-0.93995 0.99351
  -1   4   1  129.27   11.57  32-0.24251 0.16100 0.32037 0.26619-0.93995 0.96551
   0  -4 -17  106.42   14.88  32-0.24251 0.15904 0.32037-0.91031-0.93995 0.39603
   0  -2  -5  483.64   14.58  32-0.24251 0.21811 0.32037-0.61430-0.93995 0.77878
   0  -1  -2 1056.87   24.95  32-0.24251 0.23244 0.32037-0.46877-0.93995 0.87467
   0   5  -1   32.26   14.05  32-0.24251 0.23724 0.32037 0.40986-0.93995 0.90930
   1  -4 -18  295.94   16.49  32-0.24251 0.24098 0.32037-0.90518-0.93995 0.37681
   1  -2  -6  143.35   11.22  32-0.24251 0.30028 0.32037-0.61530-0.93995 0.76218
   1   5  -2  225.86   15.06  32-0.24251 0.32014 0.32037 0.41125-0.93995 0.89503
   2  -3 -12   41.56   10.63  32-0.24251 0.35767 0.32037-0.76247-0.93995 0.58247
   2  -1  -4 4931.81   31.77  32-0.24251 0.39705 0.32037-0.46755-0.93995 0.83812
   2   5  -3   14.30   13.58  32-0.24251 0.40016 0.32037 0.41022-0.93995 0.87373
   3  -3 -14  102.43   12.12  32-0.24251 0.43521 0.32037-0.76341-0.93995 0.53306
   3   1  -2 1918.57   29.20  32-0.24251 0.49255 0.32037-0.17379-0.93995 0.91688
   4   0  -5    0.79   10.62  32-0.24251 0.56449 0.32037-0.32223-0.93995 0.83516
   5  -3 -20  -15.70   15.12  32-0.24251 0.57795 0.32037-0.76307-0.93995 0.36875
   5   0  -7  604.47   13.08  32-0.24251 0.64185 0.32037-0.32149-0.93995 0.78397
   5   2  -5  106.31   12.82  32-0.24251 0.65062 0.32037-0.02825-0.93995 0.84924
   6  -1 -12  595.36   14.25  32-0.24251 0.70144 0.32037-0.46700-0.93995 0.63610
   6   1  -8   28.52   10.97  32-0.24251 0.72511 0.32037-0.17559-0.93995 0.76771
   7   2 -10  527.82   15.65  32-0.24251 0.79899 0.32037-0.02995-0.93995 0.71549
  -9   1  -3   23.98   10.80  32-0.25485-0.54275 0.33059-0.18612-0.93512 0.72503
  -9   2  -2   95.76   11.81  32-0.25485-0.53353 0.33059-0.03783-0.93512 0.75290
  -8   1  -1  235.51    9.86  32-0.25485-0.44288 0.33059-0.18378-0.93512 0.79819
  -7   0  -1   48.41    7.93  32-0.25485-0.35501 0.33059-0.33036-0.93512 0.80786
  -7   2   1   59.57    8.92  32-0.25485-0.34549 0.33059-0.03767-0.93512 0.87336
  -7   3   1  216.90   11.05  32-0.25485-0.34485 0.33059 0.10926-0.93512 0.86898
  -7   4   0  411.27   13.81  32-0.25485-0.34972 0.33059 0.25556-0.93512 0.83848
  -6   0   0  357.51   10.72  32-0.25485-0.26459 0.33059-0.33051-0.93512 0.85276
  -6   2   2  241.40    9.38  32-0.25485-0.25456 0.33059-0.03679-0.93512 0.91566
  -6   4   1   90.08   10.44  32-0.25485-0.25885 0.33059 0.25369-0.93512 0.88273
  -5   1   2 2088.99   17.61  32-0.25485-0.16908 0.33059-0.18344-0.93512 0.92993
  -4   0   1   44.15    8.40  32-0.25485-0.08491 0.33059-0.32876-0.93512 0.91454
  -4   5   0   21.83   11.02  32-0.25485-0.09170 0.33059 0.40227-0.93512 0.88837
  -3   2   3  327.10    9.69  32-0.25485 0.00914 0.33059-0.03671-0.93512 0.98864
  -3   4   2   88.26    9.05  32-0.25485 0.00467 0.33059 0.25508-0.93512 0.95764
  -2   0   1    7.23    9.91  32-0.25485 0.08702 0.33059-0.33048-0.93512 0.94010
  -2   5   0    7.26    9.65  32-0.25485 0.08159 0.33059 0.40281-0.93512 0.91567
   1  -4 -19    9.63   10.27  32-0.25485 0.24824 0.33059-0.91707-0.93512 0.34105
   1  -3 -11  466.17   10.84  32-0.25485 0.28953 0.33059-0.77293-0.93512 0.59781
   1  -1  -3  270.39   12.36  32-0.25485 0.32742 0.33059-0.47866-0.93512 0.85245
   2   0  -2   44.00   10.34  32-0.25485 0.41835 0.33059-0.33120-0.93512 0.89796
   3  -2  -9    3.81    6.44  32-0.25485 0.46955 0.33059-0.62394-0.93512 0.68564
   4  -3 -17  245.43   10.71  32-0.25485 0.51731 0.33059-0.77008-0.93512 0.44367
   4  -2 -11  414.31   10.19  32-0.25485 0.54618 0.33059-0.62267-0.93512 0.63380
   5  -3 -21   -4.90   11.53  32-0.25485 0.58402 0.33059-0.77240-0.93512 0.33157
   5  -2 -14   30.94    8.61  32-0.25485 0.62123 0.33059-0.62681-0.93512 0.55631
   5  -1 -10    4.74    8.05  32-0.25485 0.64195 0.33059-0.47971-0.93512 0.68668
   6  -2 -17   25.23    9.73  32-0.25485 0.68751 0.33059-0.62300-0.93512 0.47039
   6   0 -10  649.87   11.66  32-0.25485 0.72864 0.33059-0.33321-0.93512 0.70106
   7  -1 -16  108.93   10.21  32-0.25485 0.78038 0.33059-0.47719-0.93512 0.51614
   7   0 -13    2.03    8.27  32-0.25485 0.79828 0.33059-0.33382-0.93512 0.61580
   7   1 -11 1254.07   15.89  32-0.25485 0.80648 0.33059-0.18497-0.93512 0.67751
   8  -1 -20   45.07   10.76  32-0.25485 0.83685 0.33059-0.47242-0.93512 0.39875
   8   0 -17    9.54   10.62  32-0.25485 0.86456 0.33059-0.33413-0.93512 0.50149
   8   1 -15    8.11    9.25  32-0.25485 0.87821 0.33059-0.18705-0.93512 0.56852
   8   2 -14    8.98   10.57  32-0.25485 0.88147 0.33059-0.03973-0.93512 0.59992
  -9  -1  -7    7.05   15.09  33-0.26753-0.54548 0.34095-0.48863-0.92983 0.58656
  -9   0  -4  -25.14   16.20  33-0.26753-0.53139 0.34095-0.34204-0.92983 0.68239
  -8  -2  -9   10.12   14.77  33-0.26753-0.46782 0.34095-0.63346-0.92983 0.53394
  -8  -1  -5   54.28   13.98  33-0.26753-0.45139 0.34095-0.48978-0.92983 0.66518
  -6   3   2  164.69   13.02  33-0.26753-0.24302 0.34095 0.09871-0.92983 0.91663
  -4  -1  -1 2555.97   30.65  33-0.26753-0.08348 0.34095-0.48782-0.92983 0.84326
  -4   2   3   11.37    9.77  33-0.26753-0.06393 0.34095-0.04795-0.92983 0.97486
  -4   3   3    2.20   11.08  33-0.26753-0.06400 0.34095 0.09832-0.92983 0.97194
  -4   4   2   10.33   11.60  33-0.26753-0.06898 0.34095 0.24549-0.92983 0.94608
  -3  -4 -17   27.80   15.37  33-0.26753-0.07510 0.34095-0.92735-0.92983 0.34595
  -3   3   3  302.99   12.84  33-0.26753 0.02152 0.34095 0.09819-0.92983 0.98691
  -2  -4 -17   22.40   15.17  33-0.26753 0.01121 0.34095-0.92996-0.92983 0.36004
  -2  -3  -9  519.88   15.67  33-0.26753 0.04964 0.34095-0.78349-0.92983 0.61562
  -2   4   2    2.26   10.19  33-0.26753 0.10428 0.34095 0.24405-0.92983 0.96996
  -1  -4 -17   37.75   15.16  33-0.26753 0.09714 0.34095-0.92549-0.92983 0.37186
  -1   5   0    4.27   13.62  33-0.26753 0.18182 0.34095 0.39123-0.92983 0.92141
   0  -4 -18   -1.90   15.04  33-0.26753 0.17856 0.34095-0.92519-0.92983 0.35345
   0  -3 -10  618.98   14.54  33-0.26753 0.21927 0.34095-0.78007-0.92983 0.60866
   0   4   1    6.35   10.71  33-0.26753 0.27215 0.34095 0.24428-0.92983 0.96277
   1  -4 -20   19.20   15.62  33-0.26753 0.25534 0.34095-0.92744-0.92983 0.30422
   1   2   1 2289.59   30.88  33-0.26753 0.35840 0.34095-0.04799-0.92983 0.97609
   1   4   0   96.52   11.49  33-0.26753 0.35449 0.34095 0.24483-0.92983 0.94749
   2  -3 -13  144.86   11.04  33-0.26753 0.37764 0.34095-0.78332-0.92983 0.54174
   3  -3 -15   78.88   11.95  33-0.26753 0.45357 0.34095-0.78070-0.92983 0.49024
   4  -3 -18   26.91   13.64  33-0.26753 0.52502 0.34095-0.78196-0.92983 0.40834
   5   1  -6   47.00   12.35  33-0.26753 0.67249 0.34095-0.19485-0.92983 0.80784
   6  -2 -18   82.58   13.40  33-0.26753 0.69675 0.34095-0.63408-0.92983 0.43490
   6  -1 -13  226.83   13.49  33-0.26753 0.72128 0.34095-0.48714-0.92983 0.59472
   7  -1 -17   33.25   13.45  33-0.26753 0.79027 0.34095-0.49012-0.92983 0.48208
   7   3 -11   26.26   13.02  33-0.26753 0.82401 0.34095 0.09688-0.92983 0.67882
   8   0 -18   16.36   14.83  33-0.26753 0.87580 0.34095-0.34513-0.92983 0.46604
  -9   1  -2   29.43   10.71  33-0.28016-0.51151 0.35125-0.20584-0.92428 0.74455
  -9   2  -1   70.79   11.05  33-0.28016-0.50395 0.35125-0.05822-0.92428 0.77354
  -8   0  -2    1.50    8.13  33-0.28016-0.42433 0.35125-0.35223-0.92428 0.75727
  -8   1   0   32.59    8.62  33-0.28016-0.41105 0.35125-0.20441-0.92428 0.81352
  -7   1   1   73.83    9.27  33-0.28016-0.32052 0.35125-0.20509-0.92428 0.86341
  -7   4   1   61.66   11.58  33-0.28016-0.31956 0.35125 0.23393-0.92428 0.85905
  -6  -1  -2   54.46    8.40  33-0.28016-0.24919 0.35125-0.49827-0.92428 0.77989
  -6   1   2    4.29    8.03  33-0.28016-0.22809 0.35125-0.20344-0.92428 0.90470
  -5   0   1  803.22   13.17  33-0.28016-0.14849 0.35125-0.35167-0.92428 0.88876
  -5   2   3  442.69   10.71  33-0.28016-0.13854 0.35125-0.05855-0.92428 0.95519
  -5   3   3   93.41    7.90  33-0.28016-0.13861 0.35125 0.08826-0.92428 0.95365
  -5   4   2  115.61   10.43  33-0.28016-0.14401 0.35125 0.23555-0.92428 0.92850
  -4   5   1    1.87   11.25  33-0.28016-0.06179 0.35125 0.37962-0.92428 0.90422
  -3   5   1  -10.91    9.84  33-0.28016 0.02533 0.35125 0.38071-0.92428 0.91891
  -2   2   3  520.67   11.72  33-0.28016 0.12197 0.35125-0.05863-0.92428 0.99749
  -2   3   3   12.74    8.39  33-0.28016 0.12149 0.35125 0.08747-0.92428 0.99603
  -1  -4 -18   25.89   10.72  33-0.28016 0.10527 0.35125-0.93896-0.92428 0.33558
  -1   1   2 2204.21   25.62  33-0.28016 0.20339 0.35125-0.20397-0.92428 0.97659
   0  -4 -19   11.15   10.63  33-0.28016 0.18632 0.35125-0.93706-0.92428 0.31620
   0   2   2 1550.70   20.48  33-0.28016 0.28904 0.35125-0.05801-0.92428 0.98841
   2  -2  -8   77.60    7.28  33-0.28016 0.41412 0.35125-0.64511-0.92428 0.69533
   3  -3 -16   -3.38    8.28  33-0.28016 0.46254 0.35125-0.79512-0.92428 0.45512
   3  -2 -10   65.13    8.52  33-0.28016 0.49236 0.35125-0.64804-0.92428 0.64701
   3  -1  -6  589.04   11.71  33-0.28016 0.50928 0.35125-0.49737-0.92428 0.77013
   4  -3 -19   38.12    9.58  33-0.28016 0.53370 0.35125-0.79209-0.92428 0.37123
   4  -2 -12   11.49    8.06  33-0.28016 0.56681 0.35125-0.64351-0.92428 0.59263
   4  -1  -8  188.62    8.18  33-0.28016 0.58608 0.35125-0.49703-0.92428 0.72028
   4   1  -4  137.30    9.17  33-0.28016 0.60647 0.35125-0.20429-0.92428 0.85175
   5  -2 -15  323.45   10.09  33-0.28016 0.63952 0.35125-0.64394-0.92428 0.51047
   6  -2 -19   -4.76    9.43  33-0.28016 0.70483 0.35125-0.64464-0.92428 0.39807
   6  -1 -14  464.59   11.21  33-0.28016 0.73485 0.35125-0.50118-0.92428 0.56241
   7  -1 -18   -1.95    9.56  33-0.28016 0.80026 0.35125-0.50147-0.92428 0.44581
   7   0 -14    3.18    8.12  33-0.28016 0.81859 0.35125-0.35299-0.92428 0.57218
   7   1 -12  709.38   13.30  33-0.28016 0.82991 0.35125-0.20792-0.92428 0.63844
   7   2 -11  129.62    9.47  33-0.28016 0.83402 0.35125-0.06061-0.92428 0.67009
   8   0 -19   11.12   10.17  33-0.28016 0.88565 0.35125-0.35562-0.92428 0.42978
   8   1 -16   14.89   10.84  33-0.28016 0.89651 0.35125-0.20754-0.92428 0.52390
  -7  -2  -7   91.64   17.64  33-0.27977-0.36034 0.35089-0.64532-0.92421 0.60728
  -3  -3  -9   28.72   12.95  33-0.27977-0.02422 0.35089-0.79128-0.92421 0.59613
   2   4  -1  214.22   14.97  33-0.27977 0.44791 0.35089 0.23420-0.92421 0.92259
   4   5  -6   -0.67   18.97  33-0.27977 0.59814 0.35089 0.38018-0.92421 0.79094
   6   3  -8  371.84   18.38  33-0.27977 0.76095 0.35089 0.08665-0.92421 0.75265
   6   4  -9  194.98   21.56  33-0.27977 0.75652 0.35089 0.23304-0.92421 0.72121
  -9   0  -3   60.37   14.84  34-0.29215-0.49931 0.36097-0.35935-0.91836 0.70085
  -7  -1  -3   53.80   12.68  34-0.29215-0.33021 0.36097-0.50975-0.91836 0.73210
  -7   2   2  221.88   12.99  34-0.29215-0.30452 0.36097-0.06807-0.91836 0.89176
  -2  -4 -18    3.65   14.62  34-0.29215 0.03088 0.36097-0.94699-0.91836 0.31651
  -2   5   1   55.81   13.84  34-0.29215 0.12371 0.36097 0.37224-0.91836 0.92959
  -1  -4 -19  -14.21   14.61  34-0.29215 0.11260 0.36097-0.95055-0.91836 0.29902
  -1  -3 -10   36.95   10.76  34-0.29215 0.15651 0.36097-0.80385-0.91836 0.58749
  -1   4   2  249.82   12.26  34-0.29215 0.21519 0.36097 0.22534-0.91836 0.97299
   0  -4 -20   53.10   15.61  34-0.29215 0.19454 0.36097-0.94656-0.91836 0.27973
   0   3   2 2054.15   21.85  34-0.29215 0.30193 0.36097 0.07926-0.91836 0.98546
   0   5   0   -8.57   13.85  34-0.29215 0.29131 0.36097 0.36950-0.91836 0.91830
   1  -3 -12 1011.39   15.53  34-0.29215 0.31987 0.36097-0.80013-0.91836 0.54686
   1   0  -1  247.08   19.96  34-0.29215 0.37503 0.36097-0.36155-0.91836 0.89941
   1   3   1 1169.20   19.49  34-0.29215 0.38505 0.36097 0.07842-0.91836 0.96811
   1   5  -1   75.31   14.06  34-0.29215 0.37240 0.36097 0.36852-0.91836 0.90049
   2  -3 -14  298.58   13.49  34-0.29215 0.39768 0.36097-0.80205-0.91836 0.49766
   3   5  -4    1.60   13.47  34-0.29215 0.53308 0.36097 0.37045-0.91836 0.83515
   4  -3 -20  467.73   16.99  34-0.29215 0.54059 0.36097-0.80079-0.91836 0.33392
   5  -2 -16    7.93   11.80  34-0.29215 0.64892 0.36097-0.65681-0.91836 0.47600
   5  -1 -11 1669.71   17.63  34-0.29215 0.67192 0.36097-0.50737-0.91836 0.63391
   5   0  -8    2.53   10.91  34-0.29215 0.68471 0.36097-0.36112-0.91836 0.72897
   6  -2 -20  154.94   15.27  34-0.29215 0.71135 0.36097-0.65395-0.91836 0.36041
   6   0 -11   10.32   10.68  34-0.29215 0.75893 0.36097-0.36275-0.91836 0.64915
   6   1  -9   43.31   11.19  34-0.29215 0.76825 0.36097-0.21571-0.91836 0.71249
   6   2  -8  427.81   14.98  34-0.29215 0.77107 0.36097-0.06946-0.91836 0.74348
   7  -1 -19   52.68   16.00  34-0.29215 0.80904 0.36097-0.51151-0.91836 0.40771
   8   2 -15   -9.44   14.91  34-0.29215 0.90825 0.36097-0.07041-0.91836 0.54664
  -9  -1  -6   38.14   10.82  34-0.30409-0.50462 0.37063-0.51837-0.91215 0.60291
  -9   1  -1    6.74    9.04  34-0.30409-0.48089 0.37063-0.22427-0.91215 0.76318
  -9   2   0   -8.54   10.86  34-0.30409-0.47442 0.37063-0.07791-0.91215 0.79368
  -8  -1  -4    3.84    9.32  34-0.30409-0.40860 0.37063-0.51752-0.91215 0.67828
  -7   0   0    0.09    7.53  34-0.30409-0.30254 0.37063-0.37092-0.91215 0.81983
  -6   2   3   10.33    7.79  34-0.30409-0.20232 0.37063-0.07766-0.91215 0.93350
  -6   3   3   49.62    8.34  34-0.30409-0.20151 0.37063 0.06955-0.91215 0.93503
  -5   1   3   20.96    7.13  34-0.30409-0.11416 0.37063-0.22249-0.91215 0.93843
  -5   4   3   -0.69    9.67  34-0.30409-0.11369 0.37063 0.21483-0.91215 0.94216
  -4   1   3   57.94    7.78  34-0.30409-0.02850 0.37063-0.22434-0.91215 0.95731
  -4   4   3   22.71    8.49  34-0.30409-0.02769 0.37063 0.21624-0.91215 0.96117
  -3   1   3 2280.41   20.23  34-0.30409 0.05857 0.37063-0.22345-0.91215 0.96950
  -3   4   3   10.53    8.32  34-0.30409 0.05925 0.37063 0.21649-0.91215 0.97302
  -1   2   3  863.08   14.52  34-0.30409 0.23147 0.37063-0.07667-0.91215 0.99346
  -1   3   3   56.44    7.27  34-0.30409 0.23222 0.37063 0.06872-0.91215 0.99461
  -1   5   1   75.92   10.20  34-0.30409 0.22148 0.37063 0.36014-0.91215 0.93098
   0  -3 -11   19.32    7.74  34-0.30409 0.24990 0.37063-0.80928-0.91215 0.56007
   1  -2  -7  165.53    8.66  34-0.30409 0.35656 0.37063-0.66432-0.91215 0.70082
   3  -3 -17   23.33    8.27  34-0.30409 0.47907 0.37063-0.80861-0.91215 0.40725
   3   0  -4   -1.99    8.99  34-0.30409 0.54449 0.37063-0.37045-0.91215 0.82530
   4  -3 -22   -3.94   10.15  34-0.30409 0.54648 0.37063-0.81619-0.91215 0.26539
   4  -3 -21  -13.69   10.56  34-0.30409 0.54643 0.37063-0.80903-0.91215 0.29402
   4  -2 -13 2449.83   17.38  34-0.30409 0.58636 0.37063-0.66249-0.91215 0.54743
   4   0  -6   69.20    7.81  34-0.30409 0.62153 0.37063-0.37192-0.91215 0.77476
   5  -2 -17    7.53    8.13  34-0.30409 0.65814 0.37063-0.66892-0.91215 0.43920
   6  -2 -22   25.99   11.41  34-0.30409 0.71961 0.37063-0.66866-0.91215 0.29215
   6  -2 -21   75.55   10.61  34-0.30409 0.71794 0.37063-0.66183-0.91215 0.32009
   6  -1 -15  138.93    9.04  34-0.30409 0.75143 0.37063-0.51947-0.91215 0.51466
   7  -1 -20   65.09   11.08  34-0.30409 0.81611 0.37063-0.52102-0.91215 0.36958
   7   0 -15   91.48    8.89  34-0.30409 0.83574 0.37063-0.37083-0.91215 0.52637
   8   0 -20  107.98   12.58  34-0.30409 0.89584 0.37063-0.36971-0.91215 0.37897
   8   1 -17   -5.19   10.83  34-0.30409 0.91200 0.37063-0.22511-0.91215 0.47729
  -5  -3 -10  205.34   29.56  32-0.25528-0.22699 0.33030-0.77181-0.93513 0.54865
  -8   0  -1   -1.92   11.46  35-0.31584-0.38348 0.38032-0.38225-0.90592 0.77038
  -8   1   1  298.94   13.17  35-0.31584-0.37047 0.38032-0.23271-0.90592 0.83078
  -7   1   2  723.16   15.05  35-0.31584-0.28021 0.38032-0.23309-0.90592 0.87624
  -6   0   1    6.62   11.64  35-0.31584-0.19902 0.38032-0.38136-0.90592 0.85998
  -5  -1  -1  564.99   15.29  35-0.31584-0.12312 0.38032-0.52802-0.90592 0.80929
  -5   3   4   25.90   11.30  35-0.31584-0.09727 0.38032 0.05904-0.90592 0.96705
  -4   2   4   21.76    9.57  35-0.31584-0.01139 0.38032-0.08652-0.90592 0.98229
  -4   3   4   54.18   11.05  35-0.31584-0.01127 0.38032 0.05941-0.90592 0.98485
  -3   2   4  138.10   10.73  35-0.31584 0.07537 0.38032-0.08700-0.90592 0.99280
  -3   3   4   34.34   11.49  35-0.31584 0.07528 0.38032 0.05978-0.90592 0.99536
  -3   5   2   16.30   13.14  35-0.31584 0.06575 0.38032 0.35230-0.90592 0.93401
  -2   4   3   14.43   11.25  35-0.31584 0.15695 0.38032 0.20615-0.90592 0.97931
  -1  -2  -5   87.02   11.62  35-0.31584 0.20410 0.38032-0.67313-0.90592 0.73104
   0  -2  -6   64.50   11.02  35-0.31584 0.28629 0.38032-0.67426-0.90592 0.71396
   1  -3 -13  377.44   12.37  35-0.31584 0.33938 0.38032-0.82033-0.90592 0.50375
   2  -3 -15  381.15   13.57  35-0.31584 0.41536 0.38032-0.81828-0.90592 0.45326
   2  -2  -9    7.68    9.43  35-0.31584 0.44650 0.38032-0.67508-0.90592 0.64623
   2  -1  -5  915.39   17.71  35-0.31584 0.46477 0.38032-0.52694-0.90592 0.77240
   2   3   0   12.88   12.43  35-0.31584 0.48919 0.38032 0.05850-0.90592 0.93519
   2   5  -2  166.86   14.86  35-0.31584 0.47853 0.38032 0.34985-0.90592 0.87060
   3  -3 -18  181.77   14.53  35-0.31584 0.48699 0.38032-0.81908-0.90592 0.37131
   3  -2 -11 1180.45   16.03  35-0.31584 0.52182 0.38032-0.67397-0.90592 0.59423
   4  -2 -14  285.74   13.18  35-0.31584 0.59715 0.38032-0.67585-0.90592 0.51599
   4  -1  -9  251.57   10.87  35-0.31584 0.61652 0.38032-0.52677-0.90592 0.67082
   5  -1 -12    7.70   11.15  35-0.31584 0.69109 0.38032-0.52911-0.90592 0.59060
   6   0 -12   65.25   10.71  35-0.31584 0.78016 0.38032-0.38368-0.90592 0.60652
   7  -1 -21   17.02   14.65  35-0.31584 0.82116 0.38032-0.53070-0.90592 0.33164
   7   0 -16   -5.47   13.52  35-0.31584 0.84681 0.38032-0.38379-0.90592 0.49246
   7   1 -13   34.72   12.14  35-0.31584 0.85623 0.38032-0.23542-0.90592 0.58490
   7   2 -12  205.24   15.19  35-0.31584 0.86559 0.38032-0.08878-0.90592 0.61946
   7   3 -12   26.52   14.84  35-0.31584 0.86722 0.38032 0.05762-0.90592 0.62198
   8   1 -18   11.21   14.99  35-0.31584 0.92281 0.38032-0.23643-0.90592 0.44135
   8   2 -16   -2.20   14.68  35-0.31584 0.92667 0.38032-0.08937-0.90592 0.50264
  -9   0  -2   -2.67    9.28  35-0.32754-0.46112 0.38996-0.38982-0.89945 0.71506
  -9   1   0   54.40    9.69  35-0.32754-0.45122 0.38996-0.24254-0.89945 0.77814
  -9   2   1   23.69   10.73  35-0.32754-0.44632 0.38996-0.09705-0.89945 0.80988
  -8   2   2   -4.96    9.62  35-0.32754-0.35761 0.38996-0.09643-0.89945 0.86236
  -7   2   3    5.67    8.27  35-0.32754-0.26577 0.38996-0.09749-0.89945 0.90636
  -6   1   3  713.63   12.11  35-0.32754-0.17815 0.38996-0.24318-0.89945 0.91376
  -6   3   4   74.44    8.71  35-0.32754-0.17230 0.38996 0.04985-0.89945 0.94570
  -5   2   4  492.91   10.89  35-0.32754-0.08621 0.38996-0.09761-0.89945 0.96602
  -4   4   4   -1.73    8.28  35-0.32754 0.00011 0.38996 0.19527-0.89945 0.96977
  -2  -3 -10   11.15    7.53  35-0.32754 0.10612 0.38996-0.83046-0.89945 0.55377
  -2   1   3 1889.79   21.14  35-0.32754 0.16781 0.38996-0.24279-0.89945 0.96904
  -2   3   4 1061.99   14.18  35-0.32754 0.17260 0.38996 0.05015-0.89945 0.99873
  -2   5   2  168.04   10.54  35-0.32754 0.16372 0.38996 0.34228-0.89945 0.94060
   0  -3 -12  192.08    8.94  35-0.32754 0.27029 0.38996-0.83187-0.89945 0.51781
   0   4   2    1.75    7.51  35-0.32754 0.33650 0.38996 0.19455-0.89945 0.96285
   2  -3 -16    5.94    8.04  35-0.32754 0.42315 0.38996-0.83218-0.89945 0.41684
   3  -3 -20   45.43    9.36  35-0.32754 0.49385 0.38996-0.83775-0.89945 0.30436
   3  -3 -19  152.82   10.28  35-0.32754 0.49328 0.38996-0.82961-0.89945 0.33240
   3  -1  -7  104.52    8.13  35-0.32754 0.55165 0.38996-0.53689-0.89945 0.71398
   5  -2 -19  310.88   10.86  35-0.32754 0.67307 0.38996-0.69001-0.89945 0.36528
   5  -2 -18  175.42   10.15  35-0.32754 0.67019 0.38996-0.68241-0.89945 0.39007
   5   0  -9 2205.42   18.57  35-0.32754 0.71698 0.38996-0.39086-0.89945 0.67961
   5   1  -7  688.80   13.51  35-0.32754 0.72713 0.38996-0.24576-0.89945 0.74460
   6  -1 -16    5.51    8.29  35-0.32754 0.76581 0.38996-0.53599-0.89945 0.46779
   6   1 -10   62.45    8.12  35-0.32754 0.80021 0.38996-0.24564-0.89945 0.66312
   7  -1 -22   -1.33   11.55  35-0.32754 0.82581 0.38996-0.53837-0.89945 0.29283
   8   1 -19  108.65   12.13  35-0.32754 0.93215 0.38996-0.24759-0.89945 0.40422
   8   2 -17   25.88   11.62  35-0.32754 0.93954 0.38996-0.10032-0.89945 0.46798
  -8  -2  -8   11.91   18.52  35-0.32744-0.40375 0.38996-0.68268-0.89899 0.53723
  -9  -1  -5   98.35   15.88  36-0.33904-0.46538 0.39955-0.54769-0.89204 0.61352
  -8  -1  -3    0.06   13.34  36-0.33904-0.36655 0.39955-0.54388-0.89204 0.68756
  -7  -1  -2  221.54   14.06  36-0.33904-0.27742 0.39955-0.54726-0.89204 0.73559
  -6  -1  -1   82.50   11.66  36-0.33904-0.18473 0.39955-0.54408-0.89204 0.77828
  -6   2   4   28.61   10.39  36-0.33904-0.16146 0.39955-0.10672-0.89204 0.94436
  -5   0   2   28.61   10.11  36-0.33904-0.08421 0.39955-0.39787-0.89204 0.88829
  -5   4   4   24.49   13.80  36-0.33904-0.07445 0.39955 0.18711-0.89204 0.95731
  -4   0   2 5661.81   33.39  36-0.33904 0.00025 0.39955-0.40022-0.89204 0.90404
  -3  -3 -10  170.16   13.98  36-0.33904 0.03072 0.39955-0.84209-0.89204 0.53346
  -3   4   4   -6.63   12.11  36-0.33904 0.09876 0.39955 0.18634-0.89204 0.98184
  -2   2   4  437.46   13.23  36-0.33904 0.18583 0.39955-0.10505-0.89204 0.99346
  -1  -3 -11   65.63   10.99  36-0.33904 0.19940 0.39955-0.83930-0.89204 0.52711
  -1   4   3  119.47   11.43  36-0.33904 0.26652 0.39955 0.18584-0.89204 0.97612
   1  -3 -14  257.87   13.35  36-0.33904 0.35778 0.39955-0.83823-0.89204 0.45838
   1   4   1    9.07   10.58  36-0.33904 0.43038 0.39955 0.18553-0.89204 0.93956
   3  -2 -12  347.22   12.64  36-0.33904 0.54155 0.39955-0.69420-0.89204 0.54899
   4  -2 -15  119.23   12.52  36-0.33904 0.61208 0.39955-0.69359-0.89204 0.46675
   5  -1 -13   79.08   10.87  36-0.33904 0.70968 0.39955-0.54741-0.89204 0.54508
   5   2  -6  899.31   18.67  36-0.33904 0.74147 0.39955-0.10771-0.89204 0.76761
   6  -1 -17  316.44   12.93  36-0.33904 0.77506 0.39955-0.54647-0.89204 0.43051
   6   2  -9   16.09   12.24  36-0.33904 0.81519 0.39955-0.10862-0.89204 0.68665
   7   0 -17  -17.00   13.58  36-0.33904 0.85958 0.39955-0.40134-0.89204 0.44300
   7   1 -14  -10.59   11.71  36-0.33904 0.87533 0.39955-0.25416-0.89204 0.53970
  -9   2   2   95.94   11.31  36-0.35048-0.41808 0.40908-0.11423-0.88433 0.82654
  -8   0   0   49.17    8.43  36-0.35048-0.34299 0.40908-0.40993-0.88433 0.78126
  -8   1   2  183.17    9.51  36-0.35048-0.33310 0.40908-0.26246-0.88433 0.84319
  -8   2   3    8.41    9.46  36-0.35048-0.32736 0.40908-0.11594-0.88433 0.87648
  -8   3   3   41.33   10.87  36-0.35048-0.33018 0.40908 0.02984-0.88433 0.88233
  -7   0   1  609.97   12.02  36-0.35048-0.25111 0.40908-0.41008-0.88433 0.82653
  -7   1   3  272.38    9.52  36-0.35048-0.24154 0.40908-0.26188-0.88433 0.88556
  -7   2   4    3.85    8.19  36-0.35048-0.23546 0.40908-0.11476-0.88433 0.91749
  -7   3   4   -3.64    9.87  36-0.35048-0.23693 0.40908 0.03121-0.88433 0.92378
  -6   4   4   -1.74    9.48  36-0.35048-0.15061 0.40908 0.17712-0.88433 0.93912
  -5   3   5   74.22    8.80  36-0.35048-0.05846 0.40908 0.03067-0.88433 0.97742
  -5   5   3   19.71   10.50  36-0.35048-0.06873 0.40908 0.32490-0.88433 0.92321
  -4   1   4  135.87    8.17  36-0.35048 0.02227 0.40908-0.26142-0.88433 0.95597
  -4   3   5   12.37    7.68  36-0.35048 0.02833 0.40908 0.03095-0.88433 0.99192
  -3   0   2    0.62   10.14  36-0.35048 0.09969 0.40908-0.40927-0.88433 0.90979
  -3   5   3    9.07    9.25  36-0.35048 0.10542 0.40908 0.32350-0.88433 0.94681
  -2   4   4   39.91    8.88  36-0.35048 0.19600 0.40908 0.17576-0.88433 0.98406
  -1   5   2  228.93   11.29  36-0.35048 0.27316 0.40908 0.32272-0.88433 0.93859
   0  -3 -13   -1.98    6.98  36-0.35048 0.28902 0.40908-0.85235-0.88433 0.47129
   0   5   1   28.37    9.87  36-0.35048 0.35588 0.40908 0.32356-0.88433 0.92202
   1  -3 -15  180.21    9.51  36-0.35048 0.36666 0.40908-0.85249-0.88433 0.42072
   1  -2  -8   -1.54    6.98  36-0.35048 0.39877 0.40908-0.70177-0.88433 0.64130
   1  -1  -4 1429.17   19.95  36-0.35048 0.41823 0.40908-0.55767-0.88433 0.77002
   2  -3 -18  263.09   10.90  36-0.35048 0.43984 0.40908-0.85371-0.88433 0.33936
   2  -3 -17  174.28    9.01  36-0.35048 0.43794 0.40908-0.84590-0.88433 0.36437
   2  -2 -10 1605.06   15.16  36-0.35048 0.47571 0.40908-0.70365-0.88433 0.59127
   3  -3 -23   18.33   11.12  36-0.35048 0.50229 0.40908-0.85649-0.88433 0.19176
   3  -3 -22   -2.02   10.38  36-0.35048 0.50363 0.40908-0.85084-0.88433 0.22222
   3  -3 -21   38.81   11.10  36-0.35048 0.50415 0.40908-0.84460-0.88433 0.25219
   4  -2 -16   35.16    8.49  36-0.35048 0.62105 0.40908-0.70630-0.88433 0.42780
   4  -1 -10  405.77    9.22  36-0.35048 0.64626 0.40908-0.55406-0.88433 0.61489
   4   0  -7    0.44    7.16  36-0.35048 0.66425 0.40908-0.41198-0.88433 0.71596
   5  -2 -21    7.60    9.31  36-0.35048 0.68368 0.40908-0.70681-0.88433 0.28167
   5  -2 -20  245.98   10.57  36-0.35048 0.68277 0.40908-0.69993-0.88433 0.30901
   6  -1 -18   39.04    9.89  36-0.35048 0.78286 0.40908-0.55777-0.88433 0.38993
   6   0 -13    5.50    7.20  36-0.35048 0.80391 0.40908-0.40942-0.88433 0.54727
   7   0 -18    2.54    9.28  36-0.35048 0.86825 0.40908-0.41202-0.88433 0.40406
   7   2 -13    5.04    9.50  36-0.35048 0.89335 0.40908-0.11845-0.88433 0.56397
   2   2   0  505.02   27.12  36-0.33882 0.51214 0.39922-0.10603-0.89181 0.91997
  -7  -2  -6   99.09   16.73  36-0.35029-0.28449 0.40865-0.70159-0.88450 0.59920
  -6  -2  -5  652.15   24.01  36-0.35029-0.19375 0.40865-0.70201-0.88450 0.64463
  -4  -3 -10   14.00   14.21  36-0.35029-0.04415 0.40865-0.84793-0.88450 0.51157
   3   4  -2   81.92   16.23  36-0.35029 0.60034 0.40865 0.17608-0.88450 0.86324
   5   3  -6    2.49   14.89  36-0.35029 0.75486 0.40865 0.02948-0.88450 0.76269
  -9   0  -1   16.77   13.32  37-0.36158-0.42291 0.41791-0.41924-0.87659 0.72796
  -6   0   2 1860.13   20.30  37-0.36158-0.14846 0.41791-0.41739-0.87659 0.86166
  -6   3   5   46.59   11.94  37-0.36158-0.13349 0.41791 0.02209-0.87659 0.95926
  -5   1   4   59.02    9.87  37-0.36158-0.05243 0.41791-0.27186-0.87659 0.94056
  -5   2   5  108.16   11.99  37-0.36158-0.04730 0.41791-0.12537-0.87659 0.97177
  -4   2   5  108.87   10.01  37-0.36158 0.03927 0.41791-0.12440-0.87659 0.98536
  -3   3   5  184.00   12.28  37-0.36158 0.12540 0.41791 0.02149-0.87659 0.99952
  -2  -3 -11  127.66   11.47  37-0.36158 0.13495 0.41791-0.86136-0.87659 0.50042
  -2   5   3    4.44   14.03  37-0.36158 0.20286 0.41791 0.31403-0.87659 0.94900
  -1  -3 -12   69.28   10.58  37-0.36158 0.21807 0.41791-0.86177-0.87659 0.48170
  -1   0   1  241.53   18.68  37-0.36158 0.27784 0.41791-0.41737-0.87659 0.89532
   0   3   3  163.11   11.21  37-0.36158 0.37579 0.41791 0.02071-0.87659 0.97278
   1   5   0    0.88   13.68  37-0.36158 0.44923 0.41791 0.31441-0.87659 0.89612
   2  -3 -19    0.09   13.40  37-0.36158 0.44498 0.41791-0.86350-0.87659 0.29827
   3  -2 -13  104.37   11.47  37-0.36158 0.55845 0.41791-0.71221-0.87659 0.50176
   3  -1  -8   29.89   10.21  37-0.36158 0.58345 0.41791-0.56532-0.87659 0.66213
   4   1  -5  160.36   11.62  37-0.36158 0.68390 0.41791-0.27189-0.87659 0.77153
   5  -2 -22  221.65   15.72  37-0.36158 0.68753 0.41791-0.71219-0.87659 0.24161
   5  -1 -14  141.04   11.11  37-0.36158 0.72528 0.41791-0.56490-0.87659 0.49635
   5   0 -10   -1.64   11.66  37-0.36158 0.74511 0.41791-0.41945-0.87659 0.62350
   6  -1 -19  881.56   16.91  37-0.36158 0.78973 0.41791-0.56630-0.87659 0.35047
   6   0 -14   39.82   11.94  37-0.36158 0.81627 0.41791-0.42145-0.87659 0.51231
   6   1 -11   11.25   10.61  37-0.36158 0.82844 0.41791-0.27431-0.87659 0.60691
   6   3  -9   76.27   12.33  37-0.36158 0.83550 0.41791 0.01918-0.87659 0.66943
   7   0 -19   25.32   13.24  37-0.36158 0.87573 0.41791-0.42078-0.87659 0.36497
   7   1 -15  104.17   14.26  37-0.36158 0.89163 0.41791-0.27366-0.87659 0.49040
   7   3 -13  271.32   17.34  37-0.36158 0.90543 0.41791 0.01820-0.87659 0.55640
  -9  -1  -4  215.76   12.86  37-0.37263-0.42606 0.42669-0.57364-0.86858 0.62427
  -8   2   4   16.67    9.59  37-0.37263-0.29960 0.42669-0.13361-0.86858 0.88803
  -8   3   4   39.41   11.23  37-0.37263-0.30142 0.42669 0.01317-0.86858 0.89719
  -7   3   5    5.44    9.54  37-0.37263-0.20798 0.42669 0.01352-0.86858 0.93562
  -6   1   4   29.96    8.07  37-0.37263-0.12718 0.42669-0.28079-0.86858 0.91979
  -6   2   5   14.97    7.34  37-0.37263-0.12248 0.42669-0.13361-0.86858 0.95305
  -6   4   5    7.05    9.61  37-0.37263-0.12266 0.42669 0.15942-0.86858 0.95075
  -5   4   5  223.30   10.85  37-0.37263-0.03565 0.42669 0.15947-0.86858 0.97077
  -5   5   4   21.97   10.76  37-0.37263-0.04055 0.42669 0.30609-0.86858 0.93579
  -4   4   5   31.12    8.57  37-0.37263 0.05052 0.42669 0.16035-0.86858 0.98296
  -4   5   4   75.54   11.20  37-0.37263 0.04502 0.42669 0.30539-0.86858 0.94869
  -3   1   4   58.73    8.72  37-0.37263 0.13284 0.42669-0.27947-0.86858 0.95860
  -3   2   5  529.52   10.64  37-0.37263 0.13681 0.42669-0.13294-0.86858 0.99033
  -3   4   5   42.89    8.48  37-0.37263 0.13653 0.42669 0.15828-0.86858 0.98813
  -1   3   4   25.69    7.04  37-0.37263 0.30596 0.42669 0.01248-0.86858 0.98723
   0  -3 -14  103.08    9.26  37-0.37263 0.30729 0.42669-0.86987-0.86858 0.42338
   0  -2  -7  918.99   14.73  37-0.37263 0.33906 0.42669-0.72113-0.86858 0.64465
   1  -3 -16  258.54    9.78  37-0.37263 0.38105 0.42669-0.86720-0.86858 0.37007
   2  -3 -20   34.99    9.37  37-0.37263 0.45118 0.42669-0.87067-0.86858 0.25767
   2  -2 -11   82.12    8.59  37-0.37263 0.49449 0.42669-0.72423-0.86858 0.54601
   2  -1  -6 4087.27   26.08  37-0.37263 0.51756 0.42669-0.57380-0.86858 0.70255
   2   0  -3    0.69    9.49  37-0.37263 0.53236 0.42669-0.42668-0.86858 0.80079
   3   0  -5  108.76    9.57  37-0.37263 0.60882 0.42669-0.42812-0.86858 0.74981
   4  -2 -18    9.27    8.33  37-0.37263 0.63591 0.42669-0.72674-0.86858 0.34931
   4  -2 -17   26.85    8.15  37-0.37263 0.63401 0.42669-0.71748-0.86858 0.37748
   4  -1 -11   47.41    8.31  37-0.37263 0.66548 0.42669-0.57322-0.86858 0.57008
   5  -2 -24   -2.62   11.57  37-0.37263 0.68939 0.42669-0.72118-0.86858 0.16989
   5  -2 -23   -9.63   10.61  37-0.37263 0.69008 0.42669-0.71686-0.86858 0.20021
   5  -1 -15  159.05    8.19  37-0.37263 0.73606 0.42669-0.57672-0.86858 0.45857
   5   1  -8  184.21    9.88  37-0.37263 0.76868 0.42669-0.28252-0.86858 0.68170
   6  -1 -21   13.24   10.95  37-0.37263 0.79749 0.42669-0.58020-0.86858 0.28157
   6  -1 -20  302.54   10.85  37-0.37263 0.79525 0.42669-0.57445-0.86858 0.30919
   7   0 -20  -16.64   10.81  37-0.37263 0.88147 0.42669-0.43010-0.86858 0.32393
   7   1 -16  112.77   10.51  37-0.37263 0.90335 0.42669-0.28383-0.86858 0.45269
   7   2 -14   -5.72    9.60  37-0.37263 0.91271 0.42669-0.13693-0.86858 0.51742
  -9   0   0   -5.08   13.07  38-0.38360-0.39347 0.43556-0.43368-0.86043 0.73973
  -8  -1  -2   45.12   11.97  38-0.38360-0.31768 0.43556-0.58042-0.86043 0.69022
  -8   0   1   -2.59   11.51  38-0.38360-0.30459 0.43556-0.43608-0.86043 0.78887
  -8   1   3   15.81   11.70  38-0.38360-0.29530 0.43556-0.28997-0.86043 0.85389
  -7  -1  -1  138.11   13.59  38-0.38360-0.22675 0.43556-0.58130-0.86043 0.73521
  -7   0   2    2.00   10.48  38-0.38360-0.21211 0.43556-0.43391-0.86043 0.83132
  -7   2   5   62.36   11.79  38-0.38360-0.19827 0.43556-0.14204-0.86043 0.92809
  -5  -1   0   17.96    9.57  38-0.38360-0.04912 0.43556-0.58096-0.86043 0.79261
  -5   3   6  -18.61   12.29  38-0.38360-0.01990 0.43556 0.00447-0.86043 0.98540
  -4  -1   0 7723.29   50.31  38-0.38360 0.03686 0.43556-0.58158-0.86043 0.80576
  -3  -3 -11  160.27   13.80  38-0.38360 0.07133 0.43556-0.87931-0.86043 0.47146
  -3   5   4   16.16   13.61  38-0.38360 0.14342 0.43556 0.29789-0.86043 0.95621
  -2  -2  -5   57.47   11.08  38-0.38360 0.18649 0.43556-0.72983-0.86043 0.67431
  -2   3   5   11.26   11.70  38-0.38360 0.23414 0.43556 0.00377-0.86043 0.99637
  -1  -2  -6 2352.26   26.32  38-0.38360 0.26781 0.43556-0.73135-0.86043 0.65641
  -1   2   4   52.75   11.55  38-0.38360 0.31497 0.43556-0.14265-0.86043 0.97426
  -1   4   4    6.11   10.39  38-0.38360 0.31516 0.43556 0.14981-0.86043 0.97471
   0   4   3   55.65   11.07  38-0.38360 0.39619 0.43556 0.14947-0.86043 0.95605
   1  -3 -17   46.36   11.70  38-0.38360 0.38908 0.43556-0.87741-0.86043 0.33130
   1  -2  -9 1195.49   16.02  38-0.38360 0.42720 0.43556-0.73103-0.86043 0.58637
   1   3   2   51.67   10.28  38-0.38360 0.47992 0.43556 0.00404-0.86043 0.93958
   2  -3 -22    9.72   14.83  38-0.38360 0.45376 0.43556-0.88243-0.86043 0.18645
   2  -3 -21   -6.90   14.05  38-0.38360 0.45566 0.43556-0.87658-0.86043 0.21701
   2   4   0   69.92   11.43  38-0.38360 0.55771 0.43556 0.14963-0.86043 0.89191
   2   5  -1   62.40   14.03  38-0.38360 0.55018 0.43556 0.29437-0.86043 0.85697
   3  -2 -14   89.73   11.02  38-0.38360 0.57431 0.43556-0.72814-0.86043 0.45244
   3   1  -3 2420.88   29.79  38-0.38360 0.63043 0.43556-0.28858-0.86043 0.80576
   3   5  -3   -3.04   13.45  38-0.38360 0.62800 0.43556 0.29494-0.86043 0.80811
   4   2  -4   23.28    9.98  38-0.38360 0.71043 0.43556-0.14437-0.86043 0.78714
   5   0 -11   16.39   11.36  38-0.38360 0.76588 0.43556-0.43857-0.86043 0.57780
   6  -1 -22    4.57   14.97  38-0.38360 0.79977 0.43556-0.58740-0.86043 0.23976
   6   0 -15   -3.48   11.77  38-0.38360 0.83076 0.43556-0.43809-0.86043 0.46223
   6   2 -10   15.02   12.23  38-0.38360 0.85397 0.43556-0.14511-0.86043 0.62179
   6   4 -10   32.48   15.38  38-0.38360 0.85388 0.43556 0.14728-0.86043 0.62288
   7   0 -22  -11.07   15.39  38-0.38360 0.88890 0.43556-0.44085-0.86043 0.25470
   7   0 -21   33.50   15.24  38-0.38360 0.88566 0.43556-0.43769-0.86043 0.28436
   7   3 -14   28.91   15.38  38-0.38360 0.92639 0.43556 0.00094-0.86043 0.51179
 -10   1   1   31.56   11.24  38-0.39450-0.46524 0.44438-0.29724-0.85204 0.75257
  -8   3   5   12.37   11.19  38-0.39450-0.27420 0.44438-0.00469-0.85204 0.90938
  -7   1   4   19.13    8.76  38-0.39450-0.19341 0.44438-0.29826-0.85204 0.89324
  -6   3   6   18.84    8.06  38-0.39450-0.09647 0.44438-0.00479-0.85204 0.96942
  -6   4   6  164.45   10.55  38-0.39450-0.09675 0.44438 0.14184-0.85204 0.96013
  -5   0   3 2951.18   22.22  38-0.39450-0.02491 0.44438-0.44384-0.85204 0.87931
  -5   2   6  844.01   12.40  38-0.39450-0.01079 0.44438-0.14983-0.85204 0.97491
  -5   4   6   18.75    9.80  38-0.39450-0.00945 0.44438 0.14167-0.85204 0.97794
  -5   5   5   19.49   10.74  38-0.39450-0.01413 0.44438 0.28684-0.85204 0.94641
  -4   3   6  139.34    8.44  38-0.39450 0.07759 0.44438-0.00486-0.85204 0.99725
  -4   4   6   72.71    8.74  38-0.39450 0.07599 0.44438 0.14160-0.85204 0.98797
  -4   5   5   60.83   11.47  38-0.39450 0.07133 0.44438 0.28667-0.85204 0.95680
  -2   0   2  112.62   11.59  38-0.39450 0.23031 0.44438-0.44776-0.85204 0.88630
  -2   2   5    7.23    7.43  38-0.39450 0.24477 0.44438-0.15079-0.85204 0.98286
  -2   4   5   21.35    8.69  38-0.39450 0.24518 0.44438 0.14126-0.85204 0.98588
  -2   5   4  315.48   11.73  38-0.39450 0.24025 0.44438 0.28754-0.85204 0.95433
  -1  -3 -13   87.52    9.19  38-0.39450 0.24577 0.44438-0.88498-0.85204 0.42305
  -1   1   3  268.85   12.56  38-0.39450 0.32225 0.44438-0.29700-0.85204 0.93546
  -1   5   3   23.65    9.88  38-0.39450 0.32363 0.44438 0.28805-0.85204 0.94131
   0  -3 -15   17.30    8.28  38-0.39450 0.32312 0.44438-0.88553-0.85204 0.37374
   0  -1  -3   76.48   10.96  38-0.39450 0.38049 0.44438-0.59180-0.85204 0.75651
   0   2   3  853.28   16.12  38-0.39450 0.40894 0.44438-0.15166-0.85204 0.95032
   0   5   2  225.34   11.43  38-0.39450 0.40415 0.44438 0.28698-0.85204 0.92103
   1  -3 -18   23.40    8.17  38-0.39450 0.39497 0.44438-0.88677-0.85204 0.29187
   2  -3 -23   23.09   10.15  38-0.39450 0.45681 0.44438-0.88577-0.85204 0.14512
   3  -2 -15    2.85    7.35  38-0.39450 0.58346 0.44438-0.74050-0.85204 0.41345
   3  -1  -9  330.04    9.38  38-0.39450 0.61215 0.44438-0.59345-0.85204 0.60548
   4  -2 -20   74.53   10.13  38-0.39450 0.64685 0.44438-0.74168-0.85204 0.26875
   4  -2 -19  586.30   11.11  38-0.39450 0.64641 0.44438-0.73522-0.85204 0.29492
   4  -1 -12  225.11    9.23  38-0.39450 0.68325 0.44438-0.59235-0.85204 0.52165
   4   0  -8 1438.37   15.53  38-0.39450 0.70375 0.44438-0.44506-0.85204 0.65092
   5  -1 -16   72.28    8.83  38-0.39450 0.74860 0.44438-0.59096-0.85204 0.40660
   6  -1 -24   31.92   11.32  38-0.39450 0.80091 0.44438-0.59660-0.85204 0.16795
   6  -1 -23   42.59   10.26  38-0.39450 0.80095 0.44438-0.59315-0.85204 0.19797
   6   0 -16  113.06    8.92  38-0.39450 0.84076 0.44438-0.44827-0.85204 0.42424
   6   1 -12  564.81   11.38  38-0.39450 0.85465 0.44438-0.29721-0.85204 0.54788
   7   1 -17   38.51    9.44  38-0.39450 0.91519 0.44438-0.29989-0.85204 0.40230
   7   2 -15    3.32    9.40  38-0.39450 0.92969 0.44438-0.15483-0.85204 0.46951
  -6  -3 -12    7.44   20.74  38-0.38361-0.19395 0.43579-0.87789-0.86048 0.39927
  -8  -2  -7  558.12   25.38  38-0.39453-0.33226 0.44458-0.74009-0.85200 0.52425
  -5  -3 -11   -2.36   16.35  38-0.39453-0.09100 0.44458-0.88415-0.85200 0.43473
 -10   0  -1    3.61   16.40  39-0.40537-0.46429 0.45343-0.45326-0.84334 0.68003
  -9  -1  -3   20.75   15.25  39-0.40537-0.38802 0.45343-0.60056-0.84334 0.62969
  -8   2   5  122.61   14.06  39-0.40537-0.26352 0.45343-0.16039-0.84334 0.89984
  -6  -1   0   67.56   11.59  39-0.40537-0.11349 0.45343-0.59948-0.84334 0.76308
  -6   0   3   18.75   11.94  39-0.40537-0.09978 0.45343-0.45303-0.84334 0.85841
  -6   1   5  288.13   12.41  39-0.40537-0.08982 0.45343-0.30591-0.84334 0.92188
  -6   2   6  153.76   11.30  39-0.40537-0.08562 0.45343-0.16053-0.84334 0.95835
  -5   1   5  405.55   11.75  39-0.40537-0.00402 0.45343-0.30671-0.84334 0.93872
  -4  -3 -11   10.98   11.71  39-0.40537 0.00622 0.45343-0.89366-0.84334 0.43988
  -4   0   3   -0.05   11.50  39-0.40537 0.07357 0.45343-0.45274-0.84334 0.88717
  -4   1   5  155.27   10.93  39-0.40537 0.08313 0.45343-0.30606-0.84334 0.94847
  -4   2   6   54.78   12.05  39-0.40537 0.08817 0.45343-0.16000-0.84334 0.98438
  -3   3   6  289.60   12.60  39-0.40537 0.17419 0.45343-0.01345-0.84334 0.99954
  -2  -3 -12    8.66   12.08  39-0.40537 0.17406 0.45343-0.89245-0.84334 0.43291
  -2   1   4 5205.39   33.03  39-0.40537 0.25098 0.45343-0.30582-0.84334 0.94412
   0  -3 -16   18.99   11.93  39-0.40537 0.32949 0.45343-0.89762-0.84334 0.33402
   0   1   2 1103.00   24.90  39-0.40537 0.41503 0.45343-0.30602-0.84334 0.90790
   1  -3 -19   82.48   13.70  39-0.40537 0.40069 0.45343-0.89463-0.84334 0.25049
   1   4   2    0.07   10.66  39-0.40537 0.50067 0.45343 0.13194-0.84334 0.92189
   1   5   1  124.24   14.51  39-0.40537 0.49552 0.45343 0.27662-0.84334 0.89012
   2  -2 -12   10.20   11.25  39-0.40537 0.51937 0.45343-0.74590-0.84334 0.48627
   4  -2 -22   24.58   13.42  39-0.40537 0.64926 0.45343-0.75323-0.84334 0.19627
   4  -2 -21   60.38   13.85  39-0.40537 0.64972 0.45343-0.74792-0.84334 0.22698
   5  -1 -17  221.30   12.88  39-0.40537 0.75558 0.45343-0.60089-0.84334 0.36789
   5   2  -7    4.67   11.26  39-0.40537 0.80342 0.45343-0.16203-0.84334 0.68652
   6   3 -10   98.58   12.67  39-0.40537 0.87768 0.45343-0.01670-0.84334 0.60563
   7   1 -18   -5.08   13.36  39-0.40537 0.92302 0.45343-0.30946-0.84334 0.36300
 -10   1   2   -4.20   11.45  39-0.41618-0.43739 0.46241-0.31487-0.83440 0.76536
  -9   0   1   33.46    9.75  39-0.41618-0.35726 0.46241-0.46189-0.83440 0.74657
  -9   1   3  109.23   10.23  39-0.41618-0.34884 0.46241-0.31631-0.83440 0.81807
  -8   0   2    7.32    8.19  39-0.41618-0.26596 0.46241-0.46276-0.83440 0.79376
  -8   1   4   18.80    8.22  39-0.41618-0.25836 0.46241-0.31795-0.83440 0.86138
  -8   3   6  148.83   11.88  39-0.41618-0.24730 0.46241-0.02191-0.83440 0.92022
  -7   2   6   81.03    8.69  39-0.41618-0.16123 0.46241-0.16978-0.83440 0.93598
  -7   4   6    3.84   10.68  39-0.41618-0.16226 0.46241 0.12363-0.83440 0.94388
  -6   3   7   74.29    8.82  39-0.41618-0.07010 0.46241-0.02249-0.83440 0.97520
  -5   3   7   46.68    8.72  39-0.41618 0.01707 0.46241-0.02215-0.83440 0.99064
  -3   2   6   26.61    7.12  39-0.41618 0.18448 0.46241-0.16789-0.83440 0.98431
  -3   4   6  228.46    9.89  39-0.41618 0.18610 0.46241 0.12329-0.83440 0.99226
  -3   5   5  303.17   11.34  39-0.41618 0.18127 0.46241 0.26925-0.83440 0.96366
  -1  -3 -14    1.56    8.34  39-0.41618 0.26211 0.46241-0.90224-0.83440 0.37342
   0  -3 -17   31.95    8.31  39-0.41618 0.33635 0.46241-0.90767-0.83440 0.29393
   0  -2  -8 1265.95   16.19  39-0.41618 0.37823 0.46241-0.75750-0.83440 0.57919
   1  -3 -21   -1.94    9.10  39-0.41618 0.40276 0.46241-0.90673-0.83440 0.17858
   1  -3 -20    1.28    9.35  39-0.41618 0.40521 0.46241-0.90087-0.83440 0.20957
   1  -2 -10 1054.13   13.44  39-0.41618 0.45452 0.46241-0.75725-0.83440 0.52823
   2  -2 -13  268.80    9.45  39-0.41618 0.53000 0.46241-0.75974-0.83440 0.44816
   2  -1  -7 2351.19   20.02  39-0.41618 0.55638 0.46241-0.61086-0.83440 0.63753
   3  -2 -17  457.37   10.88  39-0.41618 0.59821 0.46241-0.76060-0.83440 0.33505
   3  -2 -16   53.44    7.63  39-0.41618 0.59566 0.46241-0.75319-0.83440 0.36134
   4  -2 -25   18.20   11.00  39-0.41618 0.64614 0.46241-0.76289-0.83440 0.09182
   4  -2 -24   35.89   10.76  39-0.41618 0.64887 0.46241-0.76001-0.83440 0.12319
   4  -2 -23   80.84   11.06  39-0.41618 0.65098 0.46241-0.75639-0.83440 0.15385
   4  -1 -13    2.01    7.85  39-0.41618 0.69890 0.46241-0.60992-0.83440 0.47120
   5  -1 -18   26.99    8.32  39-0.41618 0.76154 0.46241-0.61022-0.83440 0.32675
   5   0 -12   -1.37    7.91  39-0.41618 0.78917 0.46241-0.46139-0.83440 0.51709
   5   1  -9  393.97   11.08  39-0.41618 0.80600 0.46241-0.31695-0.83440 0.61395
   6   0 -17   -2.24    8.20  39-0.41618 0.85121 0.46241-0.46248-0.83440 0.37062
   6   1 -13  220.80   10.17  39-0.41618 0.87210 0.46241-0.31618-0.83440 0.49880
   6   2 -11  102.26    9.30  39-0.41618 0.88291 0.46241-0.17087-0.83440 0.56447
   7   1 -19   66.69   11.32  39-0.41618 0.92965 0.46241-0.31767-0.83440 0.32236
   7   2 -16   36.77    9.48  39-0.41618 0.94449 0.46241-0.17182-0.83440 0.41811
   7   3 -15  150.10   11.79  39-0.41618 0.95025 0.46241-0.02565-0.83440 0.44998
  -8  -1  -1  251.52   13.52  40-0.42665-0.27072 0.47055-0.61641-0.82500 0.68742
  -7   0   3  139.89   11.19  40-0.42665-0.16526 0.47055-0.47106-0.82500 0.82949
  -7   1   5   11.39   11.27  40-0.42665-0.15610 0.47055-0.32488-0.82500 0.89714
  -6   4   7   45.05   13.77  40-0.42665-0.05881 0.47055 0.11537-0.82500 0.97208
  -5   4   7   53.87   14.00  40-0.42665 0.02754 0.47055 0.11540-0.82500 0.98640
  -4   3   7   67.85   11.06  40-0.42665 0.11452 0.47055-0.03092-0.82500 0.99870
  -4   5   6  -11.60   15.69  40-0.42665 0.10916 0.47055 0.26122-0.82500 0.96596
  -3  -3 -12    4.78   11.61  40-0.42665 0.10936 0.47055-0.91157-0.82500 0.40332
  -2  -3 -13  268.66   13.58  40-0.42665 0.19073 0.47055-0.91177-0.82500 0.38310
  -2   3   6 1122.69   16.59  40-0.42665 0.28197 0.47055-0.03104-0.82500 0.99021
  -2   5   5   23.17   13.79  40-0.42665 0.27654 0.47055 0.25987-0.82500 0.95763
  -1  -3 -15   74.39   12.14  40-0.42665 0.26809 0.47055-0.91481-0.82500 0.33341
  -1   3   5    0.69   11.78  40-0.42665 0.36520 0.47055-0.03038-0.82500 0.97454
  -1   5   4  295.54   15.61  40-0.42665 0.35867 0.47055 0.25992-0.82500 0.94166
   0  -3 -18   15.19   12.41  40-0.42665 0.34185 0.47055-0.91616-0.82500 0.25209
   1  -3 -23  -17.57   14.52  40-0.42665 0.40279 0.47055-0.91353-0.82500 0.10540
   1  -3 -22   -3.93   14.79  40-0.42665 0.40630 0.47055-0.90975-0.82500 0.13648
   1  -1  -5  227.92   15.94  40-0.42665 0.48894 0.47055-0.61827-0.82500 0.67815
   1   2   2   77.30   12.67  40-0.42665 0.52233 0.47055-0.17737-0.82500 0.90204
   3  -1 -10  318.65   11.27  40-0.42665 0.63831 0.47055-0.61814-0.82500 0.54541
   4   0  -9    6.47   10.39  40-0.42665 0.73124 0.47055-0.47257-0.82500 0.59302
   4   1  -6    5.69   10.05  40-0.42665 0.74398 0.47055-0.32476-0.82500 0.68698
   5  -1 -19    3.81   11.40  40-0.42665 0.76606 0.47055-0.61764-0.82500 0.28527
   6   0 -18   15.12   11.44  40-0.42665 0.85679 0.47055-0.47160-0.82500 0.33056
   6   4 -11    6.52   14.91  40-0.42665 0.89686 0.47055 0.11295-0.82500 0.55827
   7   1 -20   58.50   15.64  40-0.42665 0.93408 0.47055-0.32583-0.82500 0.28095
   7   2 -17   -5.00   15.43  40-0.42665 0.95398 0.47055-0.18054-0.82500 0.37833
 -10   0   0    6.87   11.55  40-0.43705-0.43025 0.47862-0.48168-0.81532 0.68819
  -9   1   4   32.79    9.23  40-0.43705-0.32299 0.47862-0.33312-0.81532 0.82588
  -8   1   5   71.24    8.49  40-0.43705-0.23063 0.47862-0.33113-0.81532 0.86846
  -8   2   6    6.49    9.61  40-0.43705-0.22785 0.47862-0.18659-0.81532 0.90986
  -8   3   7   52.85   11.56  40-0.43705-0.22086 0.47862-0.03880-0.81532 0.93035
  -7  -1   0  124.01    9.95  40-0.43705-0.16920 0.47862-0.62592-0.81532 0.72414
  -7   4   7   30.76   10.54  40-0.43705-0.13576 0.47862 0.10658-0.81532 0.95419
  -6   2   7   11.74    7.36  40-0.43705-0.04844 0.47862-0.18505-0.81532 0.96223
  -5   2   7    1.24    8.05  40-0.43705 0.03761 0.47862-0.18459-0.81532 0.97564
  -4   4   7   55.23    8.63  40-0.43705 0.12588 0.47862 0.10786-0.81532 0.99450
  -3   0   3 1621.94   20.33  40-0.43705 0.19148 0.47862-0.47928-0.81532 0.87273
  -3   1   5   51.17    8.32  40-0.43705 0.20226 0.47862-0.33315-0.81532 0.93887
  -3   3   7    9.30    7.88  40-0.43705 0.21056 0.47862-0.03887-0.81532 0.99707
  -3   5   6   85.85   10.40  40-0.43705 0.20560 0.47862 0.25307-0.81532 0.96691
  -2   4   6    7.10    8.60  40-0.43705 0.29401 0.47862 0.10737-0.81532 0.98365
  -1   4   5   53.50    7.69  40-0.43705 0.37545 0.47862 0.10710-0.81532 0.96704
   0  -3 -19   43.45    9.65  40-0.43705 0.34702 0.47862-0.92278-0.81532 0.21021
   0   3   4  875.25   14.19  40-0.43705 0.45740 0.47862-0.03989-0.81532 0.94650
   0   5   3    3.98    9.68  40-0.43705 0.45242 0.47862 0.25319-0.81532 0.91466
   1  -3 -24    9.19   10.98  40-0.43705 0.40564 0.47862-0.91355-0.81532 0.06295
   1  -2 -11   15.73    6.58  40-0.43705 0.47287 0.47862-0.77574-0.81532 0.47858
   2  -2 -14    2.57    7.83  40-0.43705 0.54407 0.47862-0.77386-0.81532 0.39618
   3  -2 -19  316.09   10.35  40-0.43705 0.60816 0.47862-0.77564-0.81532 0.25048
   3  -2 -18 1348.76   14.20  40-0.43705 0.60757 0.47862-0.76984-0.81532 0.27713
   3   0  -6   -0.62    8.21  40-0.43705 0.66666 0.47862-0.47746-0.81532 0.66231
   4  -1 -14    8.67    7.88  40-0.43705 0.71240 0.47862-0.62384-0.81532 0.41929
   5  -1 -22   -5.96    9.54  40-0.43705 0.77086 0.47862-0.63214-0.81532 0.18216
   5  -1 -21    0.56    9.54  40-0.43705 0.77043 0.47862-0.62837-0.81532 0.21301
   5  -1 -20  120.62   10.03  40-0.43705 0.76994 0.47862-0.62363-0.81532 0.24129
   5   0 -13  273.81    9.38  40-0.43705 0.80566 0.47862-0.47619-0.81532 0.46497
   6   0 -20  267.80   10.83  40-0.43705 0.86475 0.47862-0.48290-0.81532 0.25951
   6   0 -19    0.61    9.36  40-0.43705 0.86205 0.47862-0.47860-0.81532 0.28830
   6   1 -14  468.65   11.51  40-0.43705 0.88741 0.47862-0.33099-0.81532 0.44703
   7   1 -22   10.19   11.56  40-0.43705 0.93890 0.47862-0.33579-0.81532 0.20835
   7   1 -21   15.83   10.33  40-0.43705 0.93725 0.47862-0.33238-0.81532 0.23897
   7   2 -18   45.38   11.02  40-0.43705 0.96177 0.47862-0.18912-0.81532 0.33754
   7   3 -16   67.98   11.16  40-0.43705 0.96527 0.47862-0.04133-0.81532 0.39894
   5   4  -7   55.76   19.83  40-0.42643 0.82635 0.47023 0.11324-0.82498 0.67044
  -7  -2  -5    0.35   13.84  40-0.43693-0.19278 0.47872-0.77337-0.81546 0.56420
  -5  -3 -12   -0.27   16.13  40-0.43693-0.05377 0.47872-0.92123-0.81546 0.36792
  -9  -1  -2   24.25   15.01  41-0.44720-0.34312 0.48678-0.63726-0.80561 0.62759
  -9   0   2    3.31   13.18  41-0.44720-0.32226 0.48678-0.48667-0.80561 0.75198
  -8  -2  -6   47.03   15.16  41-0.44720-0.27440 0.48678-0.78134-0.80561 0.50907
  -8   0   3    0.77   11.50  41-0.44720-0.23084 0.48678-0.48691-0.80561 0.79566
  -7   2   7    6.61   11.82  41-0.44720-0.12573 0.48678-0.19421-0.80561 0.94197
  -6   0   4  622.93   14.76  41-0.44720-0.05310 0.48678-0.48492-0.80561 0.85235
  -6   1   6   -6.08   11.00  41-0.44720-0.04397 0.48678-0.34064-0.80561 0.92002
  -6   3   8  379.57   13.65  41-0.44720-0.03333 0.48678-0.04724-0.80561 0.98180
  -5   0   4    7.67   10.24  41-0.44720 0.03366 0.48678-0.48580-0.80561 0.86574
  -5   1   6   44.15   11.06  41-0.44720 0.04299 0.48678-0.34006-0.80561 0.93324
  -5   3   8   46.38   12.28  41-0.44720 0.05325 0.48678-0.04708-0.80561 0.99391
  -4  -3 -12   53.88   12.24  41-0.44720 0.04339 0.48678-0.92681-0.80561 0.36973
  -4   2   7   81.07   12.03  41-0.44720 0.13468 0.48678-0.19350-0.80561 0.97984
  -3  -3 -13   -2.06   11.59  41-0.44720 0.12527 0.48678-0.93083-0.80561 0.35231
  -3  -1   0 2797.17   39.08  41-0.44720 0.18678 0.48678-0.63453-0.80561 0.76556
  -3   4   7   72.58   12.55  41-0.44720 0.22143 0.48678 0.09904-0.80561 0.99294
  -2  -3 -14    4.21   11.54  41-0.44720 0.20680 0.48678-0.92751-0.80561 0.33258
  -1  -3 -16  170.29   12.65  41-0.44720 0.28381 0.48678-0.92604-0.80561 0.28169
  -1  -2  -7   -1.62   10.07  41-0.44720 0.32725 0.48678-0.78110-0.80561 0.56956
   0  -3 -21    2.60   13.98  41-0.44720 0.34845 0.48678-0.93240-0.80561 0.13714
   0  -3 -20   19.59   13.01  41-0.44720 0.35105 0.48678-0.92786-0.80561 0.16813
   0   4   4   62.72   11.01  41-0.44720 0.46800 0.48678 0.09884-0.80561 0.93897
   3  -2 -21   31.30   13.56  41-0.44720 0.60964 0.48678-0.78661-0.80561 0.17686
   3  -2 -20  116.37   11.89  41-0.44720 0.61077 0.48678-0.78151-0.80561 0.20775
   3  -1 -11  201.43   10.55  41-0.44720 0.65574 0.48678-0.63633-0.80561 0.49481
   4  -1 -15   59.21   11.00  41-0.44720 0.72094 0.48678-0.63357-0.80561 0.37969
   5  -1 -24    4.90   14.62  41-0.44720 0.76821 0.48678-0.63919-0.80561 0.10783
   5  -1 -23   11.56   15.55  41-0.44720 0.77020 0.48678-0.63617-0.80561 0.13940
   5   0 -14    2.61   10.65  41-0.44720 0.81412 0.48678-0.48932-0.80561 0.42649
   5   1 -10    1.08   11.49  41-0.44720 0.83202 0.48678-0.34165-0.80561 0.55381
   5   2  -8  156.96   12.47  41-0.44720 0.84374 0.48678-0.19537-0.80561 0.61900
   5   3  -7   45.24   12.81  41-0.44720 0.84673 0.48678-0.04922-0.80561 0.65010
   6   0 -21   -6.64   13.39  41-0.44720 0.86650 0.48678-0.48968-0.80561 0.21679
   6   1 -15  112.31   12.73  41-0.44720 0.89674 0.48678-0.34204-0.80561 0.40846
   6   2 -12  113.35   12.72  41-0.44720 0.90696 0.48678-0.19606-0.80561 0.50258
   6   3 -11   10.56   13.51  41-0.44720 0.91332 0.48678-0.04971-0.80561 0.53590
   7   2 -19   -8.59   14.79  41-0.44720 0.96766 0.48678-0.19820-0.80561 0.29634
   7   3 -17   36.58   16.13  41-0.44720 0.97474 0.48678-0.05101-0.80561 0.36028
 -10   0   1    3.04   10.15  41-0.45727-0.40398 0.49488-0.49573-0.79566 0.69686
  -8   2   7   40.16    9.63  41-0.45727-0.20216 0.49488-0.20130-0.79566 0.91614
  -7   1   6    9.19    8.62  41-0.45727-0.12015 0.49488-0.34923-0.79566 0.89871
  -7   3   8   25.26    9.55  41-0.45727-0.11073 0.49488-0.05506-0.79566 0.96419
  -7   4   8    0.62   10.48  41-0.45727-0.10994 0.49488 0.09108-0.79566 0.96265
  -6   4   8   21.19   10.98  41-0.45727-0.02337 0.49488 0.09174-0.79566 0.98132
  -5   4   8   96.57   10.01  41-0.45727 0.06375 0.49488 0.09133-0.79566 0.99266
  -4   1   6    2.54    6.83  41-0.45727 0.13883 0.49488-0.34807-0.79566 0.93525
  -4   3   8  198.54    8.78  41-0.45727 0.14814 0.49488-0.05467-0.79566 0.99814
  -4   4   8  222.11    9.68  41-0.45727 0.14816 0.49488 0.09266-0.79566 0.99626
  -4   5   7    9.78   10.84  41-0.45727 0.14525 0.49488 0.23765-0.79566 0.97283
  -2   2   6  411.73   10.38  41-0.45727 0.31339 0.49488-0.20141-0.79566 0.96316
  -1  -3 -17  885.35   13.72  41-0.45727 0.28733 0.49488-0.93557-0.79566 0.23874
  -1   2   5  223.84    9.92  41-0.45727 0.39479 0.49488-0.20189-0.79566 0.94398
   0  -3 -23   91.27   10.81  41-0.45727 0.34663 0.49488-0.93744-0.79566 0.06245
   0  -3 -22   36.80   10.45  41-0.45727 0.35073 0.49488-0.93486-0.79566 0.09368
   0  -2  -9  889.08   13.61  41-0.45727 0.41255 0.49488-0.78864-0.79566 0.50688
   1  -2 -12  673.42   12.00  41-0.45727 0.48897 0.49488-0.79233-0.79566 0.42787
   2  -2 -16  316.78    9.42  41-0.45727 0.55849 0.49488-0.79385-0.79566 0.31449
   2  -2 -15    1.04    7.46  41-0.45727 0.55652 0.49488-0.78627-0.79566 0.34204
   2  -1  -8  600.61   11.92  41-0.45727 0.59170 0.49488-0.64245-0.79566 0.56526
   3  -2 -25    1.58   10.15  41-0.45727 0.60178 0.49488-0.79662-0.79566 0.03976
   3  -2 -24   -1.92   10.67  41-0.45727 0.60493 0.49488-0.79543-0.79566 0.07140
   3  -2 -23    0.31    9.21  41-0.45727 0.60864 0.49488-0.79254-0.79566 0.10325
   3  -2 -22   10.55    9.34  41-0.45727 0.61123 0.49488-0.78927-0.79566 0.13415
   4  -1 -16  343.79    9.42  41-0.45727 0.72777 0.49488-0.64314-0.79566 0.33824
   4   0 -10 6976.82   29.92  41-0.45727 0.75672 0.49488-0.49592-0.79566 0.53041
   5  -1 -25   -3.46   10.68  41-0.45727 0.76569 0.49488-0.64067-0.79566 0.06566
   5   0 -15  210.09    8.94  41-0.45727 0.82261 0.49488-0.49975-0.79566 0.38651
   6   0 -24   13.41    9.95  41-0.45727 0.86528 0.49488-0.50004-0.79566 0.11178
   6   0 -23    2.51   10.59  41-0.45727 0.86658 0.49488-0.49772-0.79566 0.14370
   6   0 -22   38.77   10.84  41-0.45727 0.86687 0.49488-0.49526-0.79566 0.17349
   6   1 -16    1.46    8.30  41-0.45727 0.90475 0.49488-0.35233-0.79566 0.36843
   7   2 -20    0.25   11.64  41-0.45727 0.97195 0.49488-0.20590-0.79566 0.25459
  -6  -3 -13    8.12   17.97  41-0.45730-0.12454 0.49487-0.93586-0.79564 0.30215
   2   3   1 1330.87   28.16  41-0.45730 0.63655 0.49487-0.05601-0.79564 0.85543
   2   5   0   -0.35   16.83  41-0.45730 0.63183 0.49487 0.23645-0.79564 0.82615
   3   2  -2  896.46   29.04  41-0.45730 0.70858 0.49487-0.20169-0.79564 0.77315
  -9  -1  -1    8.20   12.81  42-0.46730-0.31579 0.50290-0.64836-0.78545 0.63396
  -8  -1   0   35.25   12.25  42-0.46730-0.22528 0.50290-0.64976-0.78545 0.68026
  -8   1   6   -3.34   11.54  42-0.46730-0.19668 0.50290-0.35533-0.78545 0.87192
  -7   0   4   -7.73   10.58  42-0.46730-0.12043 0.50290-0.50480-0.78545 0.82406
  -6  -1   1    1.15   11.17  42-0.46730-0.04748 0.50290-0.64992-0.78545 0.73887
  -6   2   8  407.97   13.20  42-0.46730-0.01411 0.50290-0.20942-0.78545 0.96327
  -5  -1   1  126.73   11.32  42-0.46730 0.03811 0.50290-0.64911-0.78545 0.75283
  -5   2   8  169.51   11.81  42-0.46730 0.07271 0.50290-0.20932-0.78545 0.97370
  -4  -3 -13   51.84   13.97  42-0.46730 0.05777 0.50290-0.94571-0.78545 0.31885
  -4   0   4 1847.61   20.38  42-0.46730 0.13923 0.50290-0.50290-0.78545 0.86108
  -3  -3 -14   14.67   11.61  42-0.46730 0.14027 0.50290-0.94713-0.78545 0.29995
  -3   2   7  474.05   12.49  42-0.46730 0.24075 0.50290-0.20969-0.78545 0.97167
  -3   5   7  154.10   15.36  42-0.46730 0.24049 0.50290 0.22776-0.78545 0.97038
  -2  -3 -15    1.45   11.37  42-0.46730 0.22158 0.50290-0.94094-0.78545 0.27958
  -2  -2  -6  144.99   11.99  42-0.46730 0.26509 0.50290-0.79859-0.78545 0.56859
  -2   5   6   12.70   13.65  42-0.46730 0.32435 0.50290 0.22957-0.78545 0.95738
  -1  -3 -19  648.09   16.60  42-0.46730 0.28877 0.50290-0.94818-0.78545 0.16605
  -1  -3 -18  308.79   15.38  42-0.46730 0.29435 0.50290-0.94157-0.78545 0.19819
  -1  -1  -2  168.49   17.81  42-0.46730 0.37013 0.50290-0.65009-0.78545 0.70714
  -1   5   5  499.56   16.56  42-0.46730 0.40595 0.50290 0.22964-0.78545 0.93692
   1   3   3    5.36    9.79  42-0.46730 0.56866 0.50290-0.06353-0.78545 0.89559
   1   4   3   10.08   10.83  42-0.46730 0.56727 0.50290 0.08235-0.78545 0.89569
   1   5   2   59.93   14.29  42-0.46730 0.56620 0.50290 0.22892-0.78545 0.86930
   2   0  -4  913.63   19.46  42-0.46730 0.62105 0.50290-0.50321-0.78545 0.68345
   2   4   1  184.87   12.96  42-0.46730 0.64587 0.50290 0.08244-0.78545 0.84774
   3  -1 -12    4.01    9.19  42-0.46730 0.67068 0.50290-0.65297-0.78545 0.44291
   4  -1 -17  174.09   12.08  42-0.46730 0.73288 0.50290-0.65154-0.78545 0.29665
   4   1  -7  106.99   10.78  42-0.46730 0.78246 0.50290-0.35817-0.78545 0.61800
   4   2  -5  103.93   11.07  42-0.46730 0.79254 0.50290-0.21253-0.78545 0.68221
   5   1 -11 1658.52   18.88  42-0.46730 0.85133 0.50290-0.35785-0.78545 0.50373
   6   2 -13  278.24   13.57  42-0.46730 0.92374 0.50290-0.21266-0.78545 0.45131
   6   3 -12  127.53   14.76  42-0.46730 0.93404 0.50290-0.06610-0.78545 0.48634
   6   4 -12   17.13   14.94  42-0.46730 0.93290 0.50290 0.08043-0.78545 0.48757
  -9   0   3   13.89    9.40  42-0.47726-0.28864 0.51084-0.51106-0.77500 0.75426
  -9   2   7   32.42   10.91  42-0.47726-0.26949 0.51084-0.21803-0.77500 0.88576
  -8   0   4  178.43    9.50  42-0.47726-0.19710 0.51084-0.50935-0.77500 0.79567
  -8   2   8  104.58   10.08  42-0.47726-0.17706 0.51084-0.21528-0.77500 0.92171
  -7   2   8  100.20    8.96  42-0.47726-0.09056 0.51084-0.21818-0.77500 0.94583
  -7   3   9   84.10    9.84  42-0.47726-0.08622 0.51084-0.07092-0.77500 0.96918
  -7   4   9    0.54   10.54  42-0.47726-0.08508 0.51084 0.07488-0.77500 0.97005
  -6   1   7    7.57    7.77  42-0.47726-0.00945 0.51084-0.36294-0.77500 0.91759
  -6   3   9   77.51    8.91  42-0.47726 0.00119 0.51084-0.07075-0.77500 0.98597
  -6   4   9  199.46   11.99  42-0.47726 0.00125 0.51084 0.07580-0.77500 0.98651
  -5   3   9  358.48   10.52  42-0.47726 0.08634 0.51084-0.06962-0.77500 0.99510
  -5   4   9   32.41    9.76  42-0.47726 0.08697 0.51084 0.07516-0.77500 0.99564
  -5   5   8   50.87   12.34  42-0.47726 0.08286 0.51084 0.22229-0.77500 0.97427
  -4   2   8   69.49    8.57  42-0.47726 0.16855 0.51084-0.21628-0.77500 0.97469
  -4   5   8   54.63   11.72  42-0.47726 0.16863 0.51084 0.22124-0.77500 0.97633
  -3   3   8  726.10   11.81  42-0.47726 0.25416 0.51084-0.07079-0.77500 0.99128
  -3   4   8  837.74   13.13  42-0.47726 0.25530 0.51084 0.07606-0.77500 0.99169
  -2  -3 -16   11.58    8.12  42-0.47726 0.22738 0.51084-0.95022-0.77500 0.23800
  -2   1   5  915.12   15.42  42-0.47726 0.32658 0.51084-0.36443-0.77500 0.90879
  -2   3   7   86.60    8.64  42-0.47726 0.33841 0.51084-0.07208-0.77500 0.97785
  -2   4   7  396.44   11.34  42-0.47726 0.33775 0.51084 0.07385-0.77500 0.97879
  -1  -3 -23   82.36   11.99  42-0.47726 0.28352 0.51084-0.95871-0.77500 0.02963
  -1  -3 -22   11.00   10.41  42-0.47726 0.28649 0.51084-0.95754-0.77500 0.06103
  -1  -3 -21    7.53   10.57  42-0.47726 0.29078 0.51084-0.95491-0.77500 0.09303
  -1  -3 -20   53.28    9.70  42-0.47726 0.29375 0.51084-0.95165-0.77500 0.12433
  -1   3   6  559.20   12.27  42-0.47726 0.41989 0.51084-0.07203-0.77500 0.95690
  -1   4   6   43.13    9.03  42-0.47726 0.41969 0.51084 0.07442-0.77500 0.95773
   0  -2 -10 1281.94   15.33  42-0.47726 0.43061 0.51084-0.80761-0.77500 0.45716
   0   2   4   40.98    8.75  42-0.47726 0.49650 0.51084-0.21725-0.77500 0.90383
   0   5   4   99.75   10.49  42-0.47726 0.49629 0.51084 0.22096-0.77500 0.90587
   1  -2 -13  159.14    8.99  42-0.47726 0.50331 0.51084-0.80725-0.77500 0.37411
   1  -1  -6  135.42   10.44  42-0.47726 0.53587 0.51084-0.65954-0.77500 0.59680
   2  -2 -18  272.33    9.76  42-0.47726 0.56766 0.51084-0.80887-0.77500 0.22911
   2  -2 -17  135.15    7.89  42-0.47726 0.56716 0.51084-0.80330-0.77500 0.25762
   3   0  -7  961.98   14.37  42-0.47726 0.70322 0.51084-0.51090-0.77500 0.59041
   4  -1 -19  198.27    8.91  42-0.47726 0.73775 0.51084-0.66376-0.77500 0.22480
   4  -1 -18   22.84    8.44  42-0.47726 0.73663 0.51084-0.65891-0.77500 0.25426
   4   0 -11    7.02    7.37  42-0.47726 0.77309 0.51084-0.51396-0.77500 0.47925
   5   0 -16   -1.72    7.20  42-0.47726 0.83195 0.51084-0.51218-0.77500 0.33075
   6   1 -18   33.97    9.95  42-0.47726 0.91663 0.51084-0.36967-0.77500 0.28355
   6   1 -17  294.81   10.05  42-0.47726 0.91351 0.51084-0.36455-0.77500 0.31157
  -5  -2  -4  324.44   26.48  41-0.44690-0.00540 0.48639-0.78133-0.80561 0.61145
  -6  -2  -4   28.25   18.06  42-0.46723-0.07179 0.50248-0.79606-0.78526 0.57859
   4   3  -4   46.93   16.44  42-0.46723 0.79560 0.50248-0.06460-0.78526 0.71386
  -5  -3 -13  151.95   17.85  42-0.47713-0.01851 0.51030-0.95167-0.77477 0.29420
  -7  -1   1   67.84   12.24  43-0.48695-0.11485 0.51790-0.66682-0.76396 0.70666
  -7   1   7    0.22   11.97  43-0.48695-0.08623 0.51790-0.37180-0.76396 0.89869
  -6  -3 -14    8.18   14.20  43-0.48695-0.09963 0.51790-0.95963-0.76396 0.23931
  -5   1   7  680.17   14.88  43-0.48695 0.08674 0.51790-0.37110-0.76396 0.92458
  -4  -3 -14   83.63   14.12  43-0.48695 0.07284 0.51790-0.96164-0.76396 0.26552
  -4  -1   1   36.65   11.16  43-0.48695 0.14438 0.51790-0.66431-0.76396 0.74203
  -4   4   9   30.23   11.75  43-0.48695 0.18374 0.51790 0.06796-0.76396 0.99750
  -3  -3 -15    1.77   13.45  43-0.48695 0.15543 0.51790-0.95988-0.76396 0.24659
  -3   1   6  592.95   14.24  43-0.48695 0.25570 0.51790-0.37094-0.76396 0.91821
  -2  -3 -18    8.99   13.09  43-0.48695 0.22861 0.51790-0.96329-0.76396 0.16450
  -2  -3 -17   -0.08   13.60  43-0.48695 0.23254 0.51790-0.95754-0.76396 0.19485
  -1  -2  -8  680.03   15.27  43-0.48695 0.36242 0.51790-0.81402-0.76396 0.49638
  -1   1   4 1426.51   22.11  43-0.48695 0.41888 0.51790-0.37081-0.76396 0.87922
   0   4   5   64.59   10.69  43-0.48695 0.50945 0.51790 0.06640-0.76396 0.92469
   2  -2 -19 1120.26   16.53  43-0.48695 0.57027 0.51790-0.81379-0.76396 0.18414
   2  -1  -9 4853.35   27.38  43-0.48695 0.61594 0.51790-0.66582-0.76396 0.50221
   3  -1 -13   99.28   11.71  43-0.48695 0.68397 0.51790-0.66626-0.76396 0.38897
   3   1  -4   66.76   12.35  43-0.48695 0.72734 0.51790-0.37170-0.76396 0.67556
   4  -1 -20    4.94   11.38  43-0.48695 0.73945 0.51790-0.66791-0.76396 0.18031
   5   0 -17   18.98   12.04  43-0.48695 0.83684 0.51790-0.51967-0.76396 0.28773
   5   2  -9  266.93   13.24  43-0.48695 0.87810 0.51790-0.22642-0.76396 0.54532
   6   1 -19  940.73   17.03  43-0.48695 0.92043 0.51790-0.37500-0.76396 0.23910
   6   2 -14  114.98   12.67  43-0.48695 0.93727 0.51790-0.22783-0.76396 0.39773
  -9   2   8   65.39   10.75  43-0.49657-0.24436 0.52490-0.23201-0.75268 0.89343
  -8   1   7   -8.18    8.24  43-0.49657-0.16323 0.52490-0.37809-0.75268 0.87446
  -7   0   5  224.17    9.08  43-0.49657-0.08621 0.52490-0.52493-0.75268 0.82098
  -7   2   9   42.37    8.49  43-0.49657-0.06732 0.52490-0.23102-0.75268 0.94832
  -7   4  10    9.58   12.20  43-0.49657-0.06090 0.52490 0.06124-0.75268 0.97671
  -6   0   5   -2.18    8.12  43-0.49657 0.00051 0.52490-0.52625-0.75268 0.83723
  -6   2   9    6.13    8.64  43-0.49657 0.02009 0.52490-0.23041-0.75268 0.96346
  -6   4  10   20.59   11.27  43-0.49657 0.02477 0.52490 0.06144-0.75268 0.99091
  -5   0   5  328.24    9.63  43-0.49657 0.08663 0.52490-0.52459-0.75268 0.84653
  -5   2   9  255.91    9.29  43-0.49657 0.10496 0.52490-0.22931-0.75268 0.97083
  -4   1   7   99.62    7.82  43-0.49657 0.18284 0.52490-0.37715-0.75268 0.92210
  -4   3   9  359.68    9.70  43-0.49657 0.19458 0.52490-0.08645-0.75268 0.99442
  -3  -3 -16   -2.35    9.45  43-0.49657 0.16070 0.52490-0.96848-0.75268 0.20360
  -3   5   8   17.60   11.10  43-0.49657 0.27493 0.52490 0.20677-0.75268 0.97087
  -2  -3 -20   45.72   11.17  43-0.49657 0.22953 0.52490-0.97084-0.75268 0.08950
  -2  -3 -19   19.17    9.22  43-0.49657 0.23295 0.52490-0.96743-0.75268 0.12144
  -2   5   7    5.73    9.49  43-0.49657 0.35791 0.52490 0.20791-0.75268 0.95485
   0  -1  -4  398.83   14.21  43-0.49657 0.47738 0.52490-0.67256-0.75268 0.62402
   0   3   5  194.48   10.24  43-0.49657 0.52168 0.52490-0.08583-0.75268 0.91590
   1  -2 -14  299.20    9.73  43-0.49657 0.51595 0.52490-0.81826-0.75268 0.31819
   1   0  -2    1.29   11.63  43-0.49657 0.57470 0.52490-0.52449-0.75268 0.70165
   2  -2 -26   46.94   10.86  43-0.49657 0.54854 0.52490-0.82575-0.75268-0.04870
   2  -2 -25   34.16    9.95  43-0.49657 0.55392 0.52490-0.82628-0.75268-0.01711
   2  -2 -24   20.04   10.35  43-0.49657 0.55943 0.52490-0.82554-0.75268 0.01479
   2  -2 -23   -2.38    9.20  43-0.49657 0.56280 0.52490-0.82505-0.75268 0.04697
   2  -2 -22    3.26    9.24  43-0.49657 0.56654 0.52490-0.82305-0.75268 0.07803
   2  -2 -21   28.86    9.44  43-0.49657 0.56898 0.52490-0.82076-0.75268 0.10963
   2  -2 -20    7.46    8.34  43-0.49657 0.57171 0.52490-0.81706-0.75268 0.14077
   3  -1 -14   99.10    8.45  43-0.49657 0.69160 0.52490-0.67551-0.75268 0.34713
   4  -1 -26   72.92   11.52  43-0.49657 0.72320 0.52490-0.67793-0.75268-0.02189
   4  -1 -25   53.96   10.50  43-0.49657 0.72726 0.52490-0.67869-0.75268 0.01004
   4  -1 -24    2.04   10.86  43-0.49657 0.73192 0.52490-0.67731-0.75268 0.04207
   4  -1 -23  221.91   10.36  43-0.49657 0.73535 0.52490-0.67569-0.75268 0.07276
   4  -1 -22    0.14    9.64  43-0.49657 0.73804 0.52490-0.67348-0.75268 0.10467
   4  -1 -21  473.60   10.47  43-0.49657 0.74034 0.52490-0.67031-0.75268 0.13380
   4   0 -12 3579.98   21.76  43-0.49657 0.78782 0.52490-0.52806-0.75268 0.42396
   5   0 -19  278.70    9.71  43-0.49657 0.84260 0.52490-0.52863-0.75268 0.21482
   5   0 -18    7.86    8.19  43-0.49657 0.84034 0.52490-0.52605-0.75268 0.24388
   5   1 -12   19.63    7.94  43-0.49657 0.87011 0.52490-0.37863-0.75268 0.43620
   6   1 -21   11.63    9.57  43-0.49657 0.92186 0.52490-0.38462-0.75268 0.16518
   6   1 -20  300.69   11.17  43-0.49657 0.92181 0.52490-0.38102-0.75268 0.19521
   6   2 -15   56.25    8.61  43-0.49657 0.94629 0.52490-0.23530-0.75268 0.35582
   6   3 -13  114.74   10.72  43-0.49657 0.95510 0.52490-0.08866-0.75268 0.41970
   3   5  -2    3.76   18.78  43-0.48706 0.73909 0.51767 0.21327-0.76414 0.74385
  -5  -3 -14    0.18   17.01  43-0.49683-0.00308 0.52512-0.96782-0.75317 0.24210
  -3  -2  -5   27.39   12.23  43-0.49683 0.21296 0.52512-0.81823-0.75317 0.55391
  -9  -1   0   49.70   13.54  44-0.50650-0.27361 0.53215-0.68153-0.74191 0.62659
  -8  -2  -5   24.05   13.38  44-0.50650-0.21008 0.53215-0.82736-0.74191 0.47906
  -8  -1   1  284.35   14.09  44-0.50650-0.18210 0.53215-0.68094-0.74191 0.67028
  -8   0   5   -4.45   11.55  44-0.50650-0.16169 0.53215-0.53028-0.74191 0.79575
  -8   2   9  107.14   14.46  44-0.50650-0.14355 0.53215-0.23858-0.74191 0.92703
  -6   3  10  107.29   13.32  44-0.50650 0.03436 0.53215-0.09191-0.74191 0.98864
  -5  -3 -15  111.01   16.10  44-0.50650 0.00167 0.53215-0.97817-0.74191 0.19930
  -5   3  10  166.33   12.52  44-0.50650 0.12144 0.53215-0.09234-0.74191 0.99473
  -5   4  10   81.03   14.15  44-0.50650 0.12171 0.53215 0.05402-0.74191 0.99853
  -4  -3 -15   -0.70   13.21  44-0.50650 0.08892 0.53215-0.97418-0.74191 0.21138
  -4   5   9   48.93   15.90  44-0.50650 0.20322 0.53215 0.19933-0.74191 0.97951
  -3  -3 -18  122.91   15.12  44-0.50650 0.16146 0.53215-0.98012-0.74191 0.12944
  -3  -3 -17   44.27   13.47  44-0.50650 0.16535 0.53215-0.97540-0.74191 0.16056
  -3   0   4   -6.14   12.51  44-0.50650 0.26680 0.53215-0.53221-0.74191 0.83036
  -3   2   8  191.27   10.74  44-0.50650 0.28475 0.53215-0.23805-0.74191 0.95883
  -2  -3 -22   -4.52   15.38  44-0.50650 0.22887 0.53215-0.97303-0.74191 0.01520
  -2  -3 -21   13.59   14.71  44-0.50650 0.23248 0.53215-0.97206-0.74191 0.04692
  -2   0   3   -3.91   13.03  44-0.50650 0.34781 0.53215-0.53236-0.74191 0.81092
  -2   2   7   61.14   10.53  44-0.50650 0.36709 0.53215-0.23911-0.74191 0.94167
  -2   4   8   22.86   12.43  44-0.50650 0.37095 0.53215 0.05436-0.74191 0.97218
  -1   5   6   31.75   13.80  44-0.50650 0.45167 0.53215 0.20129-0.74191 0.92799
   0  -2 -11  561.58   12.83  44-0.50650 0.45398 0.53215-0.82615-0.74191 0.39021
   1  -2 -15   65.51   11.01  44-0.50650 0.52135 0.53215-0.82691-0.74191 0.27715
   1   5   3   38.19   13.88  44-0.50650 0.60653 0.53215 0.19931-0.74191 0.85261
   2  -1 -10  709.87   14.07  44-0.50650 0.63316 0.53215-0.68189-0.74191 0.44977
   3   0  -8    1.34   11.02  44-0.50650 0.72941 0.53215-0.53366-0.74191 0.52649
   4   1  -8  195.52   11.20  44-0.50650 0.81662 0.53215-0.38651-0.74191 0.54130
   5   0 -21  283.16   14.46  44-0.50650 0.84293 0.53215-0.53644-0.74191 0.13892
   5   0 -20    1.84   11.69  44-0.50650 0.84282 0.53215-0.53458-0.74191 0.17094
   5   1 -13   73.25   11.19  44-0.50650 0.88045 0.53215-0.38798-0.74191 0.39557
   5   3  -8   41.88   12.62  44-0.50650 0.89999 0.53215-0.09451-0.74191 0.55332
   5   4  -8   79.77   14.74  44-0.50650 0.90323 0.53215 0.05156-0.74191 0.55572
   6   1 -23   -1.33   14.89  44-0.50650 0.91895 0.53215-0.39050-0.74191 0.09016
   6   1 -22    3.86   14.94  44-0.50650 0.92070 0.53215-0.38866-0.74191 0.12154
   6   2 -16  -14.34   13.76  44-0.50650 0.95340 0.53215-0.24337-0.74191 0.31407
   6   4 -13   27.90   14.51  44-0.50650 0.96195 0.53215 0.05014-0.74191 0.40882
  -9   1   7   25.09    9.50  44-0.51635-0.23041 0.53933-0.39456-0.73093 0.84320
  -9   2   9   17.42   10.56  44-0.51635-0.21878 0.53933-0.24528-0.73093 0.90007
  -8   1   8  157.10    9.28  44-0.51635-0.13948 0.53933-0.39039-0.73093 0.87696
  -8   3  10   92.95   11.24  44-0.51635-0.12887 0.53933-0.10091-0.73093 0.95583
  -7   1   8   -1.00    8.49  44-0.51635-0.05169 0.53933-0.39337-0.73093 0.89776
  -7   4  11   -9.20   11.64  44-0.51635-0.03705 0.53933 0.04635-0.73093 0.98191
  -6  -1   2   10.12    8.18  44-0.51635 0.00582 0.53933-0.68572-0.73093 0.71659
  -6   1   8   36.88    7.81  44-0.51635 0.03486 0.53933-0.39274-0.73093 0.91164
  -5   1   8  173.38    9.39  44-0.51635 0.12093 0.53933-0.39097-0.73093 0.91790
  -4  -3 -16   48.52    9.91  44-0.51635 0.09407 0.53933-0.98218-0.73093 0.16852
  -4   0   5    3.80    7.38  44-0.51635 0.19273 0.53933-0.53851-0.73093 0.83651
  -4   2   9  114.31    8.80  44-0.51635 0.21276 0.53933-0.24529-0.73093 0.96541
  -4   4  10   14.89    9.86  44-0.51635 0.21744 0.53933 0.04707-0.73093 0.99669
  -3  -3 -19   22.00   10.70  44-0.51635 0.16757 0.53933-0.98334-0.73093 0.08643
  -3   3   9   96.58    8.32  44-0.51635 0.30021 0.53933-0.09943-0.73093 0.98211
  -3   4   9  208.38    9.70  44-0.51635 0.30118 0.53933 0.04585-0.73093 0.98690
  -2   3   8   18.01    8.18  44-0.51635 0.38259 0.53933-0.10029-0.73093 0.96445
  -1   2   6  143.87    8.84  44-0.51635 0.45951 0.53933-0.24560-0.73093 0.91074
  -1   4   7    8.03    8.63  44-0.51635 0.46384 0.53933 0.04612-0.73093 0.94408
   0   5   5   32.72    9.88  44-0.51635 0.53983 0.53933 0.19183-0.73093 0.89196
   1  -2 -16   -2.17    7.31  44-0.51635 0.52696 0.53933-0.83360-0.73093 0.23443
   1  -1  -7 1490.58   17.99  44-0.51635 0.57150 0.53933-0.68829-0.73093 0.52181
   3  -1 -16  109.72    8.22  44-0.51635 0.70378 0.53933-0.69060-0.73093 0.26226
   3  -1 -15    4.21    7.85  44-0.51635 0.70188 0.53933-0.68501-0.73093 0.29082
   4   0 -13    0.19    8.13  44-0.51635 0.80052 0.53933-0.54073-0.73093 0.36956
   5   0 -25  224.03   11.64  44-0.51635 0.83125 0.53933-0.54186-0.73093 0.00125
   5   0 -24  -16.58   10.93  44-0.51635 0.83458 0.53933-0.54286-0.73093 0.03315
   5   0 -23  370.04   11.07  44-0.51635 0.83926 0.53933-0.53968-0.73093 0.06346
   5   0 -22  -12.28    9.48  44-0.51635 0.84096 0.53933-0.53964-0.73093 0.09652
   5   2 -10  424.20   11.59  44-0.51635 0.90270 0.53933-0.24824-0.73093 0.47951
   6   2 -17   27.02    9.80  44-0.51635 0.95877 0.53933-0.25088-0.73093 0.27108
   6   3 -14   73.01   10.35  44-0.51635 0.96895 0.53933-0.10288-0.73093 0.36523
  -7  -2  -4  244.85   18.21  44-0.51601-0.10962 0.53923-0.83490-0.73073 0.51213
 -10   0   4    4.35   14.43  45-0.52559-0.32026 0.54628-0.54504-0.71945 0.71569
  -9  -1   1    7.31   13.17  45-0.52559-0.24793 0.54628-0.69041-0.71945 0.63148
  -7  -1   2  689.79   16.66  45-0.52559-0.07156 0.54628-0.69513-0.71945 0.69278
  -7   0   6    1.88   10.46  45-0.52559-0.05228 0.54628-0.54442-0.71945 0.81700
  -7   2  10  563.74   14.19  45-0.52559-0.03332 0.54628-0.25285-0.71945 0.94977
  -6   0   6  144.37   11.92  45-0.52559 0.03444 0.54628-0.54452-0.71945 0.83067
  -6   2  10   -7.22   12.19  45-0.52559 0.05423 0.54628-0.25275-0.71945 0.96185
  -6   4  11   19.25   15.34  45-0.52559 0.05831 0.54628 0.04016-0.71945 0.99529
  -5  -3 -17   76.01   16.08  45-0.52559 0.01169 0.54628-0.99289-0.71945 0.11307
  -5  -3 -16   38.90   15.59  45-0.52559 0.01622 0.54628-0.98862-0.71945 0.14447
  -5  -1   2 2056.21   23.89  45-0.52559 0.10174 0.54628-0.69172-0.71945 0.71804
  -4  -3 -18   66.71   15.66  45-0.52559 0.09281 0.54628-0.99178-0.71945 0.09411
  -4  -3 -17   -1.88   15.19  45-0.52559 0.09832 0.54628-0.98801-0.71945 0.12577
  -4   3  10  138.77   12.04  45-0.52559 0.22724 0.54628-0.10570-0.71945 0.99046
  -3  -3 -21   84.94   16.51  45-0.52559 0.16573 0.54628-0.98597-0.71945 0.01203
  -3  -3 -20   67.32   15.37  45-0.52559 0.17088 0.54628-0.98481-0.71945 0.04360
  -3   5   9   14.88   15.62  45-0.52559 0.30877 0.54628 0.18607-0.71945 0.96942
  -2  -2  -7  580.41   16.00  45-0.52559 0.31965 0.54628-0.84237-0.71945 0.47105
  -2   5   8  527.78   15.98  45-0.52559 0.39054 0.54628 0.18563-0.71945 0.95085
  -1  -2  -9 2442.13   23.33  45-0.52559 0.39575 0.54628-0.84045-0.71945 0.41910
  -1   3   7   55.51   12.07  45-0.52559 0.47413 0.54628-0.10648-0.71945 0.93408
   0  -2 -12  616.07   14.66  45-0.52559 0.46837 0.54628-0.83926-0.71945 0.33640
   1  -2 -18  379.67   13.50  45-0.52559 0.52833 0.54628-0.84412-0.71945 0.15864
   1  -2 -17  209.26   11.30  45-0.52559 0.53071 0.54628-0.83865-0.71945 0.19138
   1   4   4 1290.78   19.97  45-0.52559 0.62926 0.54628 0.03837-0.71945 0.86141
   2  -1 -11   42.35    9.92  45-0.52559 0.64812 0.54628-0.69593-0.71945 0.39658
   2   0  -5    3.16   11.87  45-0.52559 0.67478 0.54628-0.54704-0.71945 0.58626
   2   5   1   38.48   14.25  45-0.52559 0.70529 0.54628 0.18559-0.71945 0.78270
   3  -1 -17  274.02   11.74  45-0.52559 0.70689 0.54628-0.69669-0.71945 0.21758
   4   0 -14   26.85   11.21  45-0.52559 0.80760 0.54628-0.54922-0.71945 0.32714
   5   1 -14  144.52   11.26  45-0.52559 0.89061 0.54628-0.40130-0.71945 0.33987
   6   2 -18   55.11   13.55  45-0.52559 0.96254 0.54628-0.25586-0.71945 0.22738
   6   3 -15   23.95   13.28  45-0.52559 0.97717 0.54628-0.10983-0.71945 0.32387
   6   4 -14   93.65   16.10  45-0.52559 0.97692 0.54628 0.03554-0.71945 0.35389
  -9   1   8  176.39   10.65  45-0.53475-0.20642 0.55314-0.40624-0.70775 0.84732
  -9   2  10   98.31   11.32  45-0.53475-0.19670 0.55314-0.25691-0.70775 0.90501
  -8   0   6   86.76    8.78  45-0.53475-0.12992 0.55314-0.55117-0.70775 0.79268
  -8   2  10   49.79   10.16  45-0.53475-0.11085 0.55314-0.26063-0.70775 0.93044
  -8   3  11    7.84   10.48  45-0.53475-0.10596 0.55314-0.11349-0.70775 0.96048
  -6   3  11    3.58    9.67  45-0.53475 0.06828 0.55314-0.11327-0.70775 0.98969
  -5   0   6    0.44    6.82  45-0.53475 0.13033 0.55314-0.55060-0.70775 0.83157
  -5   2  10  456.67   10.37  45-0.53475 0.14974 0.55314-0.25964-0.70775 0.96418
  -5   3  11  111.13    8.76  45-0.53475 0.15347 0.55314-0.11219-0.70775 0.99301
  -5   4  11   32.56    9.63  45-0.53475 0.15464 0.55314 0.03332-0.70775 0.99960
  -4  -3 -19    4.02   10.38  45-0.53475 0.09773 0.55314-0.99423-0.70775 0.05088
  -4   1   8  180.71    8.32  45-0.53475 0.22510 0.55314-0.40386-0.70775 0.90795
  -4   5  10    9.86   10.69  45-0.53475 0.23650 0.55314 0.17979-0.70775 0.98044
  -3   1   7  102.05    8.42  45-0.53475 0.30862 0.55314-0.40687-0.70775 0.89369
  -2   1   6 4037.25   26.41  45-0.53475 0.38932 0.55314-0.40548-0.70775 0.87331
  -1   5   7   48.11   10.22  45-0.53475 0.48115 0.55314 0.17916-0.70775 0.92122
   0  -2 -13   26.55    8.00  45-0.53475 0.47430 0.55314-0.84931-0.70775 0.29356
   0   4   6   98.56    8.31  45-0.53475 0.56278 0.55314 0.03283-0.70775 0.90066
   1  -2 -26   28.80   11.64  45-0.53475 0.49750 0.55314-0.84867-0.70775-0.10651
   1  -2 -25   -1.98   10.30  45-0.53475 0.50316 0.55314-0.85137-0.70775-0.07434
   1  -2 -24   91.21   11.26  45-0.53475 0.50897 0.55314-0.85267-0.70775-0.04278
   1  -2 -23  263.76   10.65  45-0.53475 0.51506 0.55314-0.85268-0.70775-0.01065
   1  -2 -22   97.14    9.95  45-0.53475 0.51891 0.55314-0.85283-0.70775 0.02095
   1  -2 -21  194.71   10.81  45-0.53475 0.52373 0.55314-0.85122-0.70775 0.05259
   1  -2 -20  634.21   11.41  45-0.53475 0.52746 0.55314-0.84910-0.70775 0.08395
   1  -2 -19   16.63    8.43  45-0.53475 0.53025 0.55314-0.84634-0.70775 0.11626
   3  -1 -19 1168.58   13.70  45-0.53475 0.70784 0.55314-0.70450-0.70775 0.14379
   3  -1 -18  720.95   10.94  45-0.53475 0.70907 0.55314-0.70082-0.70775 0.17329
   3   0  -9 6308.96   29.86  45-0.53475 0.75229 0.55314-0.55409-0.70775 0.46031
   4   0 -15    9.00    7.62  45-0.53475 0.81296 0.55314-0.55667-0.70775 0.28468
   4   1  -9  241.66    9.06  45-0.53475 0.83979 0.55314-0.40884-0.70775 0.47508
   4   2  -6   52.26    9.06  45-0.53475 0.85354 0.55314-0.26236-0.70775 0.57022
   5   1 -15  139.39    8.09  45-0.53475 0.89708 0.55314-0.40826-0.70775 0.29658
   6   2 -20  130.32   11.21  45-0.53475 0.96390 0.55314-0.26528-0.70775 0.15234
   6   2 -19   14.18    9.34  45-0.53475 0.96370 0.55314-0.26290-0.70775 0.18332
   3   4  -1  126.70   21.46  44-0.51577 0.77226 0.53910 0.04569-0.73075 0.74192
  -8  -1   2  174.66   13.02  46-0.54353-0.14077 0.55950-0.70996-0.69556 0.65766
  -8   1   9   12.84   12.78  46-0.54353-0.10600 0.55950-0.41206-0.69556 0.87692
  -7   1   9  -11.15   12.18  46-0.54353-0.01998 0.55950-0.41341-0.69556 0.89492
  -6   1   9   62.43   10.76  46-0.54353 0.06647 0.55950-0.41250-0.69556 0.90592
  -4   4  11  220.55   14.52  46-0.54353 0.24902 0.55950 0.02572-0.69556 0.99454
  -3   2   9    3.60    9.46  46-0.54353 0.32632 0.55950-0.26580-0.69556 0.94384
  -3   3  10  403.70   13.07  46-0.54353 0.33040 0.55950-0.11993-0.69556 0.97411
  -3   4  10  247.00   13.01  46-0.54353 0.33281 0.55950 0.02782-0.69556 0.98170
  -2   4   9   -5.97   11.99  46-0.54353 0.41463 0.55950 0.02686-0.69556 0.96122
  -1  -2 -10   98.69   10.26  46-0.54353 0.41022 0.55950-0.85640-0.69556 0.36437
   0  -2 -14   79.78   11.19  46-0.54353 0.47869 0.55950-0.85730-0.69556 0.25022
   0   1   3   81.48   14.65  46-0.54353 0.55829 0.55950-0.41269-0.69556 0.79179
   0   3   6   20.95   11.93  46-0.54353 0.57120 0.55950-0.11990-0.69556 0.88699
   1   3   4    7.63   11.84  46-0.54353 0.64939 0.55950-0.11957-0.69556 0.83824
   2  -1 -12  553.60   12.22  46-0.54353 0.66060 0.55950-0.70770-0.69556 0.33895
   2   4   2  181.64   14.68  46-0.54353 0.72604 0.55950 0.02549-0.69556 0.78752
   3  -1 -26    6.12   14.58  46-0.54353 0.67868 0.55950-0.70812-0.69556-0.09212
   3  -1 -25  129.34   15.55  46-0.54353 0.68521 0.55950-0.70948-0.69556-0.06062
   3  -1 -24   57.31   13.19  46-0.54353 0.69029 0.55950-0.71090-0.69556-0.02898
   3  -1 -23  102.96   13.83  46-0.54353 0.69571 0.55950-0.71055-0.69556 0.00246
   3  -1 -22  130.89   13.93  46-0.54353 0.70010 0.55950-0.70987-0.69556 0.03424
   3  -1 -21   -4.93   11.48  46-0.54353 0.70307 0.55950-0.70923-0.69556 0.06668
   3  -1 -20   25.09   12.01  46-0.54353 0.70682 0.55950-0.70630-0.69556 0.09863
   3   1  -5   46.71   11.74  46-0.54353 0.78041 0.55950-0.41347-0.69556 0.57630
   4   0 -16   73.61   11.07  46-0.54353 0.81662 0.55950-0.56267-0.69556 0.23964
   5   1 -16   71.44   12.43  46-0.54353 0.90060 0.55950-0.41573-0.69556 0.25223
   5   2 -11 1691.00   20.04  46-0.54353 0.92204 0.55950-0.26760-0.69556 0.41063
   5   3  -9  356.38   15.14  46-0.54353 0.93199 0.55950-0.12240-0.69556 0.47456
   6   2 -22   15.05   15.58  46-0.54353 0.96012 0.55950-0.27027-0.69556 0.07602
   6   2 -21   45.30   15.46  46-0.54353 0.96191 0.55950-0.26969-0.69556 0.10715
   6   3 -17   41.92   15.73  46-0.54353 0.98796 0.55950-0.12322-0.69556 0.23652
   6   3 -16  188.46   15.46  46-0.54353 0.98470 0.55950-0.12327-0.69556 0.26574
 -10   0   5   -2.60   10.11  46-0.55223-0.29076 0.56578-0.56851-0.68316 0.71518
  -9   0   6    9.24    9.14  46-0.55223-0.19803 0.56578-0.56673-0.68316 0.75863
  -9   1   9   23.54    9.66  46-0.55223-0.18351 0.56578-0.41734-0.68316 0.85080
  -8   2  11   13.39    9.52  46-0.55223-0.08810 0.56578-0.27361-0.68316 0.93265
  -8   3  12   52.77   10.47  46-0.55223-0.08292 0.56578-0.12598-0.68316 0.96465
  -7   2  11  128.92    8.88  46-0.55223-0.00034 0.56578-0.27405-0.68316 0.94948
  -7   3  12   43.03    9.72  46-0.55223 0.00328 0.56578-0.12677-0.68316 0.98072
  -6   2  11   98.05    9.04  46-0.55223 0.08557 0.56578-0.27324-0.68316 0.95862
  -6   3  12  125.22   10.29  46-0.55223 0.08981 0.56578-0.12566-0.68316 0.98965
  -6   4  12   10.61   10.93  46-0.55223 0.09141 0.56578 0.02043-0.68316 0.99826
  -5   1   9  383.72   10.43  46-0.55223 0.16193 0.56578-0.41865-0.68316 0.90518
  -5   4  12  102.64   10.36  46-0.55223 0.17487 0.56578 0.02107-0.68316 0.99952
  -4   2  10  456.26   10.47  46-0.55223 0.25389 0.56578-0.27359-0.68316 0.95339
  -4   3  11   22.14    8.65  46-0.55223 0.25893 0.56578-0.12606-0.68316 0.98463
  -4   5  11    1.08   10.64  46-0.55223 0.25829 0.56578 0.16571-0.68316 0.98052
  -3   5  10   24.30   10.78  46-0.55223 0.34122 0.56578 0.16624-0.68316 0.96656
  -2   2   8   73.88    7.56  46-0.55223 0.41854 0.56578-0.27330-0.68316 0.91673
  -2   3   9  572.78   11.42  46-0.55223 0.42256 0.56578-0.12789-0.68316 0.94911
  -2   5   9  277.87   11.87  46-0.55223 0.42187 0.56578 0.16688-0.68316 0.94492
  -1   0   2    4.88   10.69  46-0.55223 0.47411 0.56578-0.56630-0.68316 0.73299
  -1   4   8   31.32    8.74  46-0.55223 0.50516 0.56578 0.02007-0.68316 0.92824
   0  -2 -15   13.89    7.52  46-0.55223 0.48230 0.56578-0.86359-0.68316 0.20627
   0   2   5  485.92   12.65  46-0.55223 0.57729 0.56578-0.27300-0.68316 0.84463
   0   5   6  177.86   11.52  46-0.55223 0.58060 0.56578 0.16633-0.68316 0.87541
   1  -1  -8 2586.91   21.49  46-0.55223 0.60092 0.56578-0.71306-0.68316 0.43983
   1   2   3   36.30    8.76  46-0.55223 0.65394 0.56578-0.27271-0.68316 0.79273
   2  -1 -13 1148.08   12.97  46-0.55223 0.66642 0.56578-0.71586-0.68316 0.29623
   3   0 -10   -2.93    7.27  46-0.55223 0.76595 0.56578-0.56778-0.68316 0.40568
   4   0 -18   11.29    8.78  46-0.55223 0.81847 0.56578-0.57105-0.68316 0.16407
   4   0 -17    1.15    7.36  46-0.55223 0.81833 0.56578-0.56799-0.68316 0.19386
   5   1 -18   31.78    8.27  46-0.55223 0.90408 0.56578-0.42302-0.68316 0.17774
   5   1 -17  223.29    9.72  46-0.55223 0.90381 0.56578-0.41930-0.68316 0.20694
   6   3 -18  151.17   11.59  46-0.55223 0.99013 0.56578-0.13088-0.68316 0.19016
  -8  -2  -4   21.92   16.05  46-0.55261-0.15937 0.56609-0.86009-0.68352 0.45161
   5   4  -9   35.15   16.80  46-0.55261 0.94451 0.56609 0.01764-0.68352 0.46525
  -9  -1   2  181.69   14.49  47-0.56140-0.20901 0.57244-0.72124-0.67112 0.61890
  -8   0   7    6.45   11.42  47-0.56140-0.09795 0.57244-0.57185-0.67112 0.78825
  -7  -1   3  294.02   13.02  47-0.56140-0.03072 0.57244-0.72154-0.67112 0.67611
  -7   0   7   66.41   10.75  47-0.56140-0.01162 0.57244-0.57430-0.67112 0.80504
  -6  -1   3  735.40   16.40  47-0.56140 0.05601 0.57244-0.72042-0.67112 0.68848
  -6   0   7   -4.08   11.12  47-0.56140 0.07574 0.57244-0.57245-0.67112 0.81588
  -5   2  11 1701.89   17.67  47-0.56140 0.18093 0.57244-0.27917-0.67112 0.95810
  -5   3  12   88.16   12.16  47-0.56140 0.18615 0.57244-0.13330-0.67112 0.98964
  -4  -1   2  836.36   18.63  47-0.56140 0.22405 0.57244-0.71822-0.67112 0.68110
  -4   0   6   67.39   10.74  47-0.56140 0.24275 0.57244-0.57118-0.67112 0.80861
  -3   0   5  106.37   12.75  47-0.56140 0.32559 0.57244-0.57162-0.67112 0.79024
  -1  -2 -11  174.86   12.60  47-0.56140 0.42376 0.57244-0.86952-0.67112 0.30769
  -1   1   5  231.74   16.25  47-0.56140 0.49966 0.57244-0.42551-0.67112 0.81815
  -1   2   7  169.74   11.77  47-0.56140 0.50726 0.57244-0.27873-0.67112 0.88042
  -1   3   8 1694.35   19.23  47-0.56140 0.51327 0.57244-0.13289-0.67112 0.91417
   0  -2 -16   77.74   10.77  47-0.56140 0.48545 0.57244-0.86846-0.67112 0.16087
   0  -1  -5    2.29   11.68  47-0.56140 0.53733 0.57244-0.71854-0.67112 0.51201
   1   5   4   90.30   14.64  47-0.56140 0.67109 0.57244 0.15954-0.67112 0.81692
   4   0 -26  103.23   15.65  47-0.56140 0.78602 0.57244-0.57626-0.67112-0.10353
   4   0 -25   -1.32   15.24  47-0.56140 0.79279 0.57244-0.57798-0.67112-0.07190
   4   0 -20 1524.47   17.33  47-0.56140 0.81612 0.57244-0.57562-0.67112 0.08644
   4   0 -19   -9.78   11.94  47-0.56140 0.81740 0.57244-0.57474-0.67112 0.11888
   4   1 -10  395.17   12.09  47-0.56140 0.85869 0.57244-0.42669-0.67112 0.40467
   5   1 -20  120.04   14.12  47-0.56140 0.90206 0.57244-0.42891-0.67112 0.10036
   5   1 -19   -1.70   11.60  47-0.56140 0.90313 0.57244-0.42791-0.67112 0.13213
   5   2 -12 1169.78   17.38  47-0.56140 0.93418 0.57244-0.28035-0.67112 0.35432
   5   3 -10  147.13   13.21  47-0.56140 0.94938 0.57244-0.13482-0.67112 0.42073
   6   3 -19   29.70   14.60  47-0.56140 0.99048 0.57244-0.13607-0.67112 0.14665
 -10   0   6   -7.31   10.47  47-0.57046-0.26606 0.57902-0.57929-0.65892 0.72003
  -8  -1   3   14.16    8.42  47-0.57046-0.10799 0.57902-0.72721-0.65892 0.65159
  -8   1  10   38.30    9.93  47-0.57046-0.07481 0.57902-0.43316-0.65892 0.87536
  -8   2  12  369.71   11.52  47-0.57046-0.06497 0.57902-0.28393-0.65892 0.93511
  -8   3  13  198.17   13.00  47-0.57046-0.05987 0.57902-0.13793-0.65892 0.96800
  -7   1  10   65.93    9.30  47-0.57046 0.01267 0.57902-0.43412-0.65892 0.89096
  -7   2  12  201.35   10.81  47-0.57046 0.02160 0.57902-0.28530-0.65892 0.94960
  -7   3  13  268.98   12.50  47-0.57046 0.02606 0.57902-0.13834-0.65892 0.98227
  -6   1  10   53.70    8.01  47-0.57046 0.09878 0.57902-0.43201-0.65892 0.89957
  -6   3  13  125.78   10.12  47-0.57046 0.11145 0.57902-0.13707-0.65892 0.98936
  -6   4  13   37.03   10.69  47-0.57046 0.11444 0.57902 0.00697-0.65892 0.99935
  -4   1   9  243.03    8.68  47-0.57046 0.26585 0.57902-0.43057-0.65892 0.89100
  -4   4  12    5.80    9.57  47-0.57046 0.28246 0.57902 0.00621-0.65892 0.99079
  -3   1   8   29.46    7.55  47-0.57046 0.34791 0.57902-0.43136-0.65892 0.87349
  -3   4  11   68.93    8.72  47-0.57046 0.36453 0.57902 0.00612-0.65892 0.97532
  -2  -2  -8  310.65   10.73  47-0.57046 0.35831 0.57902-0.87288-0.65892 0.37728
  -2   4  10   62.97    8.87  47-0.57046 0.44554 0.57902 0.00698-0.65892 0.95194
  -1   5   8  328.26   12.33  47-0.57046 0.52388 0.57902 0.15149-0.65892 0.90790
   0  -2 -25   27.15   10.18  47-0.57046 0.44820 0.57902-0.86997-0.65892-0.13732
   0  -2 -24    8.61   10.50  47-0.57046 0.45479 0.57902-0.87323-0.65892-0.10577
   0  -2 -23   36.53    9.40  47-0.57046 0.46149 0.57902-0.87533-0.65892-0.07389
   0  -2 -22   -7.76    9.63  47-0.57046 0.46630 0.57902-0.87727-0.65892-0.04233
   0  -2 -21  246.50   11.01  47-0.57046 0.47295 0.57902-0.87719-0.65892-0.00926
   0  -2 -20  321.90   10.29  47-0.57046 0.47815 0.57902-0.87659-0.65892 0.02255
   0  -2 -19   15.08    8.21  47-0.57046 0.48138 0.57902-0.87592-0.65892 0.05338
   0  -2 -18  119.67    8.92  47-0.57046 0.48454 0.57902-0.87417-0.65892 0.08554
   0  -2 -17   64.60    7.58  47-0.57046 0.48747 0.57902-0.87141-0.65892 0.11663
   1  -1  -9 3533.75   23.55  47-0.57046 0.61582 0.57902-0.72827-0.65892 0.38568
   2  -1 -15  878.88   12.26  47-0.57046 0.67497 0.57902-0.72883-0.65892 0.20835
   2  -1 -14    5.79    8.09  47-0.57046 0.67420 0.57902-0.72447-0.65892 0.23730
   2   0  -6  773.80   15.54  47-0.57046 0.71452 0.57902-0.57893-0.65892 0.49254
   3   0 -11 3664.47   22.18  47-0.57046 0.77925 0.57902-0.57981-0.65892 0.34829
   4   0 -27   23.41   11.17  47-0.57046 0.77541 0.57902-0.57318-0.65892-0.14613
   4   0 -24   98.91    9.67  47-0.57046 0.79757 0.57902-0.57705-0.65892-0.05377
   4   0 -23   -2.83    9.49  47-0.57046 0.80264 0.57902-0.57900-0.65892-0.02026
   4   0 -22   26.74    9.52  47-0.57046 0.80780 0.57902-0.57836-0.65892 0.01044
   4   0 -21   -0.79    8.14  47-0.57046 0.81230 0.57902-0.57733-0.65892 0.04332
   5   1 -25   28.59   10.34  47-0.57046 0.87841 0.57902-0.43187-0.65892-0.07040
   5   1 -24   17.23   10.41  47-0.57046 0.88448 0.57902-0.43277-0.65892-0.03921
   5   1 -23   42.23   10.68  47-0.57046 0.88982 0.57902-0.43318-0.65892-0.00741
   5   1 -22   12.93    9.32  47-0.57046 0.89424 0.57902-0.43321-0.65892 0.02456
   5   1 -21    4.55    9.45  47-0.57046 0.89816 0.57902-0.43194-0.65892 0.05652
   5   2 -13   69.87    9.48  47-0.57046 0.94162 0.57902-0.28770-0.65892 0.31168
  -9  -2  -5   31.67   20.58  47-0.56979-0.23369 0.57878-0.87450-0.65877 0.38206
  -7  -2  -3  229.02   18.16  47-0.56979-0.05109 0.57878-0.87173-0.65877 0.47046
   4   3  -5   13.50   13.53  47-0.56979 0.89354 0.57878-0.14120-0.65877 0.55411
 -10  -1   2  -15.21   16.35  48-0.57841-0.27650 0.58515-0.72847-0.64631 0.57558
  -9  -1   3  101.78   14.21  48-0.57841-0.18569 0.58515-0.72832-0.64631 0.62159
  -6   2  12  109.14   12.47  48-0.57841 0.11630 0.58515-0.29284-0.64631 0.95464
  -5  -1   3   10.85    9.77  48-0.57841 0.15930 0.58515-0.73139-0.64631 0.67667
  -5   0   7  561.95   12.90  48-0.57841 0.17850 0.58515-0.58611-0.64631 0.80591
  -5   4  13   44.91   16.15  48-0.57841 0.20805 0.58515 0.00104-0.64631 0.99828
  -4   2  11  409.91   13.07  48-0.57841 0.28388 0.58515-0.29208-0.64631 0.94444
  -4   3  12   75.01   12.19  48-0.57841 0.29023 0.58515-0.14518-0.64631 0.97819
  -3  -2  -6   70.18   10.75  48-0.57841 0.28935 0.58515-0.87868-0.64631 0.41522
  -3  -1   1 2109.18   32.79  48-0.57841 0.32299 0.58515-0.73218-0.64631 0.63842
  -3   2  10   61.37   11.98  48-0.57841 0.36775 0.58515-0.29170-0.64631 0.92708
  -3   3  11 2868.57   21.51  48-0.57841 0.37148 0.58515-0.14583-0.64631 0.96176
  -3   5  11   22.30   15.32  48-0.57841 0.37245 0.58515 0.14721-0.64631 0.96247
  -2   3  10  105.93   11.58  48-0.57841 0.45180 0.58515-0.14570-0.64631 0.93748
  -2   5  10   10.36   15.56  48-0.57841 0.45224 0.58515 0.14598-0.64631 0.93846
  -1  -2 -12  259.17   12.85  48-0.57841 0.43446 0.58515-0.87998-0.64631 0.25062
   0   4   7  909.10   17.91  48-0.57841 0.61291 0.58515 0.00060-0.64631 0.87333
   1   4   5  364.92   14.80  48-0.57841 0.68840 0.58515-0.00072-0.64631 0.82059
   2  -1 -27   25.84   15.23  48-0.57841 0.62034 0.58515-0.73237-0.64631-0.18594
   2  -1 -26    1.53   14.57  48-0.57841 0.62865 0.58515-0.73612-0.64631-0.15502
   2  -1 -16   10.76   11.02  48-0.57841 0.67536 0.58515-0.73416-0.64631 0.16320
   2   3   2 1084.21   24.82  48-0.57841 0.76233 0.58515-0.14606-0.64631 0.73729
   2   5   2  245.00   16.47  48-0.57841 0.76201 0.58515 0.14562-0.64631 0.73905
   4   1 -11   33.51   11.85  48-0.57841 0.87046 0.58515-0.43896-0.64631 0.34834
   4   2  -7   75.59   12.30  48-0.57841 0.89027 0.58515-0.29333-0.64631 0.47671
   5   2 -14   39.51   12.27  48-0.57841 0.94672 0.58515-0.29485-0.64631 0.26793
   5   3 -11  100.90   12.47  48-0.57841 0.96344 0.58515-0.14808-0.64631 0.36463
   5   4 -10   92.63   14.10  48-0.57841 0.96726 0.58515-0.00164-0.64631 0.39635
 -10   0   7   -0.21   10.13  48-0.58625-0.24556 0.59121-0.58867-0.63351 0.72203
  -8   0   8   90.50    8.59  48-0.58625-0.06844 0.59121-0.58959-0.63351 0.78294
  -8   1  11   16.69    9.79  48-0.58625-0.05339 0.59121-0.44143-0.63351 0.87566
  -7   0   8   -3.76    8.71  48-0.58625 0.01748 0.59121-0.59121-0.63351 0.79739
  -7   1  11 1228.54   14.57  48-0.58625 0.03077 0.59121-0.44192-0.63351 0.88916
  -7   3  14   22.14   11.39  48-0.58625 0.04686 0.59121-0.15015-0.63351 0.98273
  -6   4  14   78.65   11.15  48-0.58625 0.13284 0.59121-0.00418-0.63351 0.99980
  -5   1  10    2.70    8.17  48-0.58625 0.20208 0.59121-0.44609-0.63351 0.89059
  -5   2  12 1166.29   13.43  48-0.58625 0.21018 0.59121-0.29738-0.63351 0.95118
  -5   3  13   -2.87    8.10  48-0.58625 0.21562 0.59121-0.15113-0.63351 0.98558
  -2   0   4  893.93   17.29  48-0.58625 0.43189 0.59121-0.59153-0.63351 0.73579
  -2   1   7 2335.34   20.32  48-0.58625 0.44740 0.59121-0.44479-0.63351 0.83266
  -2   2   9   13.19    6.83  48-0.58625 0.45743 0.59121-0.29801-0.63351 0.89600
  -1  -2 -13    1.77    7.78  48-0.58625 0.43815 0.59121-0.88694-0.63351 0.20675
  -1   4   9    6.68    8.62  48-0.58625 0.54433 0.59121-0.00603-0.63351 0.91128
   0   5   7   93.11   10.68  48-0.58625 0.61948 0.59121 0.14022-0.63351 0.85750
   1  -1 -10    2.42    7.28  48-0.58625 0.62726 0.59121-0.74082-0.63351 0.32896
   2  -1 -25   43.90   11.04  48-0.58625 0.63645 0.59121-0.73576-0.63351-0.13566
   2  -1 -24   10.80    9.22  48-0.58625 0.64317 0.59121-0.73892-0.63351-0.10429
   2  -1 -23    6.52    9.38  48-0.58625 0.64959 0.59121-0.74121-0.63351-0.07207
   2  -1 -22   49.54    8.34  48-0.58625 0.65616 0.59121-0.74195-0.63351-0.03990
   2  -1 -21  100.22    8.77  48-0.58625 0.66138 0.59121-0.74244-0.63351-0.00824
   2  -1 -20  397.35   10.40  48-0.58625 0.66683 0.59121-0.74142-0.63351 0.02386
   2  -1 -19   27.41    8.66  48-0.58625 0.66997 0.59121-0.74108-0.63351 0.05549
   2  -1 -18   26.27    7.53  48-0.58625 0.67350 0.59121-0.73904-0.63351 0.08752
   2  -1 -17  322.04    9.56  48-0.58625 0.67621 0.59121-0.73642-0.63351 0.11717
   3   0 -12    6.71    6.71  48-0.58625 0.78645 0.59121-0.59170-0.63351 0.29111
   3   1  -6  579.84   13.36  48-0.58625 0.81753 0.59121-0.44509-0.63351 0.48264
   4   1 -12  218.30    9.54  48-0.58625 0.87673 0.59121-0.44725-0.63351 0.30512
   5   2 -15  321.78   10.55  48-0.58625 0.94990 0.59121-0.30152-0.63351 0.22311
  -6  -2  -3  324.23   21.30  48-0.57784 0.04331 0.58458-0.87922-0.64590 0.47137
   1   1   1  767.40   35.78  48-0.58617 0.67841 0.59068-0.44360-0.63312 0.67850
  -8  -1   4   28.15   11.64  49-0.59387-0.08016 0.59639-0.74272-0.61994 0.64191
  -7  -1   4   22.85   11.35  49-0.59387 0.00643 0.59639-0.74503-0.61994 0.65703
  -6  -1   4   32.77   11.51  49-0.59387 0.09285 0.59639-0.74135-0.61994 0.66765
  -6   0   8   79.64   11.39  49-0.59387 0.11221 0.59639-0.59783-0.61994 0.79881
  -6   1  11    1.91   10.75  49-0.59387 0.12638 0.59639-0.44874-0.61994 0.89155
  -6   3  14   81.70   14.14  49-0.59387 0.14190 0.59639-0.15653-0.61994 0.98692
  -4   4  13   43.19   13.81  49-0.59387 0.31049 0.59639-0.01035-0.61994 0.98635
  -3   4  12   15.42   13.74  49-0.59387 0.39318 0.59639-0.01012-0.61994 0.96803
  -2  -2  -9 1008.54   17.26  49-0.59387 0.37683 0.59639-0.88968-0.61994 0.30639
  -2   4  11  513.52   14.41  49-0.59387 0.47147 0.59639-0.01152-0.61994 0.94262
  -1  -2 -25   82.04   15.75  49-0.59387 0.38644 0.59639-0.88879-0.61994-0.18820
  -1  -2 -24   32.10   14.78  49-0.59387 0.39217 0.59639-0.89392-0.61994-0.15812
  -1  -2 -14   65.80   10.92  49-0.59387 0.43991 0.59639-0.89214-0.61994 0.16028
  -1   3   9  938.25   16.27  49-0.59387 0.54890 0.59639-0.15708-0.61994 0.89341
  -1   5   9   -8.08   13.74  49-0.59387 0.55183 0.59639 0.13559-0.61994 0.89718
   0   3   7  396.44   14.35  49-0.59387 0.62949 0.59639-0.15708-0.61994 0.84616
   1   0  -3 4105.75   41.35  49-0.59387 0.66710 0.59639-0.59738-0.61994 0.53688
   1   5   5  218.00   15.45  49-0.59387 0.70514 0.59639 0.13411-0.61994 0.79513
   2   0  -7   -6.46   12.90  49-0.59387 0.73435 0.59639-0.59767-0.61994 0.42462
   3   0 -13  319.46   10.92  49-0.59387 0.79102 0.59639-0.59702-0.61994 0.24516
   5   2 -16   25.86   11.62  49-0.59387 0.95094 0.59639-0.30637-0.61994 0.17746
   5   3 -12  105.92   12.49  49-0.59387 0.97349 0.59639-0.16007-0.61994 0.30635
  -6   2  13  276.74    9.94  49-0.60139 0.14657 0.60149-0.31035-0.60619 0.94900
  -6   4  15  266.68   12.99  49-0.60139 0.15219 0.60149-0.01314-0.60619 0.99983
  -5   0   8    0.16    6.88  49-0.60139 0.20583 0.60149-0.59897-0.60619 0.79280
  -5   3  14   31.22    8.30  49-0.60139 0.23446 0.60149-0.15991-0.60619 0.98235
  -5   4  14    4.37   10.93  49-0.60139 0.23704 0.60149-0.01592-0.60619 0.99584
  -4   0   7   -0.23    7.07  49-0.60139 0.28863 0.60149-0.60059-0.60619 0.77721
  -4   1  10  393.65    9.50  49-0.60139 0.30222 0.60149-0.45364-0.60619 0.87175
  -4   2  12   15.35    7.98  49-0.60139 0.31198 0.60149-0.30712-0.60619 0.93404
  -4   3  13   19.95    8.35  49-0.60139 0.31774 0.60149-0.16161-0.60619 0.97052
  -3   1   9  307.05    9.41  49-0.60139 0.38245 0.60149-0.45233-0.60619 0.85140
  -3   2  11 1121.14   13.70  49-0.60139 0.39176 0.60149-0.30592-0.60619 0.91496
  -3   3  12  869.24   12.43  49-0.60139 0.39914 0.60149-0.16195-0.60619 0.95123
  -3   5  12   91.09   11.66  49-0.60139 0.40137 0.60149 0.12989-0.60619 0.95733
  -2   5  11   13.77   10.89  49-0.60139 0.48004 0.60149 0.13017-0.60619 0.93048
  -1  -2 -23    7.11   10.82  49-0.60139 0.40196 0.60149-0.89346-0.60619-0.13961
  -1  -2 -22  -10.15    9.44  49-0.60139 0.40931 0.60149-0.89636-0.60619-0.10822
  -1  -2 -21   24.00    9.72  49-0.60139 0.41527 0.60149-0.89892-0.60619-0.07624
  -1  -2 -20  116.16    8.66  49-0.60139 0.42235 0.60149-0.89982-0.60619-0.04399
  -1  -2 -19   -0.68    8.12  49-0.60139 0.42633 0.60149-0.90100-0.60619-0.01261
  -1  -2 -18   61.48    8.62  49-0.60139 0.43125 0.60149-0.90067-0.60619 0.01973
  -1  -2 -17  169.77    9.31  49-0.60139 0.43604 0.60149-0.89923-0.60619 0.05117
  -1  -2 -16  156.14    8.51  49-0.60139 0.43932 0.60149-0.89743-0.60619 0.08302
  -1  -2 -15    3.58    7.25  49-0.60139 0.44212 0.60149-0.89471-0.60619 0.11483
  -1   2   8    1.89    7.30  49-0.60139 0.55165 0.60149-0.30817-0.60619 0.84722
   0  -1  -6   -2.46    9.77  49-0.60139 0.57197 0.60149-0.74723-0.60619 0.41484
   0   2   6   64.41    8.48  49-0.60139 0.62995 0.60149-0.30841-0.60619 0.79731
   1  -1 -27  184.44   11.91  49-0.60139 0.56516 0.60149-0.75732-0.60619-0.24052
   1  -1 -11 1502.77   15.42  49-0.60139 0.63583 0.60149-0.74997-0.60619 0.26824
   1   3   5   28.30    8.76  49-0.60139 0.71291 0.60149-0.16191-0.60619 0.78050
   3   0 -27  172.41   10.99  49-0.60139 0.72950 0.60149-0.60132-0.60619-0.21383
   3   0 -26    2.53   10.44  49-0.60139 0.73835 0.60149-0.60619-0.60619-0.18225
   3   0 -25  194.70   11.61  49-0.60139 0.74802 0.60149-0.60888-0.60619-0.14934
   3   0 -15    4.20    7.89  49-0.60139 0.79273 0.60149-0.60605-0.60619 0.16904
   3   0 -14   -4.58    8.22  49-0.60139 0.79307 0.60149-0.60219-0.60619 0.19886
   4   1 -14   17.63    7.89  49-0.60139 0.88375 0.60149-0.45883-0.60619 0.21464
   4   1 -13   -1.37    7.98  49-0.60139 0.88222 0.60149-0.45532-0.60619 0.24375
   4   2  -8   61.48    8.95  49-0.60139 0.91014 0.60149-0.31032-0.60619 0.40493
   5   2 -24   11.01   11.34  49-0.60139 0.92076 0.60149-0.31339-0.60619-0.09130
   5   2 -23   13.81   10.43  49-0.60139 0.92794 0.60149-0.31374-0.60619-0.05916
   5   2 -22  215.36   11.47  49-0.60139 0.93408 0.60149-0.31407-0.60619-0.02682
   5   2 -21   -5.47    9.32  49-0.60139 0.93897 0.60149-0.31430-0.60619 0.00419
   5   2 -20  243.67   10.90  49-0.60139 0.94334 0.60149-0.31362-0.60619 0.03687
   5   2 -19  320.47   11.47  49-0.60139 0.94672 0.60149-0.31228-0.60619 0.06827
   5   2 -18  150.40   10.72  49-0.60139 0.94882 0.60149-0.31165-0.60619 0.09939
   5   2 -17    8.86    8.20  49-0.60139 0.95002 0.60149-0.31064-0.60619 0.13112
   3   5  -1    3.28   18.69  49-0.59387 0.85084 0.59606 0.13445-0.61970 0.63106
  -9  -2  -4   27.92   17.83  49-0.60148-0.19744 0.60158-0.89570-0.60625 0.36067
  -8  -2  -3   13.36   16.15  49-0.60148-0.10618 0.60158-0.89632-0.60625 0.40576
   3   2  -3  323.71   17.56  49-0.60148 0.84732 0.60158-0.30970-0.60625 0.55154
 -10  -1   3   33.84   16.32  50-0.60894-0.24384 0.60665-0.75716-0.59235 0.55931
  -9  -1   4   29.34   13.21  50-0.60894-0.15230 0.60665-0.75577-0.59235 0.60336
  -8   0   9    0.60   11.53  50-0.60894-0.04045 0.60665-0.60675-0.59235 0.77583
  -8   1  12   15.11   14.16  50-0.60894-0.02590 0.60665-0.45956-0.59235 0.87155
  -7   0   9  276.62   14.01  50-0.60894 0.04566 0.60665-0.60714-0.59235 0.78806
  -7   1  12  757.98   15.64  50-0.60894 0.06083 0.60665-0.45837-0.59235 0.88342
  -5   1  11 1644.85   17.69  50-0.60894 0.22777 0.60665-0.46113-0.59235 0.87956
  -5   2  13   86.45   12.76  50-0.60894 0.23885 0.60665-0.31372-0.59235 0.94271
  -3  -2  -7  271.20   14.05  50-0.60894 0.31577 0.60665-0.90264-0.59235 0.33029
  -3   0   6   -3.98   11.73  50-0.60894 0.37795 0.60665-0.60675-0.59235 0.74449
  -2  -2 -10  266.34   13.45  50-0.60894 0.38732 0.60665-0.90040-0.59235 0.24638
  -2   3  11   24.99   11.07  50-0.60894 0.48945 0.60665-0.16741-0.59235 0.91857
  -1   4  10 1448.44   19.05  50-0.60894 0.56874 0.60665-0.02207-0.59235 0.89813
   0   4   8  208.39   13.75  50-0.60894 0.64761 0.60665-0.02165-0.59235 0.85009
   1  -1 -26   -5.84   14.89  50-0.60894 0.57242 0.60665-0.75870-0.59235-0.22279
   1  -1 -12  593.79   12.78  50-0.60894 0.63900 0.60665-0.75662-0.59235 0.22278
   2   4   3   40.82   13.14  50-0.60894 0.79677 0.60665-0.02154-0.59235 0.71649
   3   0 -24  -13.00   13.30  50-0.60894 0.75338 0.60665-0.60890-0.59235-0.13212
   3   0 -23  161.27   13.77  50-0.60894 0.76099 0.60665-0.61078-0.59235-0.10124
   3   0 -17 1126.12   15.18  50-0.60894 0.79110 0.60665-0.60972-0.59235 0.09033
   3   0 -16    3.21   10.92  50-0.60894 0.79230 0.60665-0.60868-0.59235 0.12180
   3   1  -7  101.75   11.43  50-0.60894 0.83719 0.60665-0.46175-0.59235 0.41076
   4   1 -26   51.34   15.76  50-0.60894 0.83045 0.60665-0.46319-0.59235-0.18142
   4   1 -25   20.49   15.12  50-0.60894 0.83944 0.60665-0.46573-0.59235-0.15070
   4   1 -15   61.84   11.07  50-0.60894 0.88491 0.60665-0.46264-0.59235 0.16782
   5   3 -13   -2.67   11.48  50-0.60894 0.98000 0.60665-0.17007-0.59235 0.24547
   5   4 -11   26.17   13.30  50-0.60894 0.98623 0.60665-0.02368-0.59235 0.30944
  -9   0   9   14.99    9.47  50-0.61639-0.12030 0.61171-0.61393-0.57833 0.75035
  -9   1  12  274.26   12.49  50-0.61639-0.10412 0.61171-0.46710-0.57833 0.85025
  -8  -1   5   69.73    8.72  50-0.61639-0.05328 0.61171-0.75796-0.57833 0.63110
  -7  -1   5    3.79    8.76  50-0.61639 0.03409 0.61171-0.75780-0.57833 0.64549
  -6   0   9    4.37    7.76  50-0.61639 0.13955 0.61171-0.61153-0.57833 0.78769
  -6   1  12  565.30   10.81  50-0.61639 0.15413 0.61171-0.46467-0.57833 0.88276
  -6   2  14  135.63    8.99  50-0.61639 0.16394 0.61171-0.31758-0.57833 0.94629
  -6   3  15   22.72    9.64  50-0.61639 0.17017 0.61171-0.17317-0.57833 0.98370
  -5  -1   4   55.33    7.42  50-0.61639 0.20234 0.61171-0.75762-0.57833 0.63967
  -5   4  15   37.41   11.27  50-0.61639 0.25597 0.61171-0.02545-0.57833 0.99367
  -4   4  14   59.32    9.73  50-0.61639 0.33989 0.61171-0.02623-0.57833 0.98031
  -3   4  13    6.65    9.67  50-0.61639 0.42180 0.61171-0.02584-0.57833 0.95920
  -3   5  13  106.17   11.55  50-0.61639 0.41855 0.61171 0.12081-0.57833 0.95344
  -2  -2 -24   21.40   10.31  50-0.61639 0.32801 0.61171-0.90756-0.57833-0.21241
  -2  -2 -11   50.76    8.39  50-0.61639 0.39109 0.61171-0.90751-0.57833 0.20142
  -2   1   8  588.99   12.01  50-0.61639 0.48007 0.61171-0.46274-0.57833 0.80603
  -2   2  10 1549.39   15.44  50-0.61639 0.49200 0.61171-0.31905-0.57833 0.87275
  -1   1   6  133.90   10.99  50-0.61639 0.55968 0.61171-0.46573-0.57833 0.75869
  -1   5  10   12.89    9.61  50-0.61639 0.57780 0.61171 0.11977-0.57833 0.88567
   0   5   8  316.95   12.41  50-0.61639 0.65603 0.61171 0.11980-0.57833 0.83598
   1  -1 -25  137.27   11.20  50-0.61639 0.58121 0.61171-0.75881-0.57833-0.20439
   1  -1 -24   -0.71    9.26  50-0.61639 0.58907 0.61171-0.76378-0.57833-0.17313
   1  -1 -13  941.06   12.30  50-0.61639 0.64178 0.61171-0.76093-0.57833 0.17711
   2   0  -8  197.68    9.95  50-0.61639 0.75119 0.61171-0.61261-0.57833 0.34932
   3   0 -22   -6.79    8.12  50-0.61639 0.76628 0.61171-0.61039-0.57833-0.08203
   3   0 -21    2.81    8.12  50-0.61639 0.77190 0.61171-0.61247-0.57833-0.05057
   3   0 -20    0.89    8.71  50-0.61639 0.77823 0.61171-0.61213-0.57833-0.01849
   3   0 -19 1296.03   14.23  50-0.61639 0.78382 0.61171-0.61077-0.57833 0.01178
   3   0 -18   -3.44    7.36  50-0.61639 0.78717 0.61171-0.61122-0.57833 0.04518
   4   1 -24   13.50   10.94  50-0.61639 0.84463 0.61171-0.46668-0.57833-0.13210
   4   1 -23  211.97   10.59  50-0.61639 0.85311 0.61171-0.46692-0.57833-0.10127
   4   1 -22   -7.72    9.80  50-0.61639 0.85953 0.61171-0.46974-0.57833-0.06872
   4   1 -21  478.92   11.82  50-0.61639 0.86641 0.61171-0.46936-0.57833-0.03633
   4   1 -20    5.07    8.16  50-0.61639 0.87084 0.61171-0.47099-0.57833-0.00532
   4   1 -19  177.59    9.27  50-0.61639 0.87568 0.61171-0.47011-0.57833 0.02697
   4   1 -18   32.18    8.53  50-0.61639 0.87965 0.61171-0.46852-0.57833 0.05857
   4   1 -17  165.62    8.33  50-0.61639 0.88249 0.61171-0.46696-0.57833 0.09022
   4   1 -16  341.84    9.57  50-0.61639 0.88492 0.61171-0.46403-0.57833 0.12142
   5   3 -14   41.57    9.87  50-0.61639 0.98276 0.61171-0.17488-0.57833 0.20055
   5   4 -12  106.82   10.57  50-0.61639 0.99277 0.61171-0.02859-0.57833 0.26365
   4   4  -5   29.87   14.80  50-0.61592 0.94068 0.61149-0.02775-0.57852 0.47496
 -10  -1   4   37.92   16.66  51-0.62303-0.22378 0.61637-0.76411-0.56442 0.56150
  -9  -1   5   13.12   13.28  51-0.62303-0.13194 0.61637-0.76147-0.56442 0.60425
  -6  -1   5  289.11   13.28  51-0.62303 0.12710 0.61637-0.76107-0.56442 0.64374
  -5   3  15   44.65   13.84  51-0.62303 0.26202 0.61637-0.17602-0.56442 0.97639
  -4  -1   3   58.20   10.77  51-0.62303 0.29046 0.61637-0.76432-0.56442 0.60793
  -4   3  14  420.68   13.91  51-0.62303 0.34415 0.61637-0.17646-0.56442 0.96224
  -3   3  13   41.64   12.41  51-0.62303 0.42503 0.61637-0.17682-0.56442 0.94025
  -2  -2 -23   -3.25   14.93  51-0.62303 0.33827 0.61637-0.90842-0.56442-0.19390
  -2  -2 -22   17.85   14.18  51-0.62303 0.34478 0.61637-0.91349-0.56442-0.16316
  -2  -2 -12   28.71   11.22  51-0.62303 0.39264 0.61637-0.91303-0.56442 0.15553
  -2   4  12    5.84   11.73  51-0.62303 0.51014 0.61637-0.03108-0.56442 0.92598
  -2   5  12   87.02   15.86  51-0.62303 0.50658 0.61637 0.11431-0.56442 0.92149
  -1   3  10  294.36   12.87  51-0.62303 0.58315 0.61637-0.17782-0.56442 0.86979
   0  -1  -7   18.40   12.49  51-0.62303 0.58934 0.61637-0.76373-0.56442 0.34077
   0   1   4  379.77   16.96  51-0.62303 0.64172 0.61637-0.46970-0.56442 0.69195
   0   3   8  289.81   13.62  51-0.62303 0.66014 0.61637-0.17696-0.56442 0.81929
   1  -1 -23   50.67   13.41  51-0.62303 0.59754 0.61637-0.76294-0.56442-0.15402
   1  -1 -22   61.91   11.64  51-0.62303 0.60514 0.61637-0.76588-0.56442-0.12317
   1  -1 -21   58.33   11.60  51-0.62303 0.61187 0.61637-0.76841-0.56442-0.09177
   1  -1 -15  803.34   14.84  51-0.62303 0.63973 0.61637-0.76706-0.56442 0.09888
   1  -1 -14   30.68    9.27  51-0.62303 0.64222 0.61637-0.76396-0.56442 0.13189
   1   4   6  145.59   13.75  51-0.62303 0.74166 0.61637-0.03125-0.56442 0.77324
   1   5   6   12.81   13.57  51-0.62303 0.73721 0.61637 0.11461-0.56442 0.76956
   2   5   3   -4.05   13.54  51-0.62303 0.81139 0.61637 0.11453-0.56442 0.68909
   4   2  -9  103.92   12.34  51-0.62303 0.92470 0.61637-0.32431-0.56442 0.33035
   4   3  -6  133.99   12.47  51-0.62303 0.93962 0.61637-0.17861-0.56442 0.42698
   5   3 -16    6.49   13.64  51-0.62303 0.98299 0.61637-0.17989-0.56442 0.12326
   5   3 -15   46.03   13.71  51-0.62303 0.98329 0.61637-0.17956-0.56442 0.15395
   5   4 -13   65.81   15.86  51-0.62303 0.99686 0.61637-0.03352-0.56442 0.21883
  -9   0  10    1.55    9.73  51-0.62958-0.10163 0.62094-0.61953-0.55033 0.75154
  -9   1  13   13.40   10.93  51-0.62958-0.08769 0.62094-0.47525-0.55033 0.85029
  -8   0  10  112.44    8.94  51-0.62958-0.01432 0.62094-0.62265-0.55033 0.76833
  -8   1  13  453.68   11.76  51-0.62958 0.00102 0.62094-0.47663-0.55033 0.86698
  -7   0  10    8.46    8.96  51-0.62958 0.07157 0.62094-0.62085-0.55033 0.77927
  -7   1  13   30.14    8.49  51-0.62958 0.08668 0.62094-0.47490-0.55033 0.87634
  -7   2  15   -1.53    9.49  51-0.62958 0.09563 0.62094-0.32925-0.55033 0.94137
  -6   3  16  182.38   11.82  51-0.62958 0.18587 0.62094-0.18025-0.55033 0.98180
  -5   0   9 2112.93   18.37  51-0.62958 0.23830 0.62094-0.62010-0.55033 0.77095
  -5   1  12    7.95    7.99  51-0.62958 0.25421 0.62094-0.47406-0.55033 0.86868
  -5   2  14   30.01    8.72  51-0.62958 0.26418 0.62094-0.32842-0.55033 0.93416
  -5   4  16   22.66   10.80  51-0.62958 0.27287 0.62094-0.03443-0.55033 0.99116
  -4   0   8 1390.19   15.44  51-0.62958 0.32000 0.62094-0.62017-0.55033 0.75206
  -4   1  11   34.27    8.51  51-0.62958 0.33635 0.62094-0.47512-0.55033 0.85123
  -4   2  13 2360.03   17.54  51-0.62958 0.34767 0.62094-0.33018-0.55033 0.91756
  -4   4  15  156.34   11.98  51-0.62958 0.35411 0.62094-0.03439-0.55033 0.97671
  -3   1  10  307.37    9.17  51-0.62958 0.41567 0.62094-0.47136-0.55033 0.82808
  -3   2  12  331.66    9.89  51-0.62958 0.42711 0.62094-0.32796-0.55033 0.89479
  -2  -2 -21  -16.58    9.44  51-0.62958 0.35511 0.62094-0.91348-0.55033-0.14385
  -2  -2 -20  312.34   11.26  51-0.62958 0.36083 0.62094-0.91711-0.55033-0.11331
  -2  -2 -19    7.96    7.99  51-0.62958 0.36705 0.62094-0.91974-0.55033-0.08110
  -2  -2 -13  375.72   10.67  51-0.62958 0.39496 0.62094-0.91601-0.55033 0.10894
  -2   3  12   44.12    7.73  51-0.62958 0.51239 0.62094-0.18041-0.55033 0.90540
   1  -1 -20   21.95    9.18  51-0.62958 0.61823 0.62094-0.76744-0.55033-0.07230
   1  -1 -19 2163.32   16.27  51-0.62958 0.62480 0.62094-0.76770-0.55033-0.04256
   1  -1 -18  926.84   12.32  51-0.62958 0.62993 0.62094-0.76833-0.55033-0.01055
   1  -1 -17 1010.49   12.80  51-0.62958 0.63483 0.62094-0.76781-0.55033 0.02135
   1  -1 -16  159.50    8.96  51-0.62958 0.63815 0.62094-0.76731-0.55033 0.05345
   1   2   4  829.61   17.63  51-0.62958 0.73606 0.62094-0.32851-0.55033 0.69229
   2   0 -27   -3.78   10.12  51-0.62958 0.67582 0.62094-0.62685-0.55033-0.28298
   2   0  -9    1.82    7.88  51-0.62958 0.75968 0.62094-0.62216-0.55033 0.29072
   3   1  -8   32.51    7.52  51-0.62958 0.85167 0.62094-0.47620-0.55033 0.33619
   4   2 -10  444.62   11.46  51-0.62958 0.93098 0.62094-0.33009-0.55033 0.28620
   5   3 -21    4.62   10.17  51-0.62958 0.96266 0.62094-0.18482-0.55033-0.05063
   5   3 -20    7.90   10.68  51-0.62958 0.96848 0.62094-0.18511-0.55033-0.01853
   5   3 -19  148.97   12.07  51-0.62958 0.97347 0.62094-0.18404-0.55033 0.01322
   5   3 -18  636.47   13.02  51-0.62958 0.97729 0.62094-0.18315-0.55033 0.04385
   5   3 -17  191.14   10.85  51-0.62958 0.98022 0.62094-0.18257-0.55033 0.07608
   5   4 -14    3.26   10.57  51-0.62958 0.99885 0.62094-0.03855-0.55033 0.17323
  -9  -2  -3    0.95   17.82  51-0.62977-0.16388 0.62077-0.91485-0.55051 0.33678
  -8  -2  -2   -0.16   15.82  51-0.62977-0.07281 0.62077-0.91341-0.55051 0.38087
  -7  -2  -2    5.06   14.22  51-0.62977 0.01369 0.62077-0.91526-0.55051 0.39542
  -4  -2  -5   -2.18   13.79  51-0.62977 0.25937 0.62077-0.91500-0.55051 0.33773
 -10  -1   5   80.83   16.83  52-0.63631-0.20531 0.62518-0.76988-0.53635 0.56366
  -8  -1   6    3.19   11.41  52-0.63631-0.02831 0.62518-0.77042-0.53635 0.62175
  -7  -1   6   25.92   12.07  52-0.63631 0.05831 0.62518-0.76937-0.53635 0.63364
  -6   0  10  642.90   14.04  52-0.63631 0.16419 0.62518-0.62343-0.53635 0.77687
  -6   1  13  211.30   13.63  52-0.63631 0.17868 0.62518-0.47817-0.53635 0.87424
  -3  -2 -23   10.68   15.17  52-0.63631 0.26750 0.62518-0.92310-0.53635-0.23584
  -3  -2  -8  434.01   15.69  52-0.63631 0.33783 0.62518-0.91931-0.53635 0.24146
  -2  -2 -18   -0.20   11.50  52-0.63631 0.37622 0.62518-0.91833-0.53635-0.06319
  -2  -2 -17   12.06   11.67  52-0.63631 0.38147 0.62518-0.91957-0.53635-0.03147
  -2  -2 -16   40.30   12.23  52-0.63631 0.38690 0.62518-0.91964-0.53635 0.00046
  -2  -2 -15  380.81   12.58  52-0.63631 0.39121 0.62518-0.91908-0.53635 0.03187
  -2  -2 -14   14.97   10.44  52-0.63631 0.39481 0.62518-0.91774-0.53635 0.06380
  -2   0   5    2.56   11.76  52-0.63631 0.48800 0.62518-0.62558-0.53635 0.67018
  -1   2   9 1167.24   16.27  52-0.63631 0.59368 0.62518-0.33144-0.53635 0.81117
  -1   4  11  587.82   15.44  52-0.63631 0.60365 0.62518-0.03914-0.53635 0.87703
  -1   5  11   54.56   16.21  52-0.63631 0.60061 0.62518 0.10589-0.53635 0.87383
   0  -1 -26   42.08   15.09  52-0.63631 0.51291 0.62518-0.77471-0.53635-0.29059
   0  -1  -8 1048.98   17.88  52-0.63631 0.59920 0.62518-0.77416-0.53635 0.28150
   0   4   9  407.72   14.99  52-0.63631 0.67954 0.62518-0.04031-0.53635 0.82526
   2   0 -26   -6.81   14.99  52-0.63631 0.68461 0.62518-0.62784-0.53635-0.26457
   5   4 -16    0.53   14.85  52-0.63631 0.99753 0.62518-0.04312-0.53635 0.09554
   5   4 -15   61.75   15.19  52-0.63631 0.99873 0.62518-0.04280-0.53635 0.12669
  -9  -1   6  162.34   11.07  52-0.64295-0.10893 0.62934-0.77530-0.52223 0.59540
  -9   1  14   -0.30   10.41  52-0.64295-0.06905 0.62934-0.48150-0.52223 0.85140
  -8   0  11    5.61    9.51  52-0.64295 0.00233 0.62934-0.62744-0.52223 0.76720
  -8   1  14   41.46    9.40  52-0.64295 0.01715 0.62934-0.48248-0.52223 0.86611
  -8   2  16   18.34   10.26  52-0.64295 0.02654 0.62934-0.33723-0.52223 0.93281
  -7   1  14   -5.53    8.34  52-0.64295 0.10241 0.62934-0.47979-0.52223 0.87440
  -7   2  16   42.75    9.32  52-0.64295 0.11248 0.62934-0.33499-0.52223 0.94004
  -7   3  17   26.32   11.93  52-0.64295 0.11876 0.62934-0.19103-0.52223 0.98018
  -5   2  15  314.91   10.21  52-0.64295 0.27856 0.62934-0.33204-0.52223 0.93071
  -5   3  16    1.07    9.63  52-0.64295 0.28681 0.62934-0.19003-0.52223 0.97007
  -4   2  14  263.09    9.24  52-0.64295 0.36066 0.62934-0.33287-0.52223 0.91325
  -4   3  15  583.29   11.67  52-0.64295 0.36999 0.62934-0.19100-0.52223 0.95297
  -3  -2 -22   13.92   10.74  52-0.64295 0.27803 0.62934-0.92495-0.52223-0.21757
  -3   0   7  898.92   14.22  52-0.64295 0.41625 0.62934-0.62906-0.52223 0.70715
  -3   3  14  109.61    9.11  52-0.64295 0.44896 0.62934-0.18859-0.52223 0.92931
  -2   2  11   87.68    8.88  52-0.64295 0.52330 0.62934-0.33676-0.52223 0.84973
  -2   4  13  226.34   11.06  52-0.64295 0.53300 0.62934-0.04376-0.52223 0.91454
  -2   5  13   -0.39   10.60  52-0.64295 0.53091 0.62934 0.10223-0.52223 0.91145
   0  -1 -25   -0.66   10.82  52-0.64295 0.52177 0.62934-0.77709-0.52223-0.27205
   0  -1 -24  228.07   10.52  52-0.64295 0.53259 0.62934-0.78235-0.52223-0.24146
   0   2   7  910.27   14.87  52-0.64295 0.67741 0.62934-0.33584-0.52223 0.74551
   0   5   9  104.04   10.73  52-0.64295 0.68765 0.62934 0.10178-0.52223 0.81381
   1   0  -4    3.21   10.08  52-0.64295 0.71103 0.62934-0.63000-0.52223 0.40849
   1   3   6   92.09    9.36  52-0.64295 0.75841 0.62934-0.18988-0.52223 0.72789
   2   0 -25    7.14    9.33  52-0.64295 0.69387 0.62934-0.62858-0.52223-0.24489
   2   0 -24  110.36    9.84  52-0.64295 0.70351 0.62934-0.63283-0.52223-0.21561
   2   0 -23   -1.23    9.57  52-0.64295 0.71314 0.62934-0.63662-0.52223-0.18429
   2   0 -11   -7.92    7.11  52-0.64295 0.76687 0.62934-0.63411-0.52223 0.19838
   2   0 -10  430.05   10.50  52-0.64295 0.76711 0.62934-0.62886-0.52223 0.22836
   3   1 -27   87.55   11.57  52-0.64295 0.77119 0.62934-0.48284-0.52223-0.29623
   3   1 -26   -3.11   10.40  52-0.64295 0.78241 0.62934-0.48849-0.52223-0.26611
   3   1  -9  324.28    9.87  52-0.64295 0.86112 0.62934-0.48338-0.52223 0.27593
   4   2 -25   -3.21   11.59  52-0.64295 0.87147 0.62934-0.34041-0.52223-0.21960
   4   2 -24   45.50   10.63  52-0.64295 0.88187 0.62934-0.34259-0.52223-0.18907
   4   2 -11  414.04   11.12  52-0.64295 0.93658 0.62934-0.33718-0.52223 0.22507
   4   3  -7   66.90    8.37  52-0.64295 0.95731 0.62934-0.19177-0.52223 0.35353
   5   4 -17   24.73   11.96  52-0.64295 0.99378 0.62934-0.04691-0.52223 0.04856
   4   5  -6    1.44   18.37  52-0.64299 0.96431 0.62902 0.10110-0.52164 0.38692
  -6  -1   6    1.88   11.01  53-0.64954 0.15881 0.63294-0.77837-0.50706 0.61946
  -5  -1   5  375.94   12.64  53-0.64954 0.24002 0.63294-0.78013-0.50706 0.60188
  -5   1  13   76.16   11.17  53-0.64954 0.27850 0.63294-0.48532-0.50706 0.85786
  -5   4  17   57.11   16.66  53-0.64954 0.29868 0.63294-0.04723-0.50706 0.98662
  -4   1  12  220.13   12.48  53-0.64954 0.35997 0.63294-0.48596-0.50706 0.83777
  -4   4  16  -10.56   15.49  53-0.64954 0.38118 0.63294-0.04636-0.50706 0.96932
  -3  -2 -21   98.25   15.76  53-0.64954 0.28932 0.63294-0.92590-0.50706-0.19968
  -3  -2 -20    0.74   13.20  53-0.64954 0.29570 0.63294-0.93113-0.50706-0.16914
  -3  -2  -9  905.97   18.21  53-0.64954 0.34644 0.63294-0.92740-0.50706 0.18018
  -3  -1   2 1865.41   28.91  53-0.64954 0.39848 0.63294-0.77954-0.50706 0.53113
  -3   2  13  113.74   11.55  53-0.64954 0.45052 0.63294-0.33871-0.50706 0.88136
  -2   1   9 4862.86   27.83  53-0.64954 0.51958 0.63294-0.48532-0.50706 0.76892
  -1   0   3 3934.80   40.16  53-0.64954 0.57604 0.63294-0.63272-0.50706 0.59202
  -1   1   7 1543.56   20.60  53-0.64954 0.59571 0.63294-0.48578-0.50706 0.71711
  -1   3  11  465.87   13.64  53-0.64954 0.61478 0.63294-0.19358-0.50706 0.84580
   0  -1 -23   61.49   13.48  53-0.64954 0.54065 0.63294-0.78298-0.50706-0.22499
   0  -1  -9 1441.50   18.63  53-0.64954 0.60688 0.63294-0.78181-0.50706 0.21886
   1   4   7   88.37   13.21  53-0.64954 0.76842 0.63294-0.04836-0.50706 0.74455
   2   0 -22  382.46   13.08  53-0.64954 0.71991 0.63294-0.63620-0.50706-0.16709
   2   1  -3 1925.00   30.27  53-0.64954 0.81027 0.63294-0.48633-0.50706 0.43788
   3   1 -25  116.86   15.55  53-0.64954 0.79018 0.63294-0.48997-0.50706-0.24705
   3   2  -4  132.22   12.16  53-0.64954 0.89229 0.63294-0.34089-0.50706 0.42061
   4   2 -23   65.38   15.36  53-0.64954 0.88738 0.63294-0.34420-0.50706-0.17123
   4   2 -22   29.42   13.07  53-0.64954 0.89647 0.63294-0.34591-0.50706-0.14010
   4   2 -13 2469.21   21.28  53-0.64954 0.93865 0.63294-0.34243-0.50706 0.14680
   4   2 -12   19.04   11.37  53-0.64954 0.93818 0.63294-0.34138-0.50706 0.17784
 -10  -1   6   10.44   11.42  53-0.65601-0.18234 0.63646-0.78488-0.49174 0.55479
  -9   1  15   26.94   10.14  53-0.65601-0.05203 0.63646-0.48816-0.49174 0.85116
  -8  -1   7    1.28    8.12  53-0.65601-0.00378 0.63646-0.78225-0.49174 0.61098
  -8   1  15   -1.25    9.31  53-0.65601 0.03381 0.63646-0.48809-0.49174 0.86464
  -8   2  17    6.89   12.01  53-0.65601 0.04391 0.63646-0.34324-0.49174 0.93235
  -7   2  17    5.51   10.92  53-0.65601 0.12934 0.63646-0.34037-0.49174 0.93811
  -6   0  11   -6.81    7.46  53-0.65601 0.18877 0.63646-0.63472-0.49174 0.76486
  -6   1  14  473.80   11.17  53-0.65601 0.20483 0.63646-0.49128-0.49174 0.86435
  -5   0  10    1.45    8.23  53-0.65601 0.27118 0.63646-0.63808-0.49174 0.74843
  -5   3  17  215.42   10.84  53-0.65601 0.30204 0.63646-0.19434-0.49174 0.96634
  -4  -1   4  122.59    8.85  53-0.65601 0.32720 0.63646-0.78305-0.49174 0.56563
  -4   0   9   -0.21    7.51  53-0.65601 0.35204 0.63646-0.63564-0.49174 0.72694
  -4   3  16   44.10    8.42  53-0.65601 0.38389 0.63646-0.19486-0.49174 0.94802
  -3  -2 -19  212.44   11.04  53-0.65601 0.30466 0.63646-0.93162-0.49174-0.15269
  -3  -2 -18   77.89   10.40  53-0.65601 0.31220 0.63646-0.93501-0.49174-0.12114
  -3  -2 -10   38.31    8.37  53-0.65601 0.34896 0.63646-0.93204-0.49174 0.13365
  -3   1  11  185.26    8.32  53-0.65601 0.44779 0.63646-0.48794-0.49174 0.80358
  -2   3  13  146.39    8.54  53-0.65601 0.54610 0.63646-0.19805-0.49174 0.88420
  -1  -1 -26   -9.87   10.22  53-0.65601 0.44793 0.63646-0.79041-0.49174-0.34953
  -1   4  12   41.12    8.44  53-0.65601 0.62609 0.63646-0.05046-0.49174 0.86166
   0  -1 -22  163.02    8.98  53-0.65601 0.54940 0.63646-0.78276-0.49174-0.20871
   0  -1 -21   99.66    8.72  53-0.65601 0.55772 0.63646-0.78757-0.49174-0.17706
   0  -1 -10  333.89   10.04  53-0.65601 0.60942 0.63646-0.78625-0.49174 0.17345
   0   3   9  688.30   13.11  53-0.65601 0.69917 0.63646-0.19800-0.49174 0.78105
   1   0 -27   19.90   10.39  53-0.65601 0.61800 0.63646-0.64442-0.49174-0.35556
   2   0 -21   -5.59    8.69  53-0.65601 0.72624 0.63646-0.63630-0.49174-0.14914
   2   0 -20 1163.33   13.44  53-0.65601 0.73439 0.63646-0.63797-0.49174-0.11908
   2   0 -19    1.64    7.18  53-0.65601 0.74137 0.63646-0.64014-0.49174-0.08733
   2   0 -18   82.14    7.76  53-0.65601 0.74810 0.63646-0.64125-0.49174-0.05467
   2   0 -17    4.44    7.73  53-0.65601 0.75354 0.63646-0.64189-0.49174-0.02378
   2   0 -16   85.34    8.27  53-0.65601 0.75779 0.63646-0.64271-0.49174 0.00856
   2   0 -15   -5.63    8.10  53-0.65601 0.76194 0.63646-0.64191-0.49174 0.03984
   2   0 -14  572.70   10.18  53-0.65601 0.76558 0.63646-0.64028-0.49174 0.07277
   2   0 -13    6.24    6.61  53-0.65601 0.76755 0.63646-0.63897-0.49174 0.10435
   2   0 -12  128.44    7.81  53-0.65601 0.77019 0.63646-0.63532-0.49174 0.13499
   3   1 -24   42.36    9.60  53-0.65601 0.79660 0.63646-0.49063-0.49174-0.23160
   3   1 -23  107.64   10.03  53-0.65601 0.80748 0.63646-0.49343-0.49174-0.20010
   3   1 -22  106.80   10.26  53-0.65601 0.81649 0.63646-0.49692-0.49174-0.16946
   3   1 -11  190.16    8.44  53-0.65601 0.86687 0.63646-0.49301-0.49174 0.18159
   3   1 -10  298.42    9.23  53-0.65601 0.86664 0.63646-0.48883-0.49174 0.21235
   4   2 -21   56.43   10.05  53-0.65601 0.90136 0.63646-0.34624-0.49174-0.12303
   4   2 -20   72.30    9.95  53-0.65601 0.90914 0.63646-0.34734-0.49174-0.09144
   4   2 -19  565.90   11.42  53-0.65601 0.91601 0.63646-0.34806-0.49174-0.05979
   4   2 -18   17.75    8.28  53-0.65601 0.92189 0.63646-0.34858-0.49174-0.02816
   4   2 -17    5.69    8.49  53-0.65601 0.92692 0.63646-0.34861-0.49174 0.00370
   4   2 -16   27.13    8.67  53-0.65601 0.93107 0.63646-0.34811-0.49174 0.03546
   4   2 -15  105.77    9.55  53-0.65601 0.93432 0.63646-0.34735-0.49174 0.06820
   4   2 -14  261.02    9.76  53-0.65601 0.93693 0.63646-0.34509-0.49174 0.09946
  -6  -2  -2  117.31   17.73  53-0.64928 0.11925 0.63274-0.92680-0.50688 0.36368
  -9  -2  -2  113.15   19.93  53-0.65564-0.13397 0.63650-0.93110-0.49209 0.31159
   2   3   3   -1.47   14.78  53-0.65564 0.84416 0.63650-0.19763-0.49209 0.61567
   4   4  -6   85.45   15.37  53-0.65564 0.97534 0.63650-0.05263-0.49209 0.35531
  -8  -2  -1    4.74   13.13  54-0.66181-0.03618 0.63996-0.93395-0.47679 0.34119
  -7  -1   7    4.92   12.04  54-0.66181 0.08836 0.63996-0.78849-0.47679 0.61009
  -5   2  16   14.23   11.68  54-0.66181 0.30434 0.63996-0.34535-0.47679 0.92057
  -4  -2 -21    2.80   14.58  54-0.66181 0.21615 0.63996-0.93673-0.47679-0.24357
  -3  -2 -17  116.48   12.20  54-0.66181 0.32164 0.63996-0.93433-0.47679-0.10366
  -3  -2 -16  756.98   16.33  54-0.66181 0.32514 0.63996-0.93737-0.47679-0.07330
  -3  -2 -15   65.31   12.19  54-0.66181 0.33177 0.63996-0.93846-0.47679-0.04083
  -3  -2 -14   70.38   12.60  54-0.66181 0.33668 0.63996-0.93902-0.47679-0.00907
  -3  -2 -13  544.25   14.21  54-0.66181 0.34102 0.63996-0.93874-0.47679 0.02343
  -3  -2 -12  298.50   12.95  54-0.66181 0.34490 0.63996-0.93751-0.47679 0.05544
  -3  -2 -11  276.71   12.88  54-0.66181 0.34938 0.63996-0.93500-0.47679 0.08662
  -3   3  15   69.91   12.34  54-0.66181 0.47323 0.63996-0.19956-0.47679 0.91698
  -2   2  12   -6.37   11.71  54-0.66181 0.54494 0.63996-0.34518-0.47679 0.83342
  -2   4  14  171.93   14.75  54-0.66181 0.55742 0.63996-0.05266-0.47679 0.90134
  -2   5  14   -2.65   15.86  54-0.66181 0.55597 0.63996 0.09232-0.47679 0.89980
  -1  -1 -25   66.44   15.34  54-0.66181 0.45764 0.63996-0.79236-0.47679-0.33323
  -1  -1  -4  746.33   20.43  54-0.66181 0.55559 0.63996-0.78775-0.47679 0.33541
  -1   2  10 1059.06   15.49  54-0.66181 0.62315 0.63996-0.34596-0.47679 0.78276
  -1   5  12   34.10   15.56  54-0.66181 0.63601 0.63996 0.09230-0.47679 0.85240
   0  -1 -20  561.65   14.07  54-0.66181 0.56620 0.63996-0.78672-0.47679-0.15857
   0  -1 -19  309.49   13.63  54-0.66181 0.57249 0.63996-0.79034-0.47679-0.12939
   0  -1 -11 1216.21   16.23  54-0.66181 0.61010 0.63996-0.78941-0.47679 0.12518
   0   4  10   47.66   12.72  54-0.66181 0.71020 0.63996-0.05438-0.47679 0.79855
   0   5  10   40.41   14.93  54-0.66181 0.70869 0.63996 0.09142-0.47679 0.79732
   1   0 -26    2.95   14.93  54-0.66181 0.62752 0.63996-0.64608-0.47679-0.33795
   1   5   7   70.46   14.38  54-0.66181 0.78723 0.63996 0.09196-0.47679 0.72018
   2   4   4   79.74   13.61  54-0.66181 0.85642 0.63996-0.05496-0.47679 0.63353
   2   5   4    9.38   13.48  54-0.66181 0.85434 0.63996 0.09126-0.47679 0.63314
   3   1 -21   -7.61   11.59  54-0.66181 0.82234 0.63996-0.49666-0.47679-0.15150
   3   1 -20   17.19   11.92  54-0.66181 0.83061 0.63996-0.49885-0.47679-0.11977
   3   1 -12    3.72    9.28  54-0.66181 0.86652 0.63996-0.49635-0.47679 0.13477
   4   3  -8  193.47   12.61  54-0.66181 0.96941 0.63996-0.20227-0.47679 0.27500
 -10  -1   7    8.32   11.39  54-0.66751-0.16478 0.64337-0.79018-0.46171 0.55573
  -9   1  16   60.56   11.10  54-0.66751-0.03495 0.64337-0.49351-0.46171 0.85160
  -8   1  16    1.49   11.07  54-0.66751 0.05094 0.64337-0.49325-0.46171 0.86347
  -6   1  15  118.09    9.16  54-0.66751 0.21823 0.64337-0.49471-0.46171 0.86093
  -6   2  17   28.98    9.62  54-0.66751 0.23025 0.64337-0.35048-0.46171 0.92954
  -5   1  14  129.26    8.38  54-0.66751 0.30142 0.64337-0.49726-0.46171 0.84565
  -4  -2 -20   35.72   10.81  54-0.66751 0.22524 0.64337-0.93896-0.46171-0.22662
  -4   1  13   -3.06    7.98  54-0.66751 0.38184 0.64337-0.49574-0.46171 0.82416
  -4   2  15  112.57    9.48  54-0.66751 0.39566 0.64337-0.35239-0.46171 0.89461
  -4   4  17   -4.68   10.87  54-0.66751 0.40543 0.64337-0.05777-0.46171 0.96168
  -3   0   8   -0.26    7.78  54-0.66751 0.44602 0.64337-0.64200-0.46171 0.67739
  -3   2  14   76.16    8.21  54-0.66751 0.47278 0.64337-0.34828-0.46171 0.86763
  -3   4  16   82.71   10.03  54-0.66751 0.48395 0.64337-0.05713-0.46171 0.93461
  -2   0   6  766.57   15.56  54-0.66751 0.52168 0.64337-0.64182-0.46171 0.62721
  -1  -1 -24   10.24    9.22  54-0.66751 0.46774 0.64337-0.79437-0.46171-0.31568
   0  -1 -18  431.13   10.01  54-0.66751 0.57946 0.64337-0.78921-0.46171-0.11266
   0  -1 -17    6.17    7.60  54-0.66751 0.58676 0.64337-0.79106-0.46171-0.08000
   0  -1 -16  258.86    9.29  54-0.66751 0.59298 0.64337-0.79229-0.46171-0.04797
   0  -1 -15  843.84   12.41  54-0.66751 0.59800 0.64337-0.79313-0.46171-0.01612
   0  -1 -14    6.62    8.45  54-0.66751 0.60221 0.64337-0.79328-0.46171 0.01535
   0  -1 -13 3075.96   20.21  54-0.66751 0.60606 0.64337-0.79249-0.46171 0.04729
   0  -1 -12  166.27    8.05  54-0.66751 0.60956 0.64337-0.79068-0.46171 0.07853
   1   0 -25   74.06    9.73  54-0.66751 0.63663 0.64337-0.64773-0.46171-0.32047
   1   0  -5 1926.51   23.86  54-0.66751 0.73181 0.64337-0.64496-0.46171 0.31481
   2   1 -27   50.39   11.35  54-0.66751 0.71677 0.64337-0.50381-0.46171-0.37150
   3   1 -19 1193.61   14.01  54-0.66751 0.83604 0.64337-0.49662-0.46171-0.10427
   3   1 -18  736.48   11.31  54-0.66751 0.84299 0.64337-0.49840-0.46171-0.07174
   3   1 -17  267.42    9.18  54-0.66751 0.84900 0.64337-0.49950-0.46171-0.03976
   3   1 -16  111.52    8.31  54-0.66751 0.85421 0.64337-0.50000-0.46171-0.00762
   3   1 -15    4.19    7.92  54-0.66751 0.85835 0.64337-0.50026-0.46171 0.02429
   3   1 -14   89.63    8.56  54-0.66751 0.86204 0.64337-0.49923-0.46171 0.05586
   3   1 -13   99.50    8.84  54-0.66751 0.86454 0.64337-0.49822-0.46171 0.08680
   4   3  -9  339.90   11.08  54-0.66751 0.97376 0.64337-0.20711-0.46171 0.22836
  -7  -2  -1  218.95   18.09  54-0.66797 0.05607 0.64357-0.93897-0.46178 0.33851
  -4  -2  -6  455.57   19.82  54-0.66797 0.29187 0.64357-0.93827-0.46178 0.21751
   4   5  -7   11.21   18.11  54-0.66797 0.98503 0.64357 0.08642-0.46178 0.29565
  -8  -1   8  179.59   12.65  55-0.67377 0.01904 0.64698-0.79491-0.44661 0.59852
  -6  -1   7    6.83   10.85  55-0.67377 0.18772 0.64698-0.79527-0.44661 0.59330
  -6   0  12   56.16   10.74  55-0.67377 0.21147 0.64698-0.64706-0.44661 0.75209
  -5  -1   6   47.57   11.01  55-0.67377 0.26969 0.64698-0.79405-0.44661 0.57377
  -5   0  11   11.03   11.38  55-0.67377 0.29430 0.64698-0.64783-0.44661 0.73461
  -4  -2 -19   79.88   13.81  55-0.67377 0.23623 0.64698-0.94007-0.44661-0.21031
  -4  -2 -18    7.05   13.37  55-0.67377 0.24244 0.64698-0.94581-0.44661-0.17946
  -4   3  17  266.86   14.67  55-0.67377 0.40925 0.64698-0.20660-0.44661 0.93836
  -2   1  10  694.09   13.96  55-0.67377 0.54929 0.64698-0.49971-0.44661 0.74032
  -2   3  14  284.11   13.70  55-0.67377 0.56866 0.64698-0.20678-0.44661 0.87035
  -1  -1 -23   19.86   12.98  55-0.67377 0.47720 0.64698-0.79602-0.44661-0.29853
  -1   3  12  964.40   15.80  55-0.67377 0.64686 0.64698-0.20769-0.44661 0.82018
   0   1   5   -1.02   11.97  55-0.67377 0.69740 0.64698-0.50062-0.44661 0.60643
   0   2   8 1264.51   18.02  55-0.67377 0.71251 0.64698-0.35360-0.44661 0.70227
   1   0 -24   -8.27   13.30  55-0.67377 0.64494 0.64698-0.64923-0.44661-0.30336
   1   2   5   85.41   12.02  55-0.67377 0.78346 0.64698-0.35304-0.44661 0.61890
   1   3   7    1.58   11.73  55-0.67377 0.79234 0.64698-0.20703-0.44661 0.68338
   2   1 -26   13.83   14.73  55-0.67377 0.72561 0.64698-0.50538-0.44661-0.35446
   3   2  -5  526.26   15.57  55-0.67377 0.91267 0.64698-0.35563-0.44661 0.32859
   4   3 -22   13.45   14.36  55-0.67377 0.91638 0.64698-0.21173-0.44661-0.19940
   4   3 -10  151.21   13.57  55-0.67377 0.97639 0.64698-0.20979-0.44661 0.18280
   4   4  -7   50.82   12.55  55-0.67377 0.98903 0.64698-0.06328-0.44661 0.27727
  -7  -1   8    5.63    8.39  55-0.67990 0.11165 0.65049-0.79985-0.43139 0.59620
  -7   0  13   -0.22    8.20  55-0.67990 0.13619 0.65049-0.65047-0.43139 0.75627
  -6   2  18   65.86    9.79  55-0.67990 0.24589 0.65049-0.35624-0.43139 0.92643
  -6   3  19   14.42   10.72  55-0.67990 0.25415 0.65049-0.21309-0.43139 0.96979
  -5  -2 -20   11.04   11.63  55-0.67990 0.15121 0.65049-0.94387-0.43139-0.27087
  -5   1  15  124.23    8.28  55-0.67990 0.31682 0.65049-0.50107-0.43139 0.84121
  -5   2  17   12.84    8.22  55-0.67990 0.32912 0.65049-0.35735-0.43139 0.91171
  -4  -2 -17  632.35   13.98  55-0.67990 0.25240 0.65049-0.94660-0.43139-0.16253
  -4   0  10 6557.51   29.49  55-0.67990 0.38291 0.65049-0.65262-0.43139 0.70032
  -4   2  16   30.39    8.60  55-0.67990 0.41034 0.65049-0.35652-0.43139 0.88946
  -4   4  18    8.52   10.58  55-0.67990 0.42111 0.65049-0.06478-0.43139 0.95714
  -3   1  12    4.40    6.62  55-0.67990 0.47924 0.65049-0.50588-0.43139 0.77811
  -3   3  16    5.73    8.23  55-0.67990 0.49775 0.65049-0.21032-0.43139 0.90528
  -2  -1 -25    2.76   10.18  55-0.67990 0.38867 0.65049-0.80255-0.43139-0.39159
  -2   2  13  273.96    9.76  55-0.67990 0.56658 0.65049-0.35512-0.43139 0.81793
  -2   4  15  269.70   11.35  55-0.67990 0.58108 0.65049-0.06612-0.43139 0.88852
  -1  -1 -22   -4.88    9.63  55-0.67990 0.48657 0.65049-0.79718-0.43139-0.28214
  -1  -1 -21    6.77    8.08  55-0.67990 0.49563 0.65049-0.80393-0.43139-0.25221
  -1   1   8 2549.12   21.62  55-0.67990 0.63190 0.65049-0.50356-0.43139 0.67398
  -1   4  13   71.25    8.70  55-0.67990 0.65905 0.65049-0.06672-0.43139 0.83883
  -1   5  13   10.10   10.68  55-0.67990 0.65918 0.65049 0.08170-0.43139 0.83810
   0   0 -27    8.79   11.44  55-0.67990 0.55194 0.65049-0.65581-0.43139-0.42831
   0   3  10  607.29   12.48  55-0.67990 0.72831 0.65049-0.21178-0.43139 0.75194
   1   0 -23  266.65   10.84  55-0.67990 0.65362 0.65049-0.64937-0.43139-0.28750
   1   0 -22    0.81    8.30  55-0.67990 0.66417 0.65049-0.65573-0.43139-0.25640
   1   4   8  123.14    9.99  55-0.67990 0.80538 0.65049-0.06611-0.43139 0.70238
   2   1 -25   61.40   10.96  55-0.67990 0.73375 0.65049-0.50755-0.43139-0.33763
   3   2 -25   21.88   10.31  55-0.67990 0.81730 0.65049-0.36029-0.43139-0.32287
   3   2 -24   29.71   10.47  55-0.67990 0.83069 0.65049-0.36279-0.43139-0.29371
   4   3 -21    9.65   10.62  55-0.67990 0.92210 0.65049-0.21285-0.43139-0.18157
   4   3 -20  474.56   13.24  55-0.67990 0.93136 0.65049-0.21316-0.43139-0.15240
   4   3 -19   23.82    9.62  55-0.67990 0.94020 0.65049-0.21510-0.43139-0.12021
   4   3 -11   17.75    8.77  55-0.67990 0.97657 0.65049-0.21329-0.43139 0.13554
  -9  -2  -1   52.79   19.11  55-0.67893-0.10582 0.64962-0.94652-0.43073 0.28234
  -9  -1   9   36.31   14.35  56-0.68445-0.05195 0.65260-0.79778-0.41505 0.58305
  -8  -1   9   10.50   12.56  56-0.68445 0.03403 0.65260-0.79805-0.41505 0.59630
  -5  -2 -19  174.54   16.30  56-0.68445 0.16088 0.65260-0.94653-0.41505-0.25480
  -4  -2 -16  103.74   13.30  56-0.68445 0.26093 0.65260-0.94681-0.41505-0.14680
  -4  -2 -15    3.48   11.38  56-0.68445 0.26629 0.65260-0.95079-0.41505-0.11529
  -4  -2  -7  531.59   17.70  56-0.68445 0.30422 0.65260-0.94632-0.41505 0.13876
  -4  -1   5  156.90   11.49  56-0.68445 0.36154 0.65260-0.79971-0.41505 0.52192
  -4   1  14    3.84   11.13  56-0.68445 0.40531 0.65260-0.50565-0.41505 0.81010
  -3   2  15    4.41   10.58  56-0.68445 0.49529 0.65260-0.35867-0.41505 0.85357
  -2  -1 -24   -7.76   15.19  56-0.68445 0.39833 0.65260-0.80530-0.41505-0.37599
  -1  -1 -20   -4.79   11.68  56-0.68445 0.50396 0.65260-0.80411-0.41505-0.23579
  -1  -1  -5  128.44   15.18  56-0.68445 0.57374 0.65260-0.80051-0.41505 0.24287
  -1   2  11   18.65    9.49  56-0.68445 0.65171 0.65260-0.35978-0.41505 0.75417
   0   0 -26   36.70   15.08  56-0.68445 0.56203 0.65260-0.65742-0.41505-0.41311
   0   4  11  849.44   17.35  56-0.68445 0.74103 0.65260-0.06718-0.41505 0.77012
   0   5  11  158.99   16.80  56-0.68445 0.74127 0.65260 0.08000-0.41505 0.76975
   1   0 -21 1170.95   15.95  56-0.68445 0.67197 0.65260-0.65457-0.41505-0.24100
   1   0  -6   12.56   12.81  56-0.68445 0.74317 0.65260-0.65334-0.41505 0.23729
   1   5   8  382.14   16.66  56-0.68445 0.81529 0.65260 0.07913-0.41505 0.68904
   2   1 -24   12.60   13.22  56-0.68445 0.74216 0.65260-0.50823-0.41505-0.32095
   2   1  -4 5127.77   40.44  56-0.68445 0.83868 0.65260-0.50640-0.41505 0.31254
   3   2 -23   -9.23   14.28  56-0.68445 0.83793 0.65260-0.36341-0.41505-0.27714
   4   3 -18   15.09   13.89  56-0.68445 0.94430 0.65260-0.21519-0.41505-0.10396
   4   3 -17  257.58   14.94  56-0.68445 0.95162 0.65260-0.21532-0.41505-0.07299
   4   3 -16   30.41   13.00  56-0.68445 0.95798 0.65260-0.21636-0.41505-0.04086
   4   3 -15  607.20   15.03  56-0.68445 0.96367 0.65260-0.21540-0.41505-0.00916
   4   3 -14  410.70   14.22  56-0.68445 0.96817 0.65260-0.21519-0.41505 0.02250
   4   3 -13   10.77   11.84  56-0.68445 0.97150 0.65260-0.21588-0.41505 0.05476
   4   3 -12   60.01   12.37  56-0.68445 0.97426 0.65260-0.21439-0.41505 0.08697
   4   4  -8  230.51   13.96  56-0.68445 0.99511 0.65260-0.06867-0.41505 0.21389
   4   5  -8   73.47   15.84  56-0.68445 0.99502 0.65260 0.07707-0.41505 0.21482
  -7   0  14   -0.65    8.15  56-0.68889 0.14831 0.65462-0.65343-0.39858 0.75235
  -7   1  17   15.81    9.84  56-0.68889 0.16462 0.65462-0.51103-0.39858 0.85580
  -6  -1   8   24.53    7.84  56-0.68889 0.20775 0.65462-0.80330-0.39858 0.57738
  -6   0  13   -4.13    7.08  56-0.68889 0.23222 0.65462-0.65786-0.39858 0.73867
  -6   2  19   -5.50    9.58  56-0.68889 0.25833 0.65462-0.36055-0.39858 0.92232
  -5  -2 -18  559.97   14.76  56-0.68889 0.16714 0.65462-0.94952-0.39858-0.23902
  -5  -1   7  660.66   13.01  56-0.68889 0.28769 0.65462-0.80072-0.39858 0.55606
  -5   0  12   -2.85    7.80  56-0.68889 0.31428 0.65462-0.65772-0.39858 0.71877
  -5   2  18  165.45   10.63  56-0.68889 0.34046 0.65462-0.36060-0.39858 0.90664
  -4  -2 -14    6.59    8.27  56-0.68889 0.27532 0.65462-0.95006-0.39858-0.09919
  -4  -2 -13   16.36    8.38  56-0.68889 0.28043 0.65462-0.95244-0.39858-0.06826
  -4  -2  -8  320.00   12.25  56-0.68889 0.30353 0.65462-0.94979-0.39858 0.09104
  -4   3  18   43.64    9.52  56-0.68889 0.43244 0.65462-0.21747-0.39858 0.92765
  -4   4  19  258.72   12.60  56-0.68889 0.43311 0.65462-0.06925-0.39858 0.95220
  -3   0   9 6053.23   29.56  56-0.68889 0.47209 0.65462-0.65489-0.39858 0.64744
  -3   3  17   26.98    8.45  56-0.68889 0.50825 0.65462-0.21333-0.39858 0.89849
  -2  -1 -23   87.32    9.67  56-0.68889 0.40828 0.65462-0.80744-0.39858-0.36054
  -2   1  11   49.91    7.32  56-0.68889 0.56641 0.65462-0.50714-0.39858 0.72130
  -2   3  15  366.16   10.89  56-0.68889 0.58941 0.65462-0.21694-0.39858 0.85466
  -2   4  16   85.73   10.65  56-0.68889 0.59101 0.65462-0.06826-0.39858 0.88152
  -1  -1 -19  333.58   10.66  56-0.68889 0.51229 0.65462-0.80383-0.39858-0.21981
  -1   3  13  358.39   10.21  56-0.68889 0.66540 0.65462-0.21688-0.39858 0.80249
  -1   4  14    2.03    9.69  56-0.68889 0.66797 0.65462-0.06870-0.39858 0.83072
   0   0 -25    0.27    9.33  56-0.68889 0.57178 0.65462-0.65920-0.39858-0.39762
   1   0 -20    5.63    8.58  56-0.68889 0.67848 0.65462-0.65504-0.39858-0.22464
   1   0 -19 1263.05   13.12  56-0.68889 0.68912 0.65462-0.65834-0.39858-0.19280
   1   1 -27  166.24   12.38  56-0.68889 0.65431 0.65462-0.51656-0.39858-0.44888
   2   1 -23   18.07    9.56  56-0.68889 0.75021 0.65462-0.50809-0.39858-0.30535
   2   1 -22   56.40    8.20  56-0.68889 0.76137 0.65462-0.51317-0.39858-0.27666
   3   2 -22    8.46    9.47  56-0.68889 0.84452 0.65462-0.36439-0.39858-0.26107
   3   2 -21   33.45    9.72  56-0.68889 0.85607 0.65462-0.36666-0.39858-0.23111
  -9  -2   0    8.01   18.07  56-0.68887-0.09108 0.65535-0.94917-0.39931 0.28167
  -8  -2   0   14.25   16.02  56-0.68887-0.00437 0.65535-0.95281-0.39931 0.29553
  -7  -2   0  295.74   18.91  56-0.68887 0.08129 0.65535-0.94913-0.39931 0.30776
  -5  -2 -17   43.88   13.60  57-0.69319 0.17833 0.65763-0.95112-0.38309-0.22320
  -5  -2 -16  185.28   14.75  57-0.69319 0.18333 0.65763-0.95757-0.38309-0.19240
  -5   1  16   70.94   12.35  57-0.69319 0.33658 0.65763-0.51124-0.38309 0.82859
  -4  -2 -12   22.17   12.06  57-0.69319 0.28821 0.65763-0.95164-0.38309-0.05145
  -4  -2 -11   48.69   10.97  57-0.69319 0.29357 0.65763-0.95247-0.38309-0.01948
  -4  -2 -10  469.23   14.90  57-0.69319 0.29795 0.65763-0.95252-0.38309 0.01172
  -4  -2  -9   16.24   10.92  57-0.69319 0.30299 0.65763-0.95133-0.38309 0.04410
  -4   0  11   -0.87   10.33  57-0.69319 0.39967 0.65763-0.65934-0.38309 0.68397
  -3  -1   3 2268.82   29.02  57-0.69319 0.44622 0.65763-0.80691-0.38309 0.44038
  -3   1  13   85.99   12.09  57-0.69319 0.49690 0.65763-0.51292-0.38309 0.76172
  -2  -1 -22   33.96   13.54  57-0.69319 0.41663 0.65763-0.81029-0.38309-0.34484
  -2   0   7   -1.04   12.91  57-0.69319 0.55373 0.65763-0.65794-0.38309 0.58011
  -1  -1 -18 2135.49   18.66  57-0.69319 0.51968 0.65763-0.80462-0.38309-0.20257
  -1  -1 -17  143.31   11.32  57-0.69319 0.52782 0.65763-0.80887-0.38309-0.17247
  -1   0   4    2.21   13.73  57-0.69319 0.62559 0.65763-0.65828-0.38309 0.49858
   0   0 -24   61.30   13.01  57-0.69319 0.58038 0.65763-0.66192-0.38309-0.38161
   0   2   9  918.18   15.97  57-0.69319 0.73585 0.65763-0.36403-0.38309 0.66951
   1   0 -18  -17.90   11.23  57-0.69319 0.69424 0.65763-0.65947-0.38309-0.17646
   1   0  -7 2878.30   26.75  57-0.69319 0.74661 0.65763-0.65803-0.38309 0.17190
   2   1 -21   98.34   12.02  57-0.69319 0.76879 0.65763-0.51342-0.38309-0.25980
   2   4   5  225.72   15.35  57-0.69319 0.89261 0.65763-0.07292-0.38309 0.57095
   2   5   5   55.77   13.78  57-0.69319 0.89366 0.65763 0.07326-0.38309 0.57114
   3   2 -20  117.62   12.14  57-0.69319 0.86192 0.65763-0.36746-0.38309-0.21460
   3   2  -6   28.75   10.12  57-0.69319 0.92405 0.65763-0.36480-0.38309 0.23091
   4   4 -18   -4.26   14.37  57-0.69319 0.95658 0.65763-0.07514-0.38309-0.13588
   4   4 -17    4.73   14.82  57-0.69319 0.96510 0.65763-0.07542-0.38309-0.10393
   4   4 -11  212.69   15.21  57-0.69319 0.99501 0.65763-0.07404-0.38309 0.08721
   4   4 -10   19.84   13.82  57-0.69319 0.99643 0.65763-0.07408-0.38309 0.11910
   4   4  -9   23.62   11.72  57-0.69319 0.99685 0.65763-0.07390-0.38309 0.15014
   4   5 -11    8.17   16.31  57-0.69319 0.99597 0.65763 0.07219-0.38309 0.08845
   4   5 -10    6.41   14.22  57-0.69319 0.99737 0.65763 0.07203-0.38309 0.11952
   4   5  -9   84.70   15.63  57-0.69319 0.99778 0.65763 0.07193-0.38309 0.15000
  -9  -1  10   77.19   11.32  57-0.69738-0.03424 0.66056-0.81022-0.36749 0.57083
  -9   0  15  366.34   12.92  57-0.69738-0.00782 0.66056-0.66451-0.36749 0.73539
  -8  -1  10   44.57    9.97  57-0.69738 0.05211 0.66056-0.80931-0.36749 0.58298
  -8   0  15   -5.44    9.60  57-0.69738 0.07706 0.66056-0.66398-0.36749 0.74418
  -7   1  18   -0.13    9.37  57-0.69738 0.17762 0.66056-0.51607-0.36749 0.85256
  -6  -2 -17  138.74   11.87  57-0.69738 0.09673 0.66056-0.95847-0.36749-0.25265
  -6   0  14   31.53    8.45  57-0.69738 0.24399 0.66056-0.65980-0.36749 0.73550
  -5   0  13  269.80    9.44  57-0.69738 0.32413 0.66056-0.65908-0.36749 0.71522
  -5   3  20   10.93   10.71  57-0.69738 0.36383 0.66056-0.22361-0.36749 0.94693
  -4   1  15   57.40    7.93  57-0.69738 0.42321 0.66056-0.51582-0.36749 0.79605
  -4   3  19   34.12    9.77  57-0.69738 0.44369 0.66056-0.22173-0.36749 0.92317
  -3  -1 -24  181.45   11.25  57-0.69738 0.32291 0.66056-0.81032-0.36749-0.43583
  -3   2  16   59.18    7.70  57-0.69738 0.51512 0.66056-0.36756-0.36749 0.83959
  -2  -1 -21  165.33   10.48  57-0.69738 0.42614 0.66056-0.81263-0.36749-0.32835
  -2   2  14    6.55    7.84  57-0.69738 0.59423 0.66056-0.36931-0.36749 0.79187
  -1  -1 -16   -5.61    7.59  57-0.69738 0.53499 0.66056-0.80896-0.36749-0.15522
  -1  -1  -6 4529.54   34.08  57-0.69738 0.58081 0.66056-0.80717-0.36749 0.16163
  -1   1   9 3538.17   24.01  57-0.69738 0.65398 0.66056-0.51339-0.36749 0.64160
  -1   2  12  677.47   12.10  57-0.69738 0.66804 0.66056-0.36612-0.36749 0.73654
   0   0 -23  -10.98    9.55  57-0.69738 0.58897 0.66056-0.66478-0.36749-0.36506
   0   3  11    9.60    8.06  57-0.69738 0.75294 0.66056-0.22263-0.36749 0.72199
   0   4  12  107.23    9.54  57-0.69738 0.75788 0.66056-0.07568-0.36749 0.75257
   0   5  12    5.46   11.02  57-0.69738 0.75817 0.66056 0.06996-0.36749 0.75432
   1   0 -17 2825.41   18.36  57-0.69738 0.70066 0.66056-0.65838-0.36749-0.16158
   1   0 -16   -1.11    7.95  57-0.69738 0.70876 0.66056-0.66185-0.36749-0.12860
   1   0 -15  378.38    9.97  57-0.69738 0.71572 0.66056-0.66451-0.36749-0.09701
   1   0  -8   -3.15    9.25  57-0.69738 0.74663 0.66056-0.66115-0.36749 0.12559
   1   1 -26  -10.79   10.58  57-0.69738 0.65761 0.66056-0.51515-0.36749-0.44470
   1   3   8  715.37   14.18  57-0.69738 0.82327 0.66056-0.22189-0.36749 0.63629
   1   4   9   36.61    8.85  57-0.69738 0.82903 0.66056-0.07614-0.36749 0.67005
   1   5   9   64.09   10.28  57-0.69738 0.83044 0.66056 0.07036-0.36749 0.67058
   2   1 -20  388.96   10.30  57-0.69738 0.77532 0.66056-0.51465-0.36749-0.24318
   2   1 -19    3.92    8.90  57-0.69738 0.78544 0.66056-0.51945-0.36749-0.21183
   2   1  -5  900.95   17.50  57-0.69738 0.84756 0.66056-0.51448-0.36749 0.23423
   2   2 -26   22.50   11.69  57-0.69738 0.74761 0.66056-0.37042-0.36749-0.43292
   3   2 -19  347.63   10.18  57-0.69738 0.86775 0.66056-0.36806-0.36749-0.19786
   3   2 -18 1356.72   14.64  57-0.69738 0.87724 0.66056-0.37181-0.36749-0.16584
   3   2  -7  460.21   11.64  57-0.69738 0.92619 0.66056-0.36915-0.36749 0.18404
   4   4 -16    5.38   10.62  57-0.69738 0.96857 0.66056-0.07788-0.36749-0.08841
   4   4 -15  150.77   11.87  57-0.69738 0.97554 0.66056-0.07746-0.36749-0.05696
   4   4 -14   55.78    9.68  57-0.69738 0.98157 0.66056-0.07787-0.36749-0.02483
   4   4 -13   59.49   10.04  57-0.69738 0.98659 0.66056-0.07780-0.36749 0.00712
   4   4 -12    1.68    9.55  57-0.69738 0.99060 0.66056-0.07772-0.36749 0.03913
  -8  -2   1   28.59   16.20  57-0.69760 0.00851 0.65999-0.95355-0.36752 0.29523
  -6  -2 -16  160.41   16.25  58-0.70178 0.10475 0.66253-0.96166-0.35184-0.23632
  -6  -1   9   40.66   10.97  58-0.70178 0.22508 0.66253-0.81164-0.35184 0.56205
  -5  -2 -15    0.90   13.32  58-0.70178 0.19590 0.66253-0.95479-0.35184-0.19100
  -5  -2 -14   25.33   13.50  58-0.70178 0.20153 0.66253-0.96016-0.35184-0.15968
  -4  -1   6    0.14    9.65  58-0.70178 0.38315 0.66253-0.80938-0.35184 0.49080
  -3  -1 -23   57.71   15.20  58-0.70178 0.33265 0.66253-0.81445-0.35184-0.42065
  -3   0  10  -16.47   10.50  58-0.70178 0.48846 0.66253-0.66146-0.35184 0.63022
  -3   3  18  216.56   14.67  58-0.70178 0.52888 0.66253-0.22444-0.35184 0.88642
  -2  -1 -20  114.24   11.90  58-0.70178 0.43448 0.66253-0.81489-0.35184-0.31302
  -2   4  17  290.15   16.29  58-0.70178 0.61128 0.66253-0.07858-0.35184 0.86893
  -1  -1 -15   27.50   11.05  58-0.70178 0.54238 0.66253-0.80850-0.35184-0.13827
  -1  -1 -14  553.41   13.83  58-0.70178 0.54833 0.66253-0.81190-0.35184-0.10809
  -1  -1  -7   21.43   12.46  58-0.70178 0.58147 0.66253-0.80997-0.35184 0.11594
  -1   0 -26   16.81   14.25  58-0.70178 0.48962 0.66253-0.66324-0.35184-0.48644
  -1   3  14  244.52   13.61  58-0.70178 0.68323 0.66253-0.22405-0.35184 0.78682
  -1   4  15   35.77   14.02  58-0.70178 0.68667 0.66253-0.07748-0.35184 0.81610
   0   0 -22  179.65   12.20  58-0.70178 0.59826 0.66253-0.66588-0.35184-0.34976
   0   1   6    1.54   14.29  58-0.70178 0.73113 0.66253-0.51595-0.35184 0.54396
   1   0 -14   -0.09    9.32  58-0.70178 0.72130 0.66253-0.66314-0.35184-0.08053
   1   0 -13  807.75   13.45  58-0.70178 0.72766 0.66253-0.66402-0.35184-0.04973
   1   0 -12   -1.08    9.73  58-0.70178 0.73304 0.66253-0.66481-0.35184-0.01759
   1   0 -11  130.07   11.11  58-0.70178 0.73800 0.66253-0.66452-0.35184 0.01445
   1   0 -10   -1.51   11.14  58-0.70178 0.74184 0.66253-0.66393-0.35184 0.04614
   1   0  -9 6671.33   33.13  58-0.70178 0.74500 0.66253-0.66258-0.35184 0.07741
   1   1 -25   97.63   14.63  58-0.70178 0.66845 0.66253-0.51706-0.35184-0.42799
   1   2   6 2372.76   26.28  58-0.70178 0.81596 0.66253-0.36968-0.35184 0.55600
   2   1 -18   34.53   10.50  58-0.70178 0.79173 0.66253-0.51942-0.35184-0.19573
   2   2 -25    1.48   14.84  58-0.70178 0.75688 0.66253-0.37289-0.35184-0.41708
   2   3   4  216.19   14.88  58-0.70178 0.89699 0.66253-0.22368-0.35184 0.50677
   3   2 -17  462.53   14.31  58-0.70178 0.88276 0.66253-0.37061-0.35184-0.15005
   3   2  -8  198.76   11.26  58-0.70178 0.92693 0.66253-0.37057-0.35184 0.13687
   3   3 -23   -4.39   15.68  58-0.70178 0.85230 0.66253-0.22592-0.35184-0.33873
  -9  -1  11    6.13   10.73  58-0.70606-0.02190 0.66441-0.81259-0.33608 0.57038
  -9   0  16    5.07   11.72  58-0.70606 0.00240 0.66441-0.66898-0.33608 0.73335
  -8  -1  11   31.54    9.79  58-0.70606 0.06417 0.66441-0.81095-0.33608 0.58177
  -8   0  16   20.19    9.25  58-0.70606 0.08861 0.66441-0.66599-0.33608 0.74322
  -7   1  19   71.28   11.07  58-0.70606 0.19033 0.66441-0.51752-0.33608 0.85111
  -6   1  18   48.43    9.83  58-0.70606 0.27397 0.66441-0.52158-0.33608 0.83731
  -5  -1   8  176.67    9.66  58-0.70606 0.31141 0.66441-0.81350-0.33608 0.52705
  -5   1  17  212.34    9.62  58-0.70606 0.35634 0.66441-0.52089-0.33608 0.81727
  -5   3  21   15.87   10.41  58-0.70606 0.37529 0.66441-0.22627-0.33608 0.94346
  -4   0  12 3460.40   21.66  58-0.70606 0.41817 0.66441-0.66625-0.33608 0.66854
  -4   1  16  325.80    9.48  58-0.70606 0.43328 0.66441-0.51621-0.33608 0.79190
  -4   3  20  455.82   13.31  58-0.70606 0.45321 0.66441-0.22279-0.33608 0.91956
  -3  -1 -22   65.73    9.71  58-0.70606 0.34378 0.66441-0.81805-0.33608-0.40471
  -3   1  14   92.36    8.61  58-0.70606 0.51461 0.66441-0.52052-0.33608 0.74674
  -3   4  19    2.44   10.75  58-0.70606 0.54068 0.66441-0.08023-0.33608 0.90783
  -2  -1 -19   -1.63    8.26  58-0.70606 0.44476 0.66441-0.81671-0.33608-0.29557
  -2   1  12  569.98   10.70  58-0.70606 0.59122 0.66441-0.51915-0.33608 0.69419
  -2   2  15    3.36    7.44  58-0.70606 0.60267 0.66441-0.37012-0.33608 0.78595
  -1  -1 -13  192.72    8.12  58-0.70606 0.55584 0.66441-0.81052-0.33608-0.09112
  -1  -1 -12  312.48    9.20  58-0.70606 0.56181 0.66441-0.81239-0.33608-0.05958
  -1  -1 -11   26.19    7.01  58-0.70606 0.56830 0.66441-0.81275-0.33608-0.02740
  -1  -1 -10  652.33   12.25  58-0.70606 0.57284 0.66441-0.81315-0.33608 0.00375
  -1  -1  -9  181.04    9.85  58-0.70606 0.57708 0.66441-0.81266-0.33608 0.03654
  -1  -1  -8 5471.92   32.56  58-0.70606 0.58034 0.66441-0.81152-0.33608 0.06710
  -1   0 -25  127.12   11.46  58-0.70606 0.50004 0.66441-0.66643-0.33608-0.47201
   0   0 -21   -9.99    8.43  58-0.70606 0.60762 0.66441-0.66739-0.33608-0.33339
   1   1 -24   -0.84    9.22  58-0.70606 0.67770 0.66441-0.51910-0.33608-0.41303
   2   1 -17  330.17    9.56  58-0.70606 0.79947 0.66441-0.51741-0.33608-0.17854
   2   1 -16   19.77    7.94  58-0.70606 0.80710 0.66441-0.52198-0.33608-0.14766
   2   1  -6 3972.26   29.56  58-0.70606 0.85184 0.66441-0.51774-0.33608 0.17150
   2   2 -24    8.81   10.59  58-0.70606 0.76653 0.66441-0.37420-0.33608-0.40108
   3   2 -16   59.45    7.77  58-0.70606 0.88793 0.66441-0.37080-0.33608-0.13303
   3   2 -15    6.44    7.38  58-0.70606 0.89515 0.66441-0.37356-0.33608-0.10253
   3   2 -14   80.07    8.10  58-0.70606 0.90264 0.66441-0.37423-0.33608-0.07009
   3   2 -13   93.72    8.66  58-0.70606 0.90894 0.66441-0.37464-0.33608-0.03851
   3   2 -10   60.20    8.72  58-0.70606 0.92209 0.66441-0.37439-0.33608 0.05658
   3   2  -9    0.93    6.60  58-0.70606 0.92491 0.66441-0.37299-0.33608 0.08950
   3   3 -22   -1.41   10.72  58-0.70606 0.86007 0.66441-0.22756-0.33608-0.32273
   3   3 -21   58.41   10.77  58-0.70606 0.87349 0.66441-0.22941-0.33608-0.29365
  -6  -2  -1  145.35   19.81  57-0.69761 0.17206 0.65982-0.95481-0.36788 0.25765
   3   3  -2   46.69   17.33  58-0.70175 0.95462 0.66192-0.22355-0.35172 0.32877
  -9  -2   1   12.58   18.36  58-0.70581-0.07010 0.66418-0.96122-0.33589 0.25132
  -7  -2   1   53.42   15.70  58-0.70581 0.10267 0.66418-0.95761-0.33589 0.27616
  -8  -2   2    5.86   13.18  59-0.70985 0.02531 0.66585-0.95884-0.31994 0.27986
  -7  -1  11 1259.61   18.52  59-0.70985 0.15435 0.66585-0.81044-0.31994 0.57799
  -6  -2 -15   -3.07   15.21  59-0.70985 0.11806 0.66585-0.96002-0.31994-0.23457
  -6  -2 -14   11.17   13.00  59-0.70985 0.12391 0.66585-0.96647-0.31994-0.20472
  -6  -1  10   66.69   10.98  59-0.70985 0.23628 0.66585-0.81110-0.31994 0.55973
  -5  -2 -13    8.33   11.35  59-0.70985 0.21377 0.66585-0.95741-0.31994-0.15842
  -5  -2 -12   39.92   11.72  59-0.70985 0.21909 0.66585-0.96171-0.31994-0.12746
  -5  -2 -11   26.26   11.69  59-0.70985 0.22436 0.66585-0.96515-0.31994-0.09540
  -5   0  14   -7.47   10.60  59-0.70985 0.34289 0.66585-0.66593-0.31994 0.70212
  -3  -1   4   64.59   12.26  59-0.70985 0.46773 0.66585-0.81159-0.31994 0.40752
  -2   0   8  197.66   13.02  59-0.70985 0.57457 0.66585-0.66604-0.31994 0.54935
  -1   0 -24   -3.96   13.19  59-0.70985 0.51040 0.66585-0.66975-0.31994-0.45721
   0   0 -20  197.37   12.55  59-0.70985 0.61605 0.66585-0.66893-0.31994-0.31782
   0   2  10 1344.26   17.31  59-0.70985 0.75748 0.66585-0.37308-0.31994 0.63810
   0   3  12  191.54   11.99  59-0.70985 0.76798 0.66585-0.22752-0.31994 0.70350
   0   4  13  428.17   14.13  59-0.70985 0.77304 0.66585-0.08155-0.31994 0.73569
   0   5  13  163.39   16.11  59-0.70985 0.77475 0.66585 0.06500-0.31994 0.73710
   1   1 -23   44.25   13.63  59-0.70985 0.68715 0.66585-0.52112-0.31994-0.39746
   1   5  10   54.91   15.76  59-0.70985 0.84410 0.66585 0.06422-0.31994 0.65191
   2   1 -15  943.85   15.08  59-0.70985 0.81345 0.66585-0.51992-0.31994-0.13157
   2   1  -7 2391.39   24.17  59-0.70985 0.85211 0.66585-0.51931-0.31994 0.12342
   2   2 -23  -11.27   13.23  59-0.70985 0.77588 0.66585-0.37580-0.31994-0.38500
   3   2 -12  343.99   13.19  59-0.70985 0.91237 0.66585-0.37353-0.31994-0.02208
   3   2 -11 1163.09   17.18  59-0.70985 0.91730 0.66585-0.37338-0.31994 0.00978
   3   3 -20    7.24   13.72  59-0.70985 0.88077 0.66585-0.23021-0.31994-0.27750
  -9  -1  12  284.13   12.99  59-0.71352-0.01046 0.66721-0.81447-0.30370 0.56944
  -8  -1  12   22.76    9.98  59-0.71352 0.07578 0.66721-0.81147-0.30370 0.58095
  -8   0  17    0.24   10.51  59-0.71352 0.10085 0.66721-0.66701-0.30370 0.74223
  -7   1  20   52.73   11.09  59-0.71352 0.20080 0.66721-0.52009-0.30370 0.84828
  -6   1  19  899.93   13.89  59-0.71352 0.28562 0.66721-0.52144-0.30370 0.83467
  -5  -1   9  387.07   10.86  59-0.71352 0.32057 0.66721-0.81227-0.30370 0.52385
  -5   1  18   31.59    8.34  59-0.71352 0.36509 0.66721-0.52137-0.30370 0.81366
  -4  -1 -23   -8.87   11.64  59-0.71352 0.25731 0.66721-0.81420-0.30370-0.47788
  -4   0  13    6.89    8.38  59-0.71352 0.42706 0.66721-0.66494-0.30370 0.66449
  -4   2  19  562.69   11.46  59-0.71352 0.45962 0.66721-0.37631-0.30370 0.86104
  -3  -1 -21  299.61   11.50  59-0.71352 0.35223 0.66721-0.81523-0.30370-0.40279
  -3   0  11 3612.11   22.24  59-0.71352 0.50302 0.66721-0.66573-0.30370 0.61407
  -3   1  15    0.50    7.93  59-0.71352 0.52323 0.66721-0.51982-0.30370 0.74129
  -3   3  19  162.32   10.58  59-0.71352 0.54709 0.66721-0.22984-0.30370 0.87515
  -2  -1 -18  438.90   11.08  59-0.71352 0.45236 0.66721-0.81273-0.30370-0.29480
  -2   0 -26    3.85   11.03  59-0.71352 0.41664 0.66721-0.66952-0.30370-0.54714
  -2   4  18   19.96   11.32  59-0.71352 0.62977 0.66721-0.08261-0.30370 0.85608
  -1   0 -23    2.26    9.31  59-0.71352 0.52024 0.66721-0.67319-0.30370-0.44245
  -1   0   5 1854.96   23.39  59-0.71352 0.64857 0.66721-0.66693-0.30370 0.45052
  -1   1  10   -1.70    7.73  59-0.71352 0.67521 0.66721-0.52119-0.30370 0.61076
  -1   2  13  162.99    9.18  59-0.71352 0.69163 0.66721-0.37618-0.30370 0.70839
  -1   3  15  186.60    9.74  59-0.71352 0.69925 0.66721-0.22877-0.30370 0.77096
  -1   4  16   41.43    9.76  59-0.71352 0.70319 0.66721-0.08226-0.30370 0.80139
   0   0 -19    3.66    7.53  59-0.71352 0.62491 0.66721-0.67051-0.30370-0.30100
   0   1 -26   75.89   10.75  59-0.71352 0.59010 0.66721-0.52241-0.30370-0.52144
   1   1 -22   68.28    8.44  59-0.71352 0.69655 0.66721-0.52253-0.30370-0.38219
   1   4  10 1100.97   17.21  59-0.71352 0.84993 0.66721-0.08358-0.30370 0.63877
   2   1 -14    9.39    8.12  59-0.71352 0.81801 0.66721-0.52061-0.30370-0.11515
   2   1 -13 1164.07   13.32  59-0.71352 0.82561 0.66721-0.52152-0.30370-0.08390
   2   1 -12  559.13   10.71  59-0.71352 0.83222 0.66721-0.52235-0.30370-0.05208
   2   1 -11   41.61    7.25  59-0.71352 0.83766 0.66721-0.52336-0.30370-0.01951
   2   1 -10  709.69   12.53  59-0.71352 0.84295 0.66721-0.52253-0.30370 0.01259
   2   1  -9 5060.76   28.33  59-0.71352 0.84640 0.66721-0.52255-0.30370 0.04345
   2   1  -8  591.62   12.70  59-0.71352 0.84995 0.66721-0.52069-0.30370 0.07538
   2   2 -22    2.33    9.45  59-0.71352 0.78465 0.66721-0.37723-0.30370-0.36960
   3   3 -19  152.14   10.48  59-0.71352 0.88788 0.66721-0.23117-0.30370-0.26112
  -9  -2   2   95.71   19.62  59-0.71376-0.05721 0.66716-0.96262-0.30417 0.25135
   2   5   6   40.76   16.96  59-0.71376 0.91835 0.66716 0.06356-0.30417 0.52316
  -7  -2 -14   43.02   14.97  60-0.71744 0.04362 0.66840-0.96582-0.28808-0.24838
  -6  -2 -13    5.28   13.55  60-0.71744 0.13537 0.66840-0.96467-0.28808-0.20397
  -5  -2 -10   77.27   12.65  60-0.71744 0.23633 0.66840-0.96205-0.28808-0.09584
  -5  -2  -9   46.25   12.28  60-0.71744 0.24155 0.66840-0.96445-0.28808-0.06386
  -4  -1 -22   17.70   14.92  60-0.71744 0.26688 0.66840-0.81862-0.28808-0.46415
  -4  -1   7  107.58   10.51  60-0.71744 0.40408 0.66840-0.81713-0.28808 0.46070
  -3  -1 -20   80.72   14.00  60-0.71744 0.36235 0.66840-0.81832-0.28808-0.38736
  -2  -1 -17   79.16   10.94  60-0.71744 0.46237 0.66840-0.81382-0.28808-0.27778
  -2   0 -25   10.30   14.42  60-0.71744 0.42690 0.66840-0.67319-0.28808-0.53406
  -2   1  13 1176.40   15.05  60-0.71744 0.60671 0.66840-0.52273-0.28808 0.67834
  -2   2  16  343.45   12.21  60-0.71744 0.61942 0.66840-0.37565-0.28808 0.77090
   0   0 -18  570.83   13.15  60-0.71744 0.63399 0.66840-0.67014-0.28808-0.28544
   0   1 -25   10.27   14.90  60-0.71744 0.60025 0.66840-0.52529-0.28808-0.50715
   1   1 -21   43.03   11.68  60-0.71744 0.70503 0.66840-0.52393-0.28808-0.36681
   1   1   2  176.45   17.90  60-0.71744 0.81399 0.66840-0.52155-0.28808 0.36496
   1   3   9  187.54   12.63  60-0.71744 0.85049 0.66840-0.23045-0.28808 0.59104
   2   2 -21   14.76   13.48  60-0.71744 0.79317 0.66840-0.37764-0.28808-0.35377
   2   4   6  568.57   18.50  60-0.71744 0.92265 0.66840-0.08309-0.28808 0.50780
   3   3 -18  224.80   14.56  60-0.71744 0.89429 0.66840-0.23093-0.28808-0.24532
  -9  -1  13   17.64   10.76  60-0.72123 0.00262 0.66951-0.81645-0.27238 0.56949
  -8   0  18   -8.78   10.64  60-0.72123 0.11316 0.66951-0.66932-0.27238 0.74108
  -7  -1  12  695.71   13.10  60-0.72123 0.17261 0.66951-0.81789-0.27238 0.56569
  -7   1  21   -2.17   10.63  60-0.72123 0.21359 0.66951-0.52133-0.27238 0.84710
  -6  -1  11    1.17    7.49  60-0.72123 0.25360 0.66951-0.81732-0.27238 0.54611
  -6   1  20  281.31   11.23  60-0.72123 0.29686 0.66951-0.52282-0.27238 0.83246
  -5   0  15  203.24    8.76  60-0.72123 0.36163 0.66951-0.67312-0.27238 0.68885
  -5   1  19    4.73    8.13  60-0.72123 0.37773 0.66951-0.52184-0.27238 0.81042
  -4  -1 -21   52.44   11.01  60-0.72123 0.27709 0.66951-0.82270-0.27238-0.45017
  -4   2  20   76.78   10.08  60-0.72123 0.46989 0.66951-0.37597-0.27238 0.85798
  -3  -1 -19  234.26    9.71  60-0.72123 0.37381 0.66951-0.82034-0.27238-0.37213
  -3   3  20   31.45    9.77  60-0.72123 0.55632 0.66951-0.23054-0.27238 0.87104
  -2  -1 -16  200.24    8.83  60-0.72123 0.47017 0.66951-0.81516-0.27238-0.26301
  -2   0 -24   31.09   10.66  60-0.72123 0.43831 0.66951-0.67637-0.27238-0.52029
  -2   0   9    4.09    8.06  60-0.72123 0.58970 0.66951-0.66756-0.27238 0.53274
  -2   3  18  271.46   11.17  60-0.72123 0.63525 0.66951-0.23110-0.27238 0.82189
  -2   4  19  183.96   12.06  60-0.72123 0.63789 0.66951-0.08345-0.27238 0.85139
  -1   0 -22   10.93    7.95  60-0.72123 0.52796 0.66951-0.66890-0.27238-0.43851
  -1   2  14  316.73    9.76  60-0.72123 0.69834 0.66951-0.37508-0.27238 0.70430
   0   0 -17    0.28    8.12  60-0.72123 0.64183 0.66951-0.67176-0.27238-0.26830
   0   1 -24  272.07   10.25  60-0.72123 0.61120 0.66951-0.52804-0.27238-0.49179
   0   1   7   22.97    9.34  60-0.72123 0.75553 0.66951-0.52469-0.27238 0.49563
   0   3  13    7.77    7.13  60-0.72123 0.78293 0.66951-0.22994-0.27238 0.68635
   0   4  14   45.25    9.89  60-0.72123 0.78884 0.66951-0.08447-0.27238 0.71858
   0   5  14   43.54   10.96  60-0.72123 0.79067 0.66951 0.06172-0.27238 0.72014
   1   1 -20   24.24    8.95  60-0.72123 0.71402 0.66951-0.52489-0.27238-0.35081
   1   2 -25   -4.73   10.47  60-0.72123 0.68850 0.66951-0.37901-0.27238-0.50878
   2   2 -20    1.07    8.48  60-0.72123 0.80170 0.66951-0.37856-0.27238-0.33720
   3   3 -17   31.87    8.18  60-0.72123 0.90082 0.66951-0.23142-0.27238-0.22829
   3   3 -16   -1.98    8.37  60-0.72123 0.91125 0.66951-0.23407-0.27238-0.19836
   3   4 -19   -2.89   10.55  60-0.72123 0.89764 0.66951-0.08730-0.27238-0.29355
  -5  -2  -4  331.10   25.00  59-0.71352 0.26011 0.66677-0.96114-0.30405 0.11070
  -9  -2   3  354.53   22.06  60-0.72075-0.04592 0.66915-0.96383-0.27173 0.25092
  -8  -2   3    7.04   15.98  60-0.72075 0.04122 0.66915-0.96376-0.27173 0.26347
  -7  -2   2  214.38   17.15  60-0.72075 0.12270 0.66915-0.96451-0.27173 0.24449
  -6  -2   0  167.17   17.05  60-0.72075 0.20000 0.66915-0.96427-0.27173 0.19386
  -5  -2  -8   44.55   12.65  60-0.72075 0.24936 0.66915-0.96378-0.27173-0.04748
  -5  -2  -7   67.96   13.81  60-0.72075 0.25449 0.66915-0.96460-0.27173-0.01557
  -5  -2  -6  225.81   16.42  60-0.72075 0.25842 0.66915-0.96468-0.27173 0.01552
  -5  -2  -5   94.19   15.16  60-0.72075 0.26288 0.66915-0.96361-0.27173 0.04712
   3   3  -3  299.18   18.16  60-0.72075 0.96907 0.66915-0.23119-0.27173 0.21581
  -8  -1  13  442.73   15.92  61-0.72419 0.09227 0.66998-0.82086-0.25562 0.56869
  -7  -2 -13    7.16   14.48  61-0.72419 0.05606 0.66998-0.96445-0.25562-0.24851
  -6  -2 -12   92.26   14.17  61-0.72419 0.14701 0.66998-0.96252-0.25562-0.20349
  -6  -2 -11    8.28   13.39  61-0.72419 0.15193 0.66998-0.96838-0.25562-0.17260
  -6   0  17   -1.40   11.37  61-0.72419 0.28425 0.66998-0.66881-0.25562 0.71889
  -5  -1  10    4.92   11.28  61-0.72419 0.33824 0.66998-0.81616-0.25562 0.50929
  -4  -1   8  189.87   10.92  61-0.72419 0.41399 0.66998-0.81465-0.25562 0.45796
  -4   0  14   27.06   11.19  61-0.72419 0.44367 0.66998-0.67047-0.25562 0.65036
  -3  -1   5   46.30   11.38  61-0.72419 0.48688 0.66998-0.81559-0.25562 0.37461
  -3   0  12   -7.97    9.76  61-0.72419 0.52075 0.66998-0.66874-0.25562 0.59789
  -3   1  16  105.63   11.29  61-0.72419 0.54082 0.66998-0.52413-0.25562 0.72785
  -2  -1 -15   -2.15   10.64  61-0.72419 0.47859 0.66998-0.81612-0.25562-0.24681
  -1   0 -21  830.81   14.88  61-0.72419 0.53822 0.66998-0.67046-0.25562-0.42430
  -1   1  11 1475.32   17.34  61-0.72419 0.69038 0.66998-0.52245-0.25562 0.59317
  -1   3  16  244.77   12.97  61-0.72419 0.71668 0.66998-0.23055-0.25562 0.75552
   0   0 -16  173.31   11.97  61-0.72419 0.64883 0.66998-0.67210-0.25562-0.25379
   0   2  11  542.63   12.92  61-0.72419 0.77878 0.66998-0.37729-0.25562 0.60780
   1   1 -19 2252.57   18.89  61-0.72419 0.72286 0.66998-0.52448-0.25562-0.33600
   1   2 -24   81.46   15.53  61-0.72419 0.69922 0.66998-0.37986-0.25562-0.49473
   1   2   7    0.97   10.55  61-0.72419 0.84622 0.66998-0.37778-0.25562 0.49275
   1   4  11  457.64   15.27  61-0.72419 0.86296 0.66998-0.08575-0.25562 0.61939
   1   5  11  251.99   17.15  61-0.72419 0.86542 0.66998 0.06110-0.25562 0.62041
   2   2 -19 1152.63   16.26  61-0.72419 0.80936 0.66998-0.37818-0.25562-0.32294
   2   3 -23   -0.12   14.77  61-0.72419 0.78737 0.66998-0.23284-0.25562-0.44736
   2   3   5   13.28   11.75  61-0.72419 0.92193 0.66998-0.23081-0.25562 0.44095
   3   3 -15   86.87   12.12  61-0.72419 0.91713 0.66998-0.23236-0.25562-0.18262
   3   4 -18  141.71   15.41  61-0.72419 0.90441 0.66998-0.08676-0.25562-0.27881
  -9  -1  14   10.63   10.24  61-0.72702 0.01339 0.67036-0.81805-0.23879 0.56881
  -8   0  19   -1.91   10.24  61-0.72702 0.12353 0.67036-0.67069-0.23879 0.73968
  -7  -1  13   37.78    8.33  61-0.72702 0.18226 0.67036-0.81849-0.23879 0.56287
  -7   1  22    5.39   11.49  61-0.72702 0.22442 0.67036-0.52187-0.23879 0.84536
  -6  -1  12  552.51   11.32  61-0.72702 0.26271 0.67036-0.81697-0.23879 0.54302
  -6   1  21   14.57    9.60  61-0.72702 0.30568 0.67036-0.52397-0.23879 0.82942
  -5   0  16    6.05    6.94  61-0.72702 0.37058 0.67036-0.67153-0.23879 0.68625
  -5   1  20  111.75   10.33  61-0.72702 0.38611 0.67036-0.52030-0.23879 0.80812
  -5   2  22  209.92   11.87  61-0.72702 0.40233 0.67036-0.38130-0.23879 0.88095
  -4  -1 -20   75.64    9.71  61-0.72702 0.28606 0.67036-0.81918-0.23879-0.44938
  -4   2  21   80.58    9.85  61-0.72702 0.47838 0.67036-0.37566-0.23879 0.85387
  -3  -1 -18  789.10   13.34  61-0.72702 0.37939 0.67036-0.81715-0.23879-0.37220
  -3   0 -25   55.84   11.05  61-0.72702 0.34961 0.67036-0.67197-0.23879-0.59421
  -3   2  19  323.44   10.31  61-0.72702 0.55991 0.67036-0.37991-0.23879 0.80883
  -3   3  21   41.70   11.40  61-0.72702 0.56466 0.67036-0.23039-0.23879 0.86594
  -2  -1 -14  198.41    9.23  61-0.72702 0.48661 0.67036-0.81626-0.23879-0.23283
  -2   0 -23   -0.42    9.18  61-0.72702 0.44593 0.67036-0.67214-0.23879-0.51831
  -2   1  14   -4.47    8.25  61-0.72702 0.62159 0.67036-0.52643-0.23879 0.66196
  -2   2  17  132.48    9.53  61-0.72702 0.63582 0.67036-0.37839-0.23879 0.75684
  -2   3  19    9.02    9.33  61-0.72702 0.64233 0.67036-0.23105-0.23879 0.81615
  -1   0 -20    7.47    9.34  61-0.72702 0.54716 0.67036-0.67430-0.23879-0.40832
  -1   1 -26    4.97   10.00  61-0.72702 0.51462 0.67036-0.52283-0.23879-0.59583
   0   0 -15   -2.20    7.97  61-0.72702 0.65680 0.67036-0.67130-0.23879-0.23917
   0   1 -23   41.98    9.88  61-0.72702 0.61647 0.67036-0.52324-0.23879-0.49001
   1   1 -18  923.25   12.14  61-0.72702 0.73097 0.67036-0.52506-0.23879-0.32096
   1   2 -23  248.46   10.65  61-0.72702 0.70898 0.67036-0.38162-0.23879-0.48106
   1   3  10   29.37    8.19  61-0.72702 0.86220 0.67036-0.23155-0.23879 0.57044
   2   2 -18  256.48   10.28  61-0.72702 0.81681 0.67036-0.37874-0.23879-0.30797
   2   3 -22   14.75   10.44  61-0.72702 0.79624 0.67036-0.23366-0.23879-0.43372
   3   3 -14  101.34    8.99  61-0.72702 0.92205 0.67036-0.23293-0.23879-0.16753
   3   4 -17   67.17   11.12  61-0.72702 0.91108 0.67036-0.08772-0.23879-0.26347
  -9  -2   4    9.22   18.69  61-0.72686-0.03446 0.67043-0.96515-0.23890 0.24983
  -7  -2   3   -3.29   14.15  61-0.72686 0.13356 0.67043-0.96382-0.23890 0.24337
  -8  -2   4   20.77   13.46  62-0.72949 0.05484 0.67076-0.96787-0.22205 0.24783
  -8  -1  14   18.09   13.33  62-0.72949 0.10243 0.67076-0.82206-0.22205 0.56672
  -7  -2 -12   10.65   14.79  62-0.72949 0.06584 0.67076-0.96319-0.22205-0.24903
  -6  -2 -10  398.65   15.52  62-0.72949 0.16126 0.67076-0.96621-0.22205-0.17381
  -5  -1 -21    3.39   15.25  62-0.72949 0.19665 0.67076-0.81692-0.22205-0.50772
  -5  -1  11 1591.32   18.60  62-0.72949 0.34669 0.67076-0.81509-0.22205 0.50588
  -4  -1 -19   65.25   13.69  62-0.72949 0.29417 0.67076-0.82358-0.22205-0.43589
  -4   0  15   -1.69   10.82  62-0.72949 0.45211 0.67076-0.66924-0.22205 0.64630
  -3  -1 -17 1836.17   19.71  62-0.72949 0.38925 0.67076-0.81910-0.22205-0.35788
  -3   0 -24    4.68   14.20  62-0.72949 0.35879 0.67076-0.67728-0.22205-0.58220
  -3   1  17  262.76   11.85  62-0.72949 0.54946 0.67076-0.52306-0.22205 0.72245
  -2  -1 -13  128.85   11.92  62-0.72949 0.49375 0.67076-0.81711-0.22205-0.21742
  -2   0 -22   50.90   13.57  62-0.72949 0.45466 0.67076-0.67608-0.22205-0.50563
  -2   0  10  420.29   13.08  62-0.72949 0.60219 0.67076-0.66951-0.22205 0.51356
  -2   4  20   61.47   15.83  62-0.72949 0.65561 0.67076-0.08599-0.22205 0.83814
  -1   0 -19 3928.41   24.03  62-0.72949 0.55592 0.67076-0.67390-0.22205-0.39750
  -1   0   6    8.54   12.84  62-0.72949 0.67179 0.67076-0.67156-0.22205 0.40061
  -1   1 -25   80.36   15.01  62-0.72949 0.52496 0.67076-0.52615-0.22205-0.58366
  -1   2  15   66.87   11.26  62-0.72949 0.71322 0.67076-0.37833-0.22205 0.68603
  -1   3  17   53.03   11.91  62-0.72949 0.72221 0.67076-0.23167-0.22205 0.74950
   0   0 -14  171.24   10.15  62-0.72949 0.66353 0.67076-0.67163-0.22205-0.22381
   0   1 -22  172.20   12.07  62-0.72949 0.62585 0.67076-0.52596-0.22205-0.47602
   0   3  14  119.92   12.86  62-0.72949 0.79634 0.67076-0.23216-0.22205 0.66792
   0   4  15  251.88   15.24  62-0.72949 0.80272 0.67076-0.08581-0.22205 0.70136
   1   1 -17 1023.55   14.96  62-0.72949 0.73854 0.67076-0.52498-0.22205-0.30671
   2   2 -17  139.39   12.08  62-0.72949 0.82406 0.67076-0.37903-0.22205-0.29257
   2   3 -21   16.55   14.09  62-0.72949 0.80520 0.67076-0.23393-0.22205-0.41927
   2   4   7  211.96   14.79  62-0.72949 0.93707 0.67076-0.08608-0.22205 0.47161
   2   5   7   26.39   13.65  62-0.72949 0.93937 0.67076 0.05989-0.22205 0.47323
   3   3 -13   32.76   12.53  62-0.72949 0.92700 0.67076-0.23229-0.22205-0.15194
   3   3 -12  917.50   16.73  62-0.72949 0.93595 0.67076-0.23231-0.22205-0.12070
   3   3  -5  171.55   13.29  62-0.72949 0.97058 0.67076-0.23321-0.22205 0.10255
   3   3  -4   28.73   11.88  62-0.72949 0.97152 0.67076-0.23263-0.22205 0.13401
   3   4 -16   79.27   13.82  62-0.72949 0.91770 0.67076-0.08659-0.22205-0.24749
  -9  -1  15    5.56   11.53  62-0.73183 0.02255 0.67106-0.81937-0.20525 0.56811
  -8   0  20  104.46   12.61  62-0.73183 0.13284 0.67106-0.67137-0.20525 0.73888
  -7  -1  14   -4.51    8.29  62-0.73183 0.19171 0.67106-0.81820-0.20525 0.56152
  -6  -1  13  213.31   10.17  62-0.73183 0.27095 0.67106-0.81700-0.20525 0.53994
  -6   1  22   15.35   10.80  62-0.73183 0.31526 0.67106-0.52374-0.20525 0.82731
  -5  -1 -20   18.40   10.46  62-0.73183 0.20532 0.67106-0.82133-0.20525-0.49644
  -5   0  17   19.86    8.59  62-0.73183 0.37887 0.67106-0.67101-0.20525 0.68322
  -5   2  23    4.62   10.30  62-0.73183 0.41008 0.67106-0.38145-0.20525 0.87830
  -4  -1   9  238.26    9.07  62-0.73183 0.42682 0.67106-0.81759-0.20525 0.43975
  -4   1  19  186.90    9.35  62-0.73183 0.47821 0.67106-0.52764-0.20525 0.76234
  -4   2  22   14.94    9.74  62-0.73183 0.48643 0.67106-0.37630-0.20525 0.84990
  -3  -1 -16   81.35    9.32  62-0.73183 0.39763 0.67106-0.82136-0.20525-0.34418
  -3   0  13  279.97    8.74  62-0.73183 0.53401 0.67106-0.67233-0.20525 0.58149
  -3   2  20  104.93    8.93  62-0.73183 0.56690 0.67106-0.37906-0.20525 0.80498
  -2  -1 -12  513.19   10.63  62-0.73183 0.49999 0.67106-0.81812-0.20525-0.20278
  -2   1  15  910.44   12.55  62-0.73183 0.62905 0.67106-0.52404-0.20525 0.65718
  -2   2  18  238.90   10.11  62-0.73183 0.64293 0.67106-0.37723-0.20525 0.75180
  -1   1 -24   -4.42    9.26  62-0.73183 0.53488 0.67106-0.52866-0.20525-0.57232
  -1   1  12  570.68   10.92  62-0.73183 0.70280 0.67106-0.52429-0.20525 0.57492
   0   0 -13   -2.64    6.59  62-0.73183 0.67033 0.67106-0.67146-0.20525-0.20898
   0   1 -21   96.79    8.59  62-0.73183 0.63474 0.67106-0.52760-0.20525-0.46341
   0   1   8 1060.56   15.99  62-0.73183 0.77185 0.67106-0.52599-0.20525 0.46123
   0   2 -25   16.65   10.26  62-0.73183 0.61564 0.67106-0.38200-0.20525-0.59031
   0   2  12  612.16   12.04  62-0.73183 0.79052 0.67106-0.37918-0.20525 0.58883
   1   1 -16  161.15    8.78  62-0.73183 0.74539 0.67106-0.52655-0.20525-0.29150
   1   2 -22  101.59    9.78  62-0.73183 0.71187 0.67106-0.37767-0.20525-0.47957
   2   2 -16  345.36    9.47  62-0.73183 0.83110 0.67106-0.37895-0.20525-0.27759
   2   3 -20   34.06    9.56  62-0.73183 0.81355 0.67106-0.23441-0.20525-0.40539
   3   3 -11 2885.54   22.15  62-0.73183 0.93999 0.67106-0.23222-0.20525-0.10548
   3   3 -10  411.09   11.31  62-0.73183 0.94711 0.67106-0.23361-0.20525-0.07424
   3   4 -15   21.71    9.39  62-0.73183 0.92364 0.67106-0.08784-0.20525-0.23209
  -9  -2   5   19.11   18.26  62-0.73172-0.02488 0.67080-0.96603-0.20551 0.24874
  -7  -2 -11    0.70   16.90  62-0.73172 0.07327 0.67080-0.96632-0.20551-0.23429
  -6  -2   1  912.12   26.51  62-0.73172 0.21531 0.67080-0.96663-0.20551 0.15954
  -9  -2   6    6.67   14.94  63-0.73389-0.01797 0.67089-0.96225-0.18878 0.26374
  -8  -2 -11   -0.56   16.37  63-0.73389-0.01111 0.67089-0.96489-0.18878-0.26385
  -8  -2   5  127.49   14.46  63-0.73389 0.06344 0.67089-0.96798-0.18878 0.24593
  -8  -1  15   -8.17   13.06  63-0.73389 0.11145 0.67089-0.82174-0.18878 0.56632
  -7  -2 -10    5.42   13.09  63-0.73389 0.08004 0.67089-0.96909-0.18878-0.22010
  -7  -2   4    4.40   11.24  63-0.73389 0.14604 0.67089-0.96615-0.18878 0.22640
  -6  -2  -9   -0.18   11.88  63-0.73389 0.17112 0.67089-0.96411-0.18878-0.17453
  -5   1  21   -1.85   13.36  63-0.73389 0.40195 0.67089-0.52692-0.18878 0.79721
  -4  -1 -18   36.49   13.66  63-0.73389 0.30279 0.67089-0.82029-0.18878-0.43532
  -3  -1   6  577.70   15.22  63-0.73389 0.50175 0.67089-0.81875-0.18878 0.34123
  -3   0 -23   21.76   15.22  63-0.73389 0.36637 0.67089-0.67385-0.18878-0.58087
  -2  -1 -11  208.49   10.67  63-0.73389 0.50789 0.67089-0.81837-0.18878-0.18664
  -2   0 -21    5.89   11.24  63-0.73389 0.46162 0.67089-0.67258-0.18878-0.50366
  -2   3  20   35.82   13.41  63-0.73389 0.65819 0.67089-0.23216-0.18878 0.80360
  -1   0 -18   29.78   13.33  63-0.73389 0.56151 0.67089-0.67186-0.18878-0.39356
   0   0 -12    5.46    9.67  63-0.73389 0.67678 0.67089-0.67174-0.18878-0.19356
   1   1 -15  811.60   14.64  63-0.73389 0.75302 0.67089-0.52660-0.18878-0.27652
   1   2 -21  203.14   13.34  63-0.73389 0.72215 0.67089-0.37991-0.18878-0.46454
   1   2   8  662.31   15.58  63-0.73389 0.86086 0.67089-0.37850-0.18878 0.45776
   1   3  11   56.83   11.16  63-0.73389 0.87187 0.67089-0.23208-0.18878 0.55208
   1   4  12  124.44   12.76  63-0.73389 0.88199 0.67089-0.08563-0.18878 0.58709
   1   5  12   54.17   15.47  63-0.73389 0.88429 0.67089 0.06062-0.18878 0.58858
   2   2 -15   -6.08   10.74  63-0.73389 0.83791 0.67089-0.37977-0.18878-0.26201
   2   3 -19    6.47   13.35  63-0.73389 0.82258 0.67089-0.23520-0.18878-0.39016
   3   3  -9   86.70   11.64  63-0.73389 0.95090 0.67089-0.23259-0.18878-0.05797
   3   3  -8  707.08   15.89  63-0.73389 0.95707 0.67089-0.23221-0.18878-0.02579
   3   3  -7    0.14   11.29  63-0.73389 0.96198 0.67089-0.23245-0.18878 0.00593
   3   3  -6  284.09   14.00  63-0.73389 0.96602 0.67089-0.23228-0.18878 0.03830
   3   4 -14   35.29   13.56  63-0.73389 0.92963 0.67089-0.08776-0.18878-0.21657
  -8  -1  16   17.99   10.54  63-0.73585 0.11747 0.67064-0.81397-0.17225 0.57669
  -7  -1  15  127.46   10.27  63-0.73585 0.19947 0.67064-0.81705-0.17225 0.56048
  -6  -1  14  472.51   11.33  63-0.73585 0.27859 0.67064-0.81532-0.17225 0.53844
  -6   1  23   30.67   10.41  63-0.73585 0.32341 0.67064-0.52189-0.17225 0.82564
  -5  -1 -19   21.98   11.28  63-0.73585 0.21332 0.67064-0.81975-0.17225-0.49569
  -5  -1  12   14.50    7.98  63-0.73585 0.35945 0.67064-0.81837-0.17225 0.49085
  -5   0  18  -10.68    8.15  63-0.73585 0.38651 0.67064-0.66993-0.17225 0.67981
  -5   2  24   13.99   11.40  63-0.73585 0.41761 0.67064-0.37892-0.17225 0.87611
  -4   0  16   80.95    8.18  63-0.73585 0.46548 0.67064-0.67277-0.17225 0.63262
  -4   1  20    2.38    8.08  63-0.73585 0.48458 0.67064-0.52524-0.17225 0.75975
  -3  -1 -15   97.50    8.04  63-0.73585 0.40470 0.67064-0.81835-0.17225-0.34346
  -3   0 -22   20.88    8.98  63-0.73585 0.37602 0.67064-0.67829-0.17225-0.56979
  -3   0  14    5.24    8.16  63-0.73585 0.54098 0.67064-0.66823-0.17225 0.57932
  -3   1  18  702.32   11.27  63-0.73585 0.56289 0.67064-0.52616-0.17225 0.70939
  -3   2  21   33.43    9.80  63-0.73585 0.57303 0.67064-0.37652-0.17225 0.80158
  -2  -1 -10   34.82    7.08  63-0.73585 0.51526 0.67064-0.81821-0.17225-0.17220
  -2   0 -20   -2.46    8.24  63-0.73585 0.47017 0.67064-0.67640-0.17225-0.49166
  -2   0  11   -3.20    7.32  63-0.73585 0.61479 0.67064-0.66936-0.17225 0.49637
  -2   1 -25   13.80   10.09  63-0.73585 0.44742 0.67064-0.52881-0.17225-0.64814
  -2   1  16   19.92    7.91  63-0.73585 0.63458 0.67064-0.52175-0.17225 0.65287
  -2   2  19 1082.12   13.68  63-0.73585 0.64780 0.67064-0.37288-0.17225 0.74934
  -1   0 -17 6996.40   27.83  63-0.73585 0.57037 0.67064-0.67252-0.17225-0.38156
  -1   0   7 2821.65   24.94  63-0.73585 0.68114 0.67064-0.67009-0.17225 0.38287
  -1   1 -23   13.45    9.16  63-0.73585 0.54059 0.67064-0.52581-0.17225-0.57023
  -1   2  16    6.91    7.33  63-0.73585 0.72564 0.67064-0.37869-0.17225 0.67139
  -1   3  18   30.08    8.27  63-0.73585 0.73643 0.67064-0.23141-0.17225 0.73488
  -1   4  19    4.10   10.55  63-0.73585 0.74066 0.67064-0.08594-0.17225 0.76702
   0   0 -11   -1.03    7.25  63-0.73585 0.68335 0.67064-0.67211-0.17225-0.17710
   0   1 -20  525.69   10.96  63-0.73585 0.63945 0.67064-0.52337-0.17225-0.46251
   0   2 -24    7.33   10.49  63-0.73585 0.62168 0.67064-0.37882-0.17225-0.58679
   0   3  15   23.53    8.47  63-0.73585 0.80820 0.67064-0.23221-0.17225 0.65157
   0   4  16    4.87    9.36  63-0.73585 0.81545 0.67064-0.08524-0.17225 0.68504
   1   1 -14   20.13    6.66  63-0.73585 0.75971 0.67064-0.52832-0.17225-0.26082
   1   2 -20  658.05   11.39  63-0.73585 0.73146 0.67064-0.38117-0.17225-0.45119
   1   3 -23    7.99   10.18  63-0.73585 0.71635 0.67064-0.23540-0.17225-0.54440
   2   2 -14   14.44    7.74  63-0.73585 0.84466 0.67064-0.38044-0.17225-0.24627
   2   3 -18  277.10   10.95  63-0.73585 0.83081 0.67064-0.23636-0.17225-0.37575
   2   4 -20   60.84   12.10  63-0.73585 0.82026 0.67064-0.08901-0.17225-0.43844
   3   4 -13    9.84    9.57  63-0.73585 0.93546 0.67064-0.08713-0.17225-0.20098
   3   5 -13  117.00   12.77  63-0.73585 0.93756 0.67064 0.05838-0.17225-0.20226
  -6  -2  -8  369.17   18.83  63-0.73558 0.17683 0.67076-0.96572-0.17193-0.15987
  -6  -2   2  246.88   17.06  63-0.73558 0.22392 0.67076-0.96506-0.17193 0.15768
  -9  -2   7   46.24   14.93  64-0.73728-0.01019 0.67049-0.96314-0.15519 0.26223
  -8  -2 -10   14.98   14.56  64-0.73728-0.00344 0.67049-0.96425-0.15519-0.26488
  -8  -2   6   18.12   13.20  64-0.73728 0.07191 0.67049-0.96820-0.15519 0.24395
  -7  -2  -9  274.08   16.48  64-0.73728 0.08697 0.67049-0.96768-0.15519-0.22199
  -7  -2   5   48.75   11.96  64-0.73728 0.15348 0.67049-0.96564-0.15519 0.22451
  -6  -2  -7  417.91   17.51  64-0.73728 0.18339 0.67049-0.96691-0.15519-0.14617
  -6  -1 -19   33.85   16.65  64-0.73728 0.12813 0.67049-0.82398-0.15519-0.52818
  -4  -1 -17   23.44   11.64  64-0.73728 0.30987 0.67049-0.81642-0.15519-0.43598
  -4  -1  10  413.81   12.07  64-0.73728 0.43821 0.67049-0.81945-0.15519 0.42354
  -4   0 -23  -18.18   15.20  64-0.73728 0.28418 0.67049-0.67685-0.15519-0.63020
  -4   2  23   82.05   15.52  64-0.73728 0.50178 0.67049-0.37911-0.15519 0.84084
  -3  -1 -14    9.51   10.43  64-0.73728 0.41198 0.67049-0.82067-0.15519-0.32913
  -3  -1   7  109.54   11.14  64-0.73728 0.50898 0.67049-0.81527-0.15519 0.33930
  -2  -1  -9  998.22   16.78  64-0.73728 0.52102 0.67049-0.81840-0.15519-0.15705
  -2   3  21   20.84   14.36  64-0.73728 0.66453 0.67049-0.23164-0.15519 0.79894
  -1   0 -16    0.98   11.28  64-0.73728 0.57724 0.67049-0.67449-0.15519-0.36815
  -1   1 -22  -18.92   13.35  64-0.73728 0.54948 0.67049-0.52854-0.15519-0.55846
  -1   1  13  956.50   14.52  64-0.73728 0.71406 0.67049-0.52447-0.15519 0.55884
   0   0 -10  484.51   13.53  64-0.73728 0.68963 0.67049-0.67072-0.15519-0.16252
   0   1 -19  309.75   13.61  64-0.73728 0.64844 0.67049-0.52575-0.15519-0.44765
   0   1   9 1456.48   19.09  64-0.73728 0.78169 0.67049-0.52396-0.15519 0.44286
   0   2 -23   44.09   13.30  64-0.73728 0.63086 0.67049-0.38078-0.15519-0.57520
   0   2  13   27.80   11.45  64-0.73728 0.80185 0.67049-0.37895-0.15519 0.57104
   1   3 -22  -19.09   14.98  64-0.73728 0.72539 0.67049-0.23550-0.15519-0.53244
   1   4  13   38.70   13.97  64-0.73728 0.88519 0.67049-0.08520-0.15519 0.58163
   1   5  13   48.30   15.00  64-0.73728 0.88725 0.67049 0.06057-0.15519 0.58346
   2   2 -13  289.40   12.75  64-0.73728 0.85070 0.67049-0.37888-0.15519-0.23217
   2   3   6  100.94   12.89  64-0.73728 0.94186 0.67049-0.23257-0.15519 0.37375
   2   4   8  212.28   14.56  64-0.73728 0.94940 0.67049-0.08587-0.15519 0.43700
   2   5   8  108.11   16.96  64-0.73728 0.95214 0.67049 0.06053-0.15519 0.43737
   3   4 -12   21.57   13.44  64-0.73728 0.94044 0.67049-0.08672-0.15519-0.18589
   3   4 -11   76.59   12.23  64-0.73728 0.95034 0.67049-0.08640-0.15519-0.15491
   3   5 -12   91.20   15.42  64-0.73728 0.94271 0.67049 0.05912-0.15519-0.18669
   3   5 -11   16.10   14.88  64-0.73728 0.95277 0.67049 0.05922-0.15519-0.15516
  -8  -2   7   24.33    9.65  64-0.73857 0.07745 0.67023-0.96457-0.13809 0.25808
  -8  -1  17    3.25   10.42  64-0.73857 0.12517 0.67023-0.81519-0.13809 0.57573
  -7  -1  16  119.49   10.20  64-0.73857 0.20758 0.67023-0.81812-0.13809 0.55839
  -6  -1  15  120.60    9.25  64-0.73857 0.28760 0.67023-0.81484-0.13809 0.53694
  -6   0  20  265.64   10.82  64-0.73857 0.31762 0.67023-0.67539-0.13809 0.70269
  -6   1  24   11.56   11.81  64-0.73857 0.33202 0.67023-0.52329-0.13809 0.82344
  -5  -1 -18  554.16   13.52  64-0.73857 0.21649 0.67023-0.81669-0.13809-0.49692
  -5  -1  13   81.19    8.03  64-0.73857 0.36687 0.67023-0.81785-0.13809 0.48837
  -5   0  19  306.34    9.92  64-0.73857 0.39403 0.67023-0.66949-0.13809 0.67810
  -4  -1 -16  141.25    9.33  64-0.73857 0.31735 0.67023-0.82009-0.13809-0.42299
  -4   0  17   -4.30    7.41  64-0.73857 0.47333 0.67023-0.67217-0.13809 0.62948
  -4   1  21  493.60   10.65  64-0.73857 0.49231 0.67023-0.52508-0.13809 0.75682
  -3   0 -21  140.55   10.12  64-0.73857 0.38061 0.67023-0.67413-0.13809-0.56916
  -3   0  15  -10.50    8.19  64-0.73857 0.54771 0.67023-0.66779-0.13809 0.57516
  -3   1  19 1172.07   13.84  64-0.73857 0.56991 0.67023-0.52520-0.13809 0.70626
  -3   2  22    9.20    9.47  64-0.73857 0.58024 0.67023-0.37717-0.13809 0.79767
  -2  -1  -8 3078.91   25.44  64-0.73857 0.52659 0.67023-0.81848-0.13809-0.14245
  -2   0 -19   -3.55    8.93  64-0.73857 0.47508 0.67023-0.67162-0.13809-0.49077
  -2   0  12  131.11    7.92  64-0.73857 0.61960 0.67023-0.66837-0.13809 0.49303
  -2   1 -24   19.20   10.45  64-0.73857 0.45125 0.67023-0.52345-0.13809-0.64762
  -1   2 -25   91.61   11.70  64-0.73857 0.53462 0.67023-0.37875-0.13809-0.66771
  -1   2  17  195.38    8.81  64-0.73857 0.73200 0.67023-0.37721-0.13809 0.66645
  -1   3  19   88.54    9.97  64-0.73857 0.74210 0.67023-0.23126-0.13809 0.73020
  -1   4  20   13.25   10.42  64-0.73857 0.74676 0.67023-0.08563-0.13809 0.76198
   0   0  -9   -3.02    8.41  64-0.73857 0.69623 0.67023-0.66939-0.13809-0.14666
   0   1 -18  425.87    9.99  64-0.73857 0.65661 0.67023-0.52644-0.13809-0.43531
   0   2 -22    6.92    9.34  64-0.73857 0.63943 0.67023-0.38209-0.13809-0.56449
   0   3  16   34.17    8.42  64-0.73857 0.81300 0.67023-0.23112-0.13809 0.64666
   0   4  17  108.22   10.04  64-0.73857 0.82000 0.67023-0.08541-0.13809 0.68009
   1   1 -13  961.45   12.26  64-0.73857 0.76227 0.67023-0.52208-0.13809-0.26215
   1   2 -19   11.19    8.49  64-0.73857 0.73275 0.67023-0.37726-0.13809-0.45046
   1   2   9 2488.82   22.36  64-0.73857 0.86944 0.67023-0.37803-0.13809 0.43775
   1   3  12   67.25    8.06  64-0.73857 0.88214 0.67023-0.23089-0.13809 0.53365
   2   2 -12    5.48    8.20  64-0.73857 0.85644 0.67023-0.37851-0.13809-0.21733
   2   3 -17  157.28    9.15  64-0.73857 0.83127 0.67023-0.23141-0.13809-0.37588
   2   4 -19  178.60   11.44  64-0.73857 0.82033 0.67023-0.08500-0.13809-0.43787
   3   4 -10  262.73   10.66  64-0.73857 0.95411 0.67023-0.08673-0.13809-0.14153
   3   4  -1  124.26   19.54  64-0.73708 0.99570 0.67022-0.08599-0.15518 0.16283
  -6  -2   3   19.68   13.01  64-0.73859 0.23140 0.66977-0.96351-0.13839 0.15650
  -9  -2   8   45.74   15.18  65-0.73976-0.00275 0.66919-0.96404-0.12140 0.26074
  -8  -2  -9   16.51   14.65  65-0.73976 0.00327 0.66919-0.96296-0.12140-0.26779
  -8  -2   8  103.85   13.90  65-0.73976 0.08315 0.66919-0.96035-0.12140 0.27231
  -7  -2  -8   -7.04   13.76  65-0.73976 0.09497 0.66919-0.96592-0.12140-0.22399
  -7  -2   6   82.92   12.26  65-0.73976 0.16050 0.66919-0.96534-0.12140 0.22188
  -6  -1 -18   18.53   14.58  65-0.73976 0.13538 0.66919-0.82043-0.12140-0.52994
  -6   0  21  -12.44   13.29  65-0.73976 0.31779 0.66919-0.66751-0.12140 0.71020
  -5  -1 -17 1376.22   20.12  65-0.73976 0.22560 0.66919-0.82063-0.12140-0.48579
  -4  -1  11   42.92   11.75  65-0.73976 0.44502 0.66919-0.81757-0.12140 0.42085
  -4   0 -22   65.71   15.09  65-0.73976 0.29000 0.66919-0.67287-0.12140-0.63016
  -3  -1 -13   19.20   10.75  65-0.73976 0.41799 0.66919-0.81610-0.12140-0.33042
  -2  -1  -7   81.62   11.66  65-0.73976 0.53363 0.66919-0.81752-0.12140-0.12715
  -2   0 -18  629.93   15.12  65-0.73976 0.48341 0.66919-0.67390-0.12140-0.47974
  -2   1 -23  104.99   13.18  65-0.73976 0.46009 0.66919-0.52709-0.12140-0.63813
  -2   1  17  336.08   12.38  65-0.73976 0.64770 0.66919-0.52380-0.12140 0.63890
  -2   2  20   27.23   11.94  65-0.73976 0.66334 0.66919-0.37746-0.12140 0.73439
  -2   3  22   12.90   15.50  65-0.73976 0.67018 0.66919-0.23007-0.12140 0.79531
  -1   0 -15 1615.74   17.44  65-0.73976 0.58213 0.66919-0.66937-0.12140-0.36784
  -1   0   8    0.62   13.39  65-0.73976 0.69062 0.66919-0.66958-0.12140 0.36284
  -1   1 -21    8.87   11.39  65-0.73976 0.55338 0.66919-0.52424-0.12140-0.55736
  -1   1  14   17.94    9.63  65-0.73976 0.71983 0.66919-0.52216-0.12140 0.55369
  -1   2 -24    2.45   15.09  65-0.73976 0.54473 0.66919-0.38155-0.12140-0.65763
   0   0  -8 3494.31   27.10  65-0.73976 0.70080 0.66919-0.66925-0.12140-0.13289
   0   2  14   70.53   11.46  65-0.73976 0.80586 0.66919-0.37611-0.12140 0.56732
   1   1 -12  603.57   12.82  65-0.73976 0.76880 0.66919-0.52259-0.12140-0.24687
   1   2 -18  357.77   13.48  65-0.73976 0.74206 0.66919-0.37778-0.12140-0.43650
   1   3 -21   -3.17   12.97  65-0.73976 0.72693 0.66919-0.23240-0.12140-0.53108
   2   2 -11   87.39   12.17  65-0.73976 0.86224 0.66919-0.37765-0.12140-0.20271
   2   3 -16    1.31   11.58  65-0.73976 0.83931 0.66919-0.23149-0.12140-0.36128
   2   4 -18   39.43   15.22  65-0.73976 0.82931 0.66919-0.08604-0.12140-0.42330
   3   4  -9  211.41   13.52  65-0.73976 0.95874 0.66919-0.08499-0.12140-0.12560
   3   4  -8  806.13   17.83  65-0.73976 0.96660 0.66919-0.08503-0.12140-0.09508
   3   5 -10   28.39   14.74  65-0.73976 0.95218 0.66919 0.06009-0.12140-0.15664
   3   5  -9   41.20   14.99  65-0.73976 0.96129 0.66919 0.06082-0.12140-0.12493
   3   5  -8   13.52   15.17  65-0.73976 0.96942 0.66919 0.06049-0.12140-0.09327
  -8  -1  18   35.11   10.38  65-0.74083 0.13194 0.66806-0.81520-0.10466 0.57471
  -7  -1  17   29.89    9.35  65-0.74083 0.21385 0.66806-0.81719-0.10466 0.55770
  -6  -1  16    7.39    8.19  65-0.74083 0.29482 0.66806-0.81293-0.10466 0.53626
  -5  -1  14  147.82    8.36  65-0.74083 0.37339 0.66806-0.81575-0.10466 0.48697
  -5   0  20   -8.88    8.18  65-0.74083 0.40137 0.66806-0.66728-0.10466 0.67631
  -4  -1 -15    1.70    8.33  65-0.74083 0.32311 0.66806-0.81658-0.10466-0.42441
  -4   0  18   21.06    8.78  65-0.74083 0.48042 0.66806-0.66915-0.10466 0.62748
  -4   1  22    2.11    9.54  65-0.74083 0.49912 0.66806-0.52240-0.10466 0.75449
  -3  -1   8   29.77    7.31  65-0.74083 0.51794 0.66806-0.81575-0.10466 0.32126
  -3   0 -20   15.48   10.27  65-0.74083 0.38663 0.66806-0.67114-0.10466-0.56798
  -3   0  16    6.06    7.72  65-0.74083 0.55370 0.66806-0.66498-0.10466 0.57244
  -3   1 -24  177.37   10.84  65-0.74083 0.37192 0.66806-0.52831-0.10466-0.69991
  -3   1  20   39.20    8.58  65-0.74083 0.57598 0.66806-0.52169-0.10466 0.70400
  -3   2  23   -5.28    9.38  65-0.74083 0.58632 0.66806-0.37388-0.10466 0.79496
  -1   0 -14   -1.97    6.48  65-0.74083 0.59010 0.66806-0.67043-0.10466-0.35495
  -1   1 -20   -4.66    8.05  65-0.74083 0.56315 0.66806-0.52601-0.10466-0.54617
  -1   2  18  352.25   10.70  65-0.74083 0.73646 0.66806-0.37285-0.10466 0.66370
  -1   3  20    3.41    9.49  65-0.74083 0.74704 0.66806-0.22815-0.10466 0.72587
   0   0  -7    2.43    8.31  65-0.74083 0.70670 0.66806-0.66807-0.10466-0.11754
   0   0  -6 5197.96   34.90  65-0.74083 0.71374 0.66806-0.66978-0.10466-0.08713
   0   1 -17    3.90    7.56  65-0.74083 0.66017 0.66806-0.52221-0.10466-0.43464
   0   1  10  337.22   10.35  65-0.74083 0.79069 0.66806-0.52254-0.10466 0.42463
   0   2 -21  258.47   10.59  65-0.74083 0.64402 0.66806-0.37686-0.10466-0.56257
   0   3 -23   83.08   10.60  65-0.74083 0.63900 0.66806-0.23405-0.10466-0.63006
   1   1 -11 1484.32   15.26  65-0.74083 0.77617 0.66806-0.52122-0.10466-0.23203
   1   2 -17  212.01    8.46  65-0.74083 0.75079 0.66806-0.37792-0.10466-0.42342
   1   3 -20    7.10    9.52  65-0.74083 0.73648 0.66806-0.23198-0.10466-0.51914
   1   4  14   71.24   10.23  65-0.74083 0.89530 0.66806-0.08326-0.10466 0.56373
   1   5  14   32.30   11.61  65-0.74083 0.89721 0.66806 0.06265-0.10466 0.56526
   2   2 -10 1595.15   16.16  65-0.74083 0.86841 0.66806-0.37615-0.10466-0.18739
   2   3 -15  389.36   10.54  65-0.74083 0.84714 0.66806-0.23124-0.10466-0.34684
   2   4 -17  290.98   11.17  65-0.74083 0.83704 0.66806-0.08464-0.10466-0.41086
   3   4  -7   56.65    9.33  65-0.74083 0.97040 0.66806-0.08416-0.10466-0.07928
   3   5  -1    3.00   18.60  65-0.73961 0.99829 0.66884 0.06143-0.12179 0.13058
  -6  -2  -6  532.39   22.00  65-0.74061 0.19065 0.66804-0.96158-0.10490-0.16352
  -6  -2   4   21.53   12.67  65-0.74061 0.23855 0.66804-0.96216-0.10490 0.15471
   3   4  -2   79.93   16.05  65-0.74061 0.99379 0.66804-0.08355-0.10490 0.08048
   3   5  -2   -1.25   16.12  65-0.74061 0.99612 0.66804 0.06225-0.10490 0.08114
  -9  -2   9    7.24   14.56  66-0.74145 0.00316 0.66682-0.96482-0.08825 0.25920
  -8  -2  -8   10.52   15.34  66-0.74145 0.00950 0.66682-0.96216-0.08825-0.26888
  -8  -2   9  129.32   14.27  66-0.74145 0.08922 0.66682-0.96047-0.08825 0.27110
  -7  -2   7   15.15   11.46  66-0.74145 0.16750 0.66682-0.96429-0.08825 0.22233
  -7  -2   8  112.44   12.43  66-0.74145 0.17098 0.66682-0.95709-0.08825 0.25186
  -6  -2   5    6.78   10.50  66-0.74145 0.24360 0.66682-0.95895-0.08825 0.16981
  -6  -1 -17  100.72   15.55  66-0.74145 0.14032 0.66682-0.81812-0.08825-0.53069
  -6   0  22   39.14   15.25  66-0.74145 0.32464 0.66682-0.66633-0.08825 0.70943
  -5  -1 -16   70.99   14.25  66-0.74145 0.23244 0.66682-0.81706-0.08825-0.48655
  -5   1  24  -10.87   15.09  66-0.74145 0.42382 0.66682-0.52378-0.08825 0.79131
  -4  -1  12  206.95   12.58  66-0.74145 0.45102 0.66682-0.81522-0.08825 0.41976
  -4   0 -21   -4.57   13.89  66-0.74145 0.29542 0.66682-0.66877-0.08825-0.63035
  -3  -1 -12  172.77   12.03  66-0.74145 0.42363 0.66682-0.81190-0.08825-0.33112
  -2  -1  -6    8.80   11.49  66-0.74145 0.53911 0.66682-0.81322-0.08825-0.12736
  -2   0 -17    0.50   10.91  66-0.74145 0.48882 0.66682-0.66986-0.08825-0.47818
  -2   0  13    0.06    9.63  66-0.74145 0.63084 0.66682-0.66801-0.08825 0.47732
  -2   1 -22   19.53   13.52  66-0.74145 0.46468 0.66682-0.52311-0.08825-0.63671
  -2   1  18   19.27   10.79  66-0.74145 0.65398 0.66682-0.52078-0.08825 0.63558
  -2   2  21   14.25   13.65  66-0.74145 0.66887 0.66682-0.37420-0.08825 0.73173
  -2   3  23   18.13   15.16  66-0.74145 0.67596 0.66682-0.22801-0.08825 0.79164
  -1   1  15  834.42   14.89  66-0.74145 0.72347 0.66682-0.51962-0.08825 0.55160
  -1   2 -23    9.69   15.03  66-0.74145 0.54826 0.66682-0.37688-0.08825-0.65627
   0   1 -16  239.71   12.18  66-0.74145 0.66843 0.66682-0.52234-0.08825-0.42198
   0   3  17   29.38   11.78  66-0.74145 0.82514 0.66682-0.22791-0.08825 0.63112
   0   4  18    7.95   15.29  66-0.74145 0.83194 0.66682-0.08251-0.08825 0.66497
   1   1 -10   -7.66   10.56  66-0.74145 0.78214 0.66682-0.52107-0.08825-0.21659
   1   2  10   99.06   10.68  66-0.74145 0.87783 0.66682-0.37372-0.08825 0.41995
   1   3  13   88.54   12.88  66-0.74145 0.89142 0.66682-0.22860-0.08825 0.51586
   2   2  -9   11.17    9.69  66-0.74145 0.87405 0.66682-0.37464-0.08825-0.17153
   2   3 -14  316.10   13.55  66-0.74145 0.85470 0.66682-0.22959-0.08825-0.33211
   2   3   7 1548.56   24.55  66-0.74145 0.95185 0.66682-0.22746-0.08825 0.33823
   2   4 -16  105.95   13.59  66-0.74145 0.84587 0.66682-0.08297-0.08825-0.39535
   2   4   9  935.76   20.15  66-0.74145 0.96086 0.66682-0.08177-0.08825 0.40225
   2   5   9  168.57   17.60  66-0.74145 0.96310 0.66682 0.06403-0.08825 0.40224
   3   4  -6  232.19   14.03  66-0.74145 0.97382 0.66682-0.08255-0.08825-0.06350
   3   4  -5   32.13   12.43  66-0.74145 0.98011 0.66682-0.08247-0.08825-0.03125
   3   4  -4   -0.93   12.05  66-0.74145 0.98528 0.66682-0.08229-0.08825 0.00036
   3   4  -3    9.86   12.02  66-0.74145 0.98946 0.66682-0.08210-0.08825 0.03199
   3   5  -7  124.94   14.30  66-0.74145 0.96871 0.66682 0.06299-0.08825-0.09528
   3   5  -6   93.23   14.23  66-0.74145 0.97594 0.66682 0.06355-0.08825-0.06328
   3   5  -5  289.44   16.36  66-0.74145 0.98191 0.66682 0.06384-0.08825-0.03271
   3   5  -4    0.23   13.24  66-0.74145 0.98733 0.66682 0.06364-0.08825 0.00027
  -9  -2  10  101.91   11.40  66-0.74194 0.00825 0.66548-0.96098-0.07182 0.27404
  -8  -1  19  120.51   12.09  66-0.74194 0.13880 0.66548-0.81545-0.07182 0.57490
  -7  -1  18    3.13    9.09  66-0.74194 0.22072 0.66548-0.81785-0.07182 0.55616
  -6  -1  17  304.28   10.20  66-0.74194 0.30199 0.66548-0.81229-0.07182 0.53537
  -5  -1  15  137.64    8.29  66-0.74194 0.38011 0.66548-0.81461-0.07182 0.48563
  -5   0  21  285.32   10.94  66-0.74194 0.40777 0.66548-0.66584-0.07182 0.67588
  -5   1  25    8.87   10.61  66-0.74194 0.42398 0.66548-0.51682-0.07182 0.79668
  -4  -1 -14  247.93   10.45  66-0.74194 0.32836 0.66548-0.81253-0.07182-0.42500
  -4   0  19    4.51    8.37  66-0.74194 0.48587 0.66548-0.66786-0.07182 0.62642
  -4   1  23  218.32   10.68  66-0.74194 0.50593 0.66548-0.51971-0.07182 0.75371
  -3  -1 -11  192.85    9.55  66-0.74194 0.43001 0.66548-0.81413-0.07182-0.31772
  -3  -1   9  304.87    9.64  66-0.74194 0.52391 0.66548-0.81317-0.07182 0.31927
  -3   0 -19 1754.94   16.31  66-0.74194 0.38973 0.66548-0.66498-0.07182-0.57035
  -3   0  17 1124.28   13.03  66-0.74194 0.55835 0.66548-0.66231-0.07182 0.57281
  -3   1 -23   66.37   10.78  66-0.74194 0.37555 0.66548-0.52281-0.07182-0.69991
  -3   1  21   -2.69    8.12  66-0.74194 0.58252 0.66548-0.51970-0.07182 0.70179
  -3   2  24   -7.95   10.94  66-0.74194 0.59307 0.66548-0.37147-0.07182 0.79272
  -2  -1  -5 2037.82   25.85  66-0.74194 0.54440 0.66548-0.81252-0.07182-0.11430
  -1   0 -13  602.85   10.50  66-0.74194 0.59327 0.66548-0.66595-0.07182-0.35488
  -1   0   9 6523.27   31.99  66-0.74194 0.69963 0.66548-0.66729-0.07182 0.34650
  -1   1 -19  352.04   10.50  66-0.74194 0.56703 0.66548-0.51967-0.07182-0.54562
   0   0  -5   -0.61    9.99  66-0.74194 0.71800 0.66548-0.66397-0.07182-0.08799
   0   0  -4 1179.11   22.28  66-0.74194 0.72322 0.66548-0.66651-0.07182-0.05732
   0   1  11 1202.32   14.97  66-0.74194 0.79477 0.66548-0.51895-0.07182 0.42209
   0   2 -20  334.40    9.82  66-0.74194 0.64546 0.66548-0.37103-0.07182-0.56266
   0   2  15   18.51    7.80  66-0.74194 0.81670 0.66548-0.37514-0.07182 0.55109
   0   3 -22   24.32   10.82  66-0.74194 0.64098 0.66548-0.22924-0.07182-0.62827
   1   1  -9 3562.08   23.94  66-0.74194 0.78824 0.66548-0.52005-0.07182-0.20196
   1   1   4  709.26   18.81  66-0.74194 0.84766 0.66548-0.51883-0.07182 0.21226
   1   2 -16    3.42    7.22  66-0.74194 0.75269 0.66548-0.37211-0.07182-0.42280
   1   3 -19   72.11   10.10  66-0.74194 0.73845 0.66548-0.22635-0.07182-0.51720
   1   4 -20   21.29   11.32  66-0.74194 0.73811 0.66548-0.08280-0.07182-0.55210
   2   2  -8   76.82    7.69  66-0.74194 0.87897 0.66548-0.37351-0.07182-0.15701
  -7  -2  -7   93.34   17.67  66-0.74200 0.10129 0.66557-0.96013-0.07123-0.24158
  -6  -2  -5  672.89   24.21  66-0.74200 0.19687 0.66557-0.95951-0.07123-0.16609
   3   5  -3    4.65   15.99  66-0.74200 0.98940 0.66557 0.06440-0.07123 0.01558
  -9  -2  11  -10.08   14.37  67-0.74239 0.01333 0.66419-0.95712-0.05448 0.28771
  -8  -2  10   68.74   13.60  67-0.74239 0.09523 0.66419-0.96095-0.05448 0.26925
  -7  -2   9   41.38   12.02  67-0.74239 0.17664 0.66419-0.95711-0.05448 0.24969
  -7  -1  19   64.16   14.48  67-0.74239 0.22534 0.66419-0.80961-0.05448 0.56772
  -6  -2   6  155.73   12.08  67-0.74239 0.24959 0.66419-0.95809-0.05448 0.16786
  -6  -1 -16    0.51   13.07  67-0.74239 0.14656 0.66419-0.81434-0.05448-0.53280
  -6   0  23   15.01   14.88  67-0.74239 0.33132 0.66419-0.66564-0.05448 0.70881
  -5  -1 -15   17.76   11.11  67-0.74239 0.23817 0.66419-0.81354-0.05448-0.48777
  -5   0 -21   -7.50   14.53  67-0.74239 0.20986 0.66419-0.66534-0.05448-0.67660
  -4  -1  13   -2.46   11.11  67-0.74239 0.45770 0.66419-0.81349-0.05448 0.41783
  -4   0 -20   28.89   13.11  67-0.74239 0.30026 0.66419-0.66466-0.05448-0.63083
  -2  -1  -4    2.58   12.57  67-0.74239 0.55109 0.66419-0.81186-0.05448-0.09820
  -2  -1   3 1856.43   30.62  67-0.74239 0.58171 0.66419-0.80991-0.05448 0.12212
  -2   0 -16  494.74   12.95  67-0.74239 0.49400 0.66419-0.66424-0.05448-0.47896
  -2   0  14  565.54   12.27  67-0.74239 0.63602 0.66419-0.66530-0.05448 0.47593
  -2   1 -21  166.39   14.20  67-0.74239 0.46943 0.66419-0.51773-0.05448-0.63622
  -2   1  19   29.19   11.39  67-0.74239 0.65928 0.66419-0.51876-0.05448 0.63312
  -2   2 -24    9.84   15.37  67-0.74239 0.45515 0.66419-0.37219-0.05448-0.73150
  -2   2  22   -3.66   13.44  67-0.74239 0.67419 0.66419-0.37261-0.05448 0.72880
  -1   2 -22   -1.53   13.14  67-0.74239 0.55136 0.66419-0.37190-0.05448-0.65551
  -1   2  19   12.72   12.07  67-0.74239 0.74980 0.66419-0.37354-0.05448 0.64896
  -1   3  21    2.95   13.20  67-0.74239 0.76021 0.66419-0.22765-0.05448 0.71323
   0   0  -3   -6.62   16.49  67-0.74239 0.72886 0.66419-0.66438-0.05448-0.04162
   0   1 -15  881.63   14.64  67-0.74239 0.67167 0.66419-0.51750-0.05448-0.42170
   0   2 -19   11.44   11.64  67-0.74239 0.65503 0.66419-0.37358-0.05448-0.55067
   0   3  18   -1.59   12.61  67-0.74239 0.82885 0.66419-0.22576-0.05448 0.62753
   0   4  19   20.62   14.92  67-0.74239 0.83610 0.66419-0.07998-0.05448 0.66022
   1   2 -15   63.26   11.22  67-0.74239 0.76038 0.66419-0.37304-0.05448-0.41055
   1   2  11  175.96   13.10  67-0.74239 0.88047 0.66419-0.37138-0.05448 0.41694
   1   3 -18   16.26   12.83  67-0.74239 0.74747 0.66419-0.22639-0.05448-0.50548
   1   3  14    6.43   12.04  67-0.74239 0.89483 0.66419-0.22480-0.05448 0.51177
   1   4  15    7.80   13.39  67-0.74239 0.90491 0.66419-0.08060-0.05448 0.54675
   2   2  -7   65.44   10.51  67-0.74239 0.88437 0.66419-0.37170-0.05448-0.14269
   2   3 -13  158.05   11.28  67-0.74239 0.85518 0.66419-0.22553-0.05448-0.33274
   2   3   8 1524.49   23.14  67-0.74239 0.95331 0.66419-0.22623-0.05448 0.33429
   2   4 -15  274.38   15.20  67-0.74239 0.84536 0.66419-0.08073-0.05448-0.39616
   2   4  10   42.26   12.39  67-0.74239 0.96258 0.66419-0.07979-0.05448 0.39760
   2   5  10  100.80   16.85  67-0.74239 0.96441 0.66419 0.06571-0.05448 0.39752
  -8  -2  11   -5.15    9.54  67-0.74272 0.10001 0.66281-0.95667-0.03711 0.28403
  -7  -1 -16   89.10   12.52  67-0.74272 0.06059 0.66281-0.81298-0.03711-0.56340
  -6  -1  18   38.51    9.85  67-0.74272 0.30752 0.66281-0.81233-0.03711 0.53386
  -5  -1  16   68.27    9.07  67-0.74272 0.38619 0.66281-0.81404-0.03711 0.48370
  -5   0  22   -2.34    9.45  67-0.74272 0.41425 0.66281-0.66537-0.03711 0.67401
  -4  -1 -13   95.52    8.14  67-0.74272 0.33317 0.66281-0.80920-0.03711-0.42713
  -4  -1  14   13.57    7.80  67-0.74272 0.46029 0.66281-0.80718-0.03711 0.43015
  -4   0  20 1514.61   14.87  67-0.74272 0.49351 0.66281-0.66571-0.03711 0.62461
  -4   1 -23   24.09   11.03  67-0.74272 0.28938 0.66281-0.52125-0.03711-0.75036
  -4   1  24    7.29   10.93  67-0.74272 0.51162 0.66281-0.51940-0.03711 0.75136
  -3  -1 -10  357.74    9.98  67-0.74272 0.43530 0.66281-0.81048-0.03711-0.31979
  -3  -1  10  294.66    9.38  67-0.74272 0.53056 0.66281-0.81076-0.03711 0.31694
  -3   0 -18   -4.37    9.07  67-0.74272 0.39562 0.66281-0.66144-0.03711-0.56996
  -3   0  18    0.06    7.59  67-0.74272 0.56538 0.66281-0.66138-0.03711 0.56854
  -3   1 -22   80.03    9.41  67-0.74272 0.37899 0.66281-0.51774-0.03711-0.70139
  -3   1  22  128.66   10.08  67-0.74272 0.58797 0.66281-0.51799-0.03711 0.69983
  -3   2  25   11.87   10.43  67-0.74272 0.59849 0.66281-0.37015-0.03711 0.79027
  -2   1 -20  114.43    8.65  67-0.74272 0.47849 0.66281-0.52047-0.03711-0.62716
  -2   2 -23   -7.15   10.47  67-0.74272 0.46461 0.66281-0.37426-0.03711-0.72398
  -1   0 -12    2.21    6.55  67-0.74272 0.59787 0.66281-0.66152-0.03711-0.35586
  -1   0  10    2.51    7.79  67-0.74272 0.70473 0.66281-0.66500-0.03711 0.34209
  -1   1 -18 2161.11   16.10  67-0.74272 0.56973 0.66281-0.51452-0.03711-0.54760
  -1   1  16  173.35    9.00  67-0.74272 0.73492 0.66281-0.52067-0.03711 0.53550
  -1   2 -21   39.00    9.28  67-0.74272 0.56107 0.66281-0.37290-0.03711-0.64662
  -1   3 -23   76.93   11.97  67-0.74272 0.55278 0.66281-0.22695-0.03711-0.71042
   0   1 -14    6.14    8.20  67-0.74272 0.67891 0.66281-0.51941-0.03711-0.41005
   0   1  12  152.16    8.24  67-0.74272 0.79944 0.66281-0.51578-0.03711 0.41828
   0   2  16   91.10    7.91  67-0.74272 0.82059 0.66281-0.37228-0.03711 0.54798
   0   3 -21    1.37    9.21  67-0.74272 0.64234 0.66281-0.22500-0.03711-0.62858
   1   1  -8 2558.57   21.67  67-0.74272 0.79093 0.66281-0.51516-0.03711-0.20476
   1   4 -19  -11.22   10.60  67-0.74272 0.73891 0.66281-0.07848-0.03711-0.55194
   2   2  -6  396.61   11.40  67-0.74272 0.88978 0.66281-0.37034-0.03711-0.12731
   2   3 -12   42.79    7.62  67-0.74272 0.86182 0.66281-0.22535-0.03711-0.32003
   2   4 -14  164.05   10.74  67-0.74272 0.85319 0.66281-0.07880-0.03711-0.38293
   2   5 -14    5.96   11.23  67-0.74272 0.85464 0.66281 0.06762-0.03711-0.38279
  -8  -2  -7  590.99   25.29  67-0.74274 0.01502 0.66234-0.95564-0.03732-0.28860
  -7  -2  -6   93.70   17.09  67-0.74274 0.10699 0.66234-0.95846-0.03732-0.24411
  -9  -2  12   12.08   16.12  68-0.74295 0.01885 0.66063-0.95762-0.02005 0.28676
  -8  -2  12  361.13   15.82  68-0.74295 0.10532 0.66063-0.95201-0.02005 0.29863
  -7  -2  10  526.92   15.48  68-0.74295 0.18290 0.66063-0.95655-0.02005 0.24910
  -7  -1  20   58.11   15.27  68-0.74295 0.23079 0.66063-0.80915-0.02005 0.56747
  -6  -2   7    5.44   10.37  68-0.74295 0.25641 0.66063-0.95700-0.02005 0.16607
  -6  -2   8  402.69   13.81  68-0.74295 0.25917 0.66063-0.95164-0.02005 0.19652
  -6  -1 -15  115.53   13.97  68-0.74295 0.15169 0.66063-0.81106-0.02005-0.53550
  -6   0  24   34.76   15.37  68-0.74295 0.33778 0.66063-0.66398-0.02005 0.70871
  -5  -1 -14    2.96   11.28  68-0.74295 0.24373 0.66063-0.80974-0.02005-0.49049
  -5  -1  17  219.00   12.77  68-0.74295 0.38941 0.66063-0.80629-0.02005 0.49575
  -5   0 -20  -16.68   15.46  68-0.74295 0.21508 0.66063-0.66046-0.02005-0.67888
  -4   0 -19   -9.60   13.60  68-0.74295 0.30541 0.66063-0.65930-0.02005-0.63317
  -3   0 -17 1845.08   19.19  68-0.74295 0.40380 0.66063-0.66327-0.02005-0.56181
  -2  -1   4 5047.54   40.74  68-0.74295 0.58733 0.66063-0.80667-0.02005 0.12086
  -2   0 -15   -7.60   10.89  68-0.74295 0.49677 0.66063-0.66006-0.02005-0.48164
  -2   0  15   -8.13   11.66  68-0.74295 0.64225 0.66063-0.66264-0.02005 0.47261
  -2   1  20  411.21   13.57  68-0.74295 0.66488 0.66063-0.51484-0.02005 0.63175
  -2   2  23    1.38   13.39  68-0.74295 0.67939 0.66063-0.36934-0.02005 0.72653
  -1   0 -11  559.03   12.99  68-0.74295 0.60534 0.66063-0.66219-0.02005-0.34395
  -1   2  20  606.86   14.45  68-0.74295 0.75464 0.66063-0.36867-0.02005 0.64705
  -1   3  22    0.34   15.51  68-0.74295 0.76475 0.66063-0.22388-0.02005 0.71004
   0   2 -18  126.48   12.38  68-0.74295 0.65811 0.66063-0.36825-0.02005-0.55057
   0   3 -20   10.04   13.20  68-0.74295 0.65255 0.66063-0.22422-0.02005-0.61828
   0   3  19   51.02   13.63  68-0.74295 0.83284 0.66063-0.22232-0.02005 0.62368
   0   4  20   34.91   16.10  68-0.74295 0.83912 0.66063-0.07677-0.02005 0.65667
   1   1  -7 1546.57   20.58  68-0.74295 0.79777 0.66063-0.51353-0.02005-0.18980
   1   1   5  128.73   15.70  68-0.74295 0.85330 0.66063-0.51428-0.02005 0.19269
   1   2 -14  303.66   12.39  68-0.74295 0.76292 0.66063-0.36795-0.02005-0.41071
   1   3 -17   64.57   11.87  68-0.74295 0.74832 0.66063-0.22210-0.02005-0.50619
   1   4 -18  315.35   16.52  68-0.74295 0.74799 0.66063-0.07657-0.02005-0.54067
   1   4  16   23.60   13.65  68-0.74295 0.90757 0.66063-0.07653-0.02005 0.54242
   2   2  -5    4.27   10.46  68-0.74295 0.89443 0.66063-0.36899-0.02005-0.11277
  -7  -2  11  120.13    9.52  68-0.74304 0.18780 0.65837-0.95241-0.00298 0.26321
  -7  -1  21   -6.61   10.57  68-0.74304 0.23440 0.65837-0.80120-0.00298 0.57830
  -6  -1  19  870.41   13.87  68-0.74304 0.31746 0.65837-0.80935-0.00298 0.53432
  -5   0  23  359.01   11.07  68-0.74304 0.42215 0.65837-0.66166-0.00298 0.67422
  -4  -1 -12  145.30    8.78  68-0.74304 0.33860 0.65837-0.80487-0.00298-0.43024
  -4  -1  15   67.38    7.93  68-0.74304 0.46620 0.65837-0.80519-0.00298 0.42883
  -4   0 -18   56.15    8.35  68-0.74304 0.31358 0.65837-0.66330-0.00298-0.62462
  -4   0  21   -4.53    7.97  68-0.74304 0.49946 0.65837-0.66331-0.00298 0.62361
  -4   1 -22   40.27   10.38  68-0.74304 0.29466 0.65837-0.51580-0.00298-0.75130
  -4   1  25   38.26   10.96  68-0.74304 0.51745 0.65837-0.51609-0.00298 0.75074
  -3  -1  -9  651.37   12.59  68-0.74304 0.44057 0.65837-0.80642-0.00298-0.32227
  -3  -1  11  195.19    8.32  68-0.74304 0.53683 0.65837-0.80780-0.00298 0.31554
  -3   0  19 1325.62   14.43  68-0.74304 0.57103 0.65837-0.65739-0.00298 0.56892
  -3   1 -21  313.61   11.20  68-0.74304 0.38293 0.65837-0.51195-0.00298-0.70291
  -3   1  23  130.43    9.97  68-0.74304 0.59410 0.65837-0.51414-0.00298 0.69861
  -2   0 -14   99.42    8.66  68-0.74304 0.50580 0.65837-0.66206-0.00298-0.47021
  -2   0  16   79.43    8.46  68-0.74304 0.64205 0.65837-0.65610-0.00298 0.48463
  -2   1 -19   -5.90    8.30  68-0.74304 0.48207 0.65837-0.51446-0.00298-0.62884
  -2   2 -22   30.70   10.80  68-0.74304 0.46808 0.65837-0.36788-0.00298-0.72451
  -1   0  11  131.62    8.46  68-0.74304 0.71040 0.65837-0.66015-0.00298 0.34146
  -1   1 -17  140.51    8.38  68-0.74304 0.57308 0.65837-0.50953-0.00298-0.54844
  -1   1  17  996.70   12.79  68-0.74304 0.74019 0.65837-0.51623-0.00298 0.53354
  -1   2 -20  111.57    8.71  68-0.74304 0.56385 0.65837-0.36787-0.00298-0.64677
  -1   3 -22   -1.01   10.64  68-0.74304 0.55463 0.65837-0.22102-0.00298-0.71056
   0   1 -13 3042.13   19.41  68-0.74304 0.68294 0.65837-0.51296-0.00298-0.41111
   0   1  13 3040.53   20.52  68-0.74304 0.80402 0.65837-0.51082-0.00298 0.41663
   0   2 -17   75.19    8.89  68-0.74304 0.66726 0.65837-0.36801-0.00298-0.54031
   0   2  17   65.21    7.60  68-0.74304 0.82535 0.65837-0.36725-0.00298 0.54473
   1   2 -13  168.24    8.96  68-0.74304 0.77131 0.65837-0.36715-0.00298-0.39814
   1   2  12  260.30   10.05  68-0.74304 0.88905 0.65837-0.36760-0.00298 0.39859
   1   3 -16  260.04    9.77  68-0.74304 0.75730 0.65837-0.22125-0.00298-0.49446
   1   3  15   79.54    9.06  68-0.74304 0.90386 0.65837-0.22187-0.00298 0.49447
   2   3 -11   31.40    7.92  68-0.74304 0.86353 0.65837-0.21905-0.00298-0.31986
   2   4 -13  198.06   10.97  68-0.74304 0.85352 0.65837-0.07245-0.00298-0.38321
   2   5 -13   -0.02   10.27  68-0.74304 0.85366 0.65837 0.07101-0.00298-0.38380
   2   2   2  331.86   27.98  67-0.74214 0.92657 0.66358-0.37070-0.05402 0.14380
  -6  -2  -4   23.08   18.40  68-0.74258 0.20272 0.66021-0.95401-0.02021-0.18434
  -8  -2  -6   53.61   18.81  68-0.74254 0.02014 0.65827-0.95413-0.00298-0.29201
  -2  -1  -3 1078.24   28.46  68-0.74254 0.55379 0.65827-0.80537-0.00298-0.11902
  -8  -2  13    2.87   15.30  69-0.74225 0.10990 0.65587-0.95240 0.01409 0.29663
  -7  -2  12  193.93   14.86  69-0.74225 0.19166 0.65587-0.94812 0.01409 0.27735
  -7  -1 -15    0.88   14.91  69-0.74225 0.06411 0.65587-0.80071 0.01409-0.57898
  -6  -2   9   11.09   11.93  69-0.74225 0.26468 0.65587-0.95064 0.01409 0.19490
  -6  -1 -14   61.62   13.78  69-0.74225 0.15589 0.65587-0.80700 0.01409-0.53920
  -6  -1  20  281.86   14.66  69-0.74225 0.31684 0.65587-0.80263 0.01409 0.54552
  -5  -1 -13    9.37   11.53  69-0.74225 0.24842 0.65587-0.80559 0.01409-0.49362
  -5  -1  18   36.15   11.60  69-0.74225 0.39429 0.65587-0.80495 0.01409 0.49509
  -5   0 -19  396.09   15.21  69-0.74225 0.22002 0.65587-0.65532 0.01409-0.68107
  -5   0  24  -19.52   15.51  69-0.74225 0.42099 0.65587-0.65453 0.01409 0.68243
  -4   0  22   27.50   13.48  69-0.74225 0.49856 0.65587-0.65557 0.01409 0.63339
  -3  -1  12    1.52    9.30  69-0.74225 0.53888 0.65587-0.80241 0.01409 0.32868
  -3   0 -16    0.88   10.63  69-0.74225 0.40758 0.65587-0.65900 0.01409-0.56303
  -3   2 -23    2.72   14.99  69-0.74225 0.37487 0.65587-0.36589 0.01409-0.78602
  -2  -1   5  874.25   19.92  69-0.74225 0.59206 0.65587-0.80345 0.01409 0.11927
  -2   1  21  109.15   12.01  69-0.74225 0.66984 0.65587-0.51107 0.01409 0.63043
  -2   2  24   -6.87   15.46  69-0.74225 0.68463 0.65587-0.36484 0.01409 0.72468
  -1   0 -10   -2.47   10.56  69-0.74225 0.60874 0.65587-0.65746 0.01409-0.34566
  -1   0  12    0.62   10.07  69-0.74225 0.71114 0.65587-0.65456 0.01409 0.35402
  -1   1 -16   -0.52   10.62  69-0.74225 0.58191 0.65587-0.51157 0.01409-0.53706
  -1   1  18  921.89   14.79  69-0.74225 0.73875 0.65587-0.50938 0.01409 0.54380
  -1   2  21  175.80   13.61  69-0.74225 0.75919 0.65587-0.36480 0.01409 0.64445
  -1   3  23    2.14   14.88  69-0.74225 0.76872 0.65587-0.21931 0.01409 0.70763
   0   3 -19   23.29   13.76  69-0.74225 0.65360 0.65587-0.21826 0.01409-0.61878
   0   3  20    4.75   13.25  69-0.74225 0.83651 0.65587-0.21718 0.01409 0.62082
   0   4 -20   38.87   15.73  69-0.74225 0.65021 0.65587-0.07222 0.01409-0.65101
   1   1  -6  130.22   14.60  69-0.74225 0.79957 0.65587-0.50917 0.01409-0.19198
   1   1   6 4582.24   35.81  69-0.74225 0.85625 0.65587-0.51010 0.01409 0.18946
   1   4 -17  113.98   13.80  69-0.74225 0.74832 0.65587-0.07231 0.01409-0.54051
   1   4  17   28.98   15.62  69-0.74225 0.90983 0.65587-0.07168 0.01409 0.53900
   2   2  -4  431.94   15.12  69-0.74225 0.89633 0.65587-0.36295 0.01409-0.11454
   2   2  -3  511.07   17.12  69-0.74225 0.90419 0.65587-0.36315 0.01409-0.08329
   2   3 -10   98.20   11.55  69-0.74225 0.86993 0.65587-0.21749 0.01409-0.30698
   2   3   9  500.77   15.77  69-0.74225 0.96231 0.65587-0.21846 0.01409 0.29928
   2   4 -12    4.07   11.67  69-0.74225 0.86038 0.65587-0.07196 0.01409-0.37060
   2   4  11   79.42   12.41  69-0.74225 0.97247 0.65587-0.07182 0.01409 0.36285
   2   5 -12   74.14   15.63  69-0.74225 0.86091 0.65587 0.07426 0.01409-0.37010
   2   5  11   64.72   15.79  69-0.74225 0.97275 0.65587 0.07445 0.01409 0.36275
  -8  -2  14   -7.80   10.68  69-0.74133 0.11344 0.65328-0.94769 0.03115 0.31138
  -7  -1  22    6.09   11.26  69-0.74133 0.23827 0.65328-0.80059 0.03115 0.57858
  -6  -2  10    4.52    8.66  69-0.74133 0.26837 0.65328-0.94704 0.03115 0.21036
  -6   0 -19   -2.23   10.05  69-0.74133 0.13163 0.65328-0.65634 0.03115-0.71423
  -5  -1  19   12.23    7.98  69-0.74133 0.39662 0.65328-0.79694 0.03115 0.50793
  -4  -1 -11  616.48   12.39  69-0.74133 0.34232 0.65328-0.80059 0.03115-0.43312
  -4  -1  16  348.45    9.55  69-0.74133 0.47225 0.65328-0.80255 0.03115 0.42804
  -4   0 -17    5.08    8.04  69-0.74133 0.31646 0.65328-0.65773 0.03115-0.62746
  -4   1 -21   71.66   10.71  69-0.74133 0.29659 0.65328-0.50991 0.03115-0.75342
  -4   1  26   79.86   11.88  69-0.74133 0.52264 0.65328-0.51276 0.03115 0.75043
  -3  -1  13   92.79    8.71  69-0.74133 0.54039 0.65328-0.79691 0.03115 0.34297
  -3   0  20   -1.12    8.57  69-0.74133 0.57684 0.65328-0.65405 0.03115 0.56779
  -3   1 -20   75.32   10.04  69-0.74133 0.38605 0.65328-0.50636 0.03115-0.70391
  -3   1  24   42.91    9.64  69-0.74133 0.59878 0.65328-0.51129 0.03115 0.69752
  -2  -1   6 3888.29   29.43  69-0.74133 0.59524 0.65328-0.80040 0.03115 0.13396
  -2   0 -13   -0.39    8.01  69-0.74133 0.50861 0.65328-0.65664 0.03115-0.47269
  -2   0  17   -0.39    7.75  69-0.74133 0.64726 0.65328-0.65249 0.03115 0.48314
  -2   1 -18  416.57   10.88  69-0.74133 0.48471 0.65328-0.50821 0.03115-0.63039
  -2   2 -21    7.74    9.08  69-0.74133 0.46993 0.65328-0.36245 0.03115-0.72505
  -1   2 -19    3.97    7.91  69-0.74133 0.56555 0.65328-0.36128 0.03115-0.64783
  -1   2  22   84.08    9.91  69-0.74133 0.75529 0.65328-0.35899 0.03115 0.65334
  -1   3 -21   10.65   10.50  69-0.74133 0.55583 0.65328-0.21495 0.03115-0.71073
  -1   3  24    8.66   11.63  69-0.74133 0.76442 0.65328-0.21423 0.03115 0.71440
   0   1 -12  162.19    7.96  69-0.74133 0.68502 0.65328-0.50645 0.03115-0.41349
   0   1  14    9.46    6.91  69-0.74133 0.80723 0.65328-0.50779 0.03115 0.41375
   0   2 -16   87.09    7.78  69-0.74133 0.66825 0.65328-0.36235 0.03115-0.54162
   0   2  18  123.94    9.18  69-0.74133 0.82864 0.65328-0.36294 0.03115 0.54282
   1   1  -5  230.18   12.61  69-0.74133 0.80568 0.65328-0.50715 0.03115-0.17821
   1   2 -12  668.80   11.89  69-0.74133 0.77208 0.65328-0.36094 0.03115-0.40042
   1   2  13   -1.57    7.84  69-0.74133 0.89253 0.65328-0.36173 0.03115 0.39566
   1   3 -15  172.53    9.53  69-0.74133 0.75834 0.65328-0.21391 0.03115-0.49506
   1   3  16  163.95    9.68  69-0.74133 0.90622 0.65328-0.21678 0.03115 0.49230
   1   4 -16   42.97    9.66  69-0.74133 0.75693 0.65328-0.06907 0.03115-0.52961
  -7  -2  -5    0.70   13.92  69-0.74130 0.11009 0.65322-0.94694 0.03144-0.28113
   2   2   3    4.58   13.17  69-0.74130 0.93005 0.65322-0.36106 0.03144 0.09026
  -8  -2  15   -2.95   14.90  70-0.74025 0.11680 0.65051-0.94281 0.04863 0.32497
  -7  -2  13    6.82   13.40  70-0.74025 0.19494 0.65051-0.94793 0.04863 0.27560
  -7  -1 -14   -1.62   14.77  70-0.74025 0.06687 0.65051-0.79713 0.04863-0.58319
  -6  -2  11   98.48   12.64  70-0.74025 0.27164 0.65051-0.94344 0.04863 0.22384
  -6  -1  21   22.87   14.19  70-0.74025 0.32044 0.65051-0.80161 0.04863 0.54503
  -5  -2   3  423.63   18.02  70-0.74025 0.32016 0.65051-0.94400 0.04863-0.01769
  -5  -2   4  523.08   17.64  70-0.74025 0.32490 0.65051-0.94403 0.04863 0.01394
  -5  -2   5  101.68   12.75  70-0.74025 0.32904 0.65051-0.94322 0.04863 0.04575
  -5  -2   6  847.62   18.29  70-0.74025 0.33336 0.65051-0.94128 0.04863 0.07709
  -5   0 -18    3.84   13.65  70-0.74025 0.22140 0.65051-0.65153 0.04863-0.68404
  -5   0  25  169.62   16.21  70-0.74025 0.42589 0.65051-0.65094 0.04863 0.68322
  -4  -1  17  181.62   11.04  70-0.74025 0.47261 0.65051-0.79632 0.04863 0.44020
  -4   0  23   11.26   13.11  70-0.74025 0.50329 0.65051-0.65241 0.04863 0.63313
  -3  -1  -8  794.15   15.72  70-0.74025 0.44135 0.65051-0.79606 0.04863-0.34123
  -3   0 -15  643.21   13.66  70-0.74025 0.41054 0.65051-0.65318 0.04863-0.56688
  -3   1  25  118.22   15.63  70-0.74025 0.59685 0.65051-0.50302 0.04863 0.70516
  -3   2 -22   26.45   14.66  70-0.74025 0.37737 0.65051-0.35989 0.04863-0.78731
  -2  -1   7 2322.61   23.74  70-0.74025 0.59903 0.65051-0.79647 0.04863 0.14851
  -2   1  22   39.85   11.50  70-0.74025 0.67392 0.65051-0.50720 0.04863 0.62915
  -2   2  25   13.24   14.76  70-0.74025 0.68819 0.65051-0.36007 0.04863 0.72371
  -1   0  -9 4333.40   27.59  70-0.74025 0.61160 0.65051-0.65148 0.04863-0.35026
  -1   0  13  823.92   13.75  70-0.74025 0.71514 0.65051-0.65063 0.04863 0.35269
  -1   1 -15   23.44   11.17  70-0.74025 0.58442 0.65051-0.50603 0.04863-0.53907
  -1   1  19 2213.19   19.27  70-0.74025 0.74266 0.65051-0.50429 0.04863 0.54314
   0   0   3   -3.65   14.38  70-0.74025 0.75411 0.65051-0.65093 0.04863 0.04669
   0   3 -18   18.84   12.28  70-0.74025 0.65500 0.65051-0.21239 0.04863-0.61935
   0   3  21    8.36   14.14  70-0.74025 0.83921 0.65051-0.21209 0.04863 0.61852
   0   4 -19   15.48   14.77  70-0.74025 0.65053 0.65051-0.06729 0.04863-0.65144
   1   1   7   22.41   12.92  70-0.74025 0.86003 0.65051-0.50399 0.04863 0.18581
   1   4  18   39.55   15.06  70-0.74025 0.91159 0.65051-0.06686 0.04863 0.53584
   2   2  -2 1823.91   30.31  70-0.74025 0.90566 0.65051-0.35760 0.04863-0.08625
   2   3  -9  588.97   14.65  70-0.74025 0.87079 0.65051-0.21218 0.04863-0.30808
   2   3  10   15.80   10.79  70-0.74025 0.96394 0.65051-0.21300 0.04863 0.29643
   2   4 -11  494.47   14.54  70-0.74025 0.86031 0.65051-0.06690 0.04863-0.37179
   2   4  12   43.80   14.05  70-0.74025 0.97356 0.65051-0.06633 0.04863 0.35958
   2   5 -11    3.68   15.05  70-0.74025 0.86010 0.65051 0.07877 0.04863-0.37130
   2   5  12   93.74   15.79  70-0.74025 0.97320 0.65051 0.07948 0.04863 0.35889
  -7  -2  14    4.21    9.29  70-0.73904 0.19757 0.64765-0.94318 0.06608 0.29078
  -6  -2  12  113.44    9.33  70-0.73904 0.27368 0.64765-0.93972 0.06608 0.23873
  -6  -1 -13   41.38    9.79  70-0.73904 0.15740 0.64765-0.79466 0.06608-0.55628
  -6  -1  22   15.07   10.56  70-0.73904 0.32183 0.64765-0.79338 0.06608 0.55663
  -6   0 -18   33.68   10.75  70-0.73904 0.13561 0.64765-0.65120 0.06608-0.71838
  -5  -1 -12    3.88    8.36  70-0.73904 0.24834 0.64765-0.79412 0.06608-0.51117
  -5  -1  20  134.21   10.15  70-0.73904 0.39985 0.64765-0.79548 0.06608 0.50682
  -5   0  26    4.65   11.51  70-0.73904 0.42495 0.64765-0.64275 0.06608 0.69154
  -5   1 -21   -0.44   11.16  70-0.73904 0.20718 0.64765-0.50402 0.06608-0.79850
  -4   0  24   92.32    9.94  70-0.73904 0.50186 0.64765-0.64312 0.06608 0.64412
  -4   1 -20   49.91   10.04  70-0.73904 0.30054 0.64765-0.50473 0.06608-0.75563
  -3  -1  14   96.57    8.58  70-0.73904 0.54492 0.64765-0.79390 0.06608 0.34181
  -3   0  21    0.05    8.12  70-0.73904 0.58082 0.64765-0.65081 0.06608 0.56665
  -3   1 -19  223.77    9.60  70-0.73904 0.38811 0.64765-0.50116 0.06608-0.70705
  -2  -1   8  583.91   12.69  70-0.73904 0.60132 0.64765-0.79354 0.06608 0.16275
  -2   0  18   79.81    7.97  70-0.73904 0.65155 0.64765-0.64865 0.06608 0.48157
  -2   1 -17   78.98    7.90  70-0.73904 0.48752 0.64765-0.50291 0.06608-0.63301
  -2   1  23   11.97    9.52  70-0.73904 0.67165 0.64765-0.49953 0.06608 0.63818
  -2   2 -20  288.10   11.09  70-0.73904 0.47188 0.64765-0.35602 0.06608-0.72753
  -2   2  26    2.48   11.87  70-0.73904 0.68404 0.64765-0.35263 0.06608 0.73123
  -2   3 -22   -4.33   11.56  70-0.73904 0.45999 0.64765-0.20984 0.06608-0.78509
[truncated: 655,318 more chars]
