# Supplementary material for: Lithium and sodium 3-(3,4-di­hydroxy­phen­yl)propenoate hydrate
Source: Acta Crystallogr E Crystallogr Commun. 2024 Mar 26;80(Pt 4):401–7. doi: 10.1107/S2056989024002494 (PMC10993602; doi:10.1107/S2056989024002494)
Supplement: Supplementary file 2 [file e-80-00401-1sup2.hkl]

data_1                                                                  
_shelx_title ' TEST STRUCTURE G:\ACDATEN\Z\IPDS4110'                            
_shelx_refln_list_code          4                                               
_shelx_F_calc_maximum       68.94                                               
_exptl_crystal_F_000       424.00                                               
_reflns_d_resolution_high  0.8075                                               
                                                                                
loop_                                                                           
 _space_group_symop_operation_xyz                                               
 'x, y, z'                                                                      
 '-x+1/2, y+1/2, -z+1/2'                                                        
 '-x, -y, -z'                                                                   
 'x-1/2, -y-1/2, z-1/2'                                                         
                                                                                
_cell_length_a     8.3083                                                       
_cell_length_b     4.8511                                                       
_cell_length_c    22.5866                                                       
_cell_angle_alpha  90.000                                                       
_cell_angle_beta   98.572                                                       
_cell_angle_gamma  90.000                                                       
                                                                                
_shelx_F_squared_multiplier     1.000                                           
                                                                                
loop_                                                                           
 _refln_index_h                                                                 
 _refln_index_k                                                                 
 _refln_index_l                                                                 
 _refln_F_squared_calc                                                          
 _refln_F_squared_meas                                                          
 _refln_F_squared_sigma                                                         
 _refln_observed_status                                                         
   4   0   0        138.85        140.35         4.34 o                         
   6   0   0        206.31        201.99         6.08 o                         
   8   0   0         25.64         29.24         3.30 o                         
  10   0   0          0.31         -0.52         5.08 o                         
   1   1   0          0.30         29.75        10.17 o                         
   3   1   0       1465.93       1578.39        24.64 o                         
   4   1   0       4192.10       4280.67        26.08 o                         
   5   1   0          6.86         15.82         2.99 o                         
   6   1   0         33.87         37.54         2.64 o                         
   7   1   0         69.16         70.83         3.36 o                         
   8   1   0         20.74         20.47         2.73 o                         
   9   1   0         29.95         29.07         3.37 o                         
   0   2   0         19.92          7.78         3.97 o                         
   1   2   0          0.35          5.99         3.31 o                         
   2   2   0        264.37        278.74         4.06 o                         
   3   2   0       1376.55       1393.55         7.44 o                         
   4   2   0       1537.72       1425.48        12.60 o                         
   5   2   0        305.85        319.05         6.14 o                         
   6   2   0        109.80         99.15         3.57 o                         
   7   2   0        169.39        173.68         4.04 o                         
   8   2   0          7.99          6.18         4.54 o                         
   9   2   0          4.49          0.46         4.39 o                         
   1   3   0          0.13          0.33         1.99 o                         
   2   3   0          1.72          7.49         3.30 o                         
   3   3   0         41.54         43.73         3.34 o                         
   4   3   0        669.97        686.62         5.77 o                         
   5   3   0        208.62        212.84         4.60 o                         
   6   3   0        149.47        141.36         6.64 o                         
   7   3   0         79.85         80.03         4.06 o                         
   8   3   0         37.17         42.90         6.01 o                         
   0   4   0        124.28        141.58         4.27 o                         
   1   4   0         48.60         50.35         3.20 o                         
   2   4   0         29.72         35.48         2.71 o                         
   3   4   0          2.13          4.87         3.79 o                         
   4   4   0         32.34         36.98         4.88 o                         
   5   4   0         59.89         63.70         5.83 o                         
   6   4   0         64.33         61.97         4.05 o                         
   7   4   0        265.44        251.53        21.54 o                         
   1   5   0          0.26          2.32         3.70 o                         
   2   5   0          1.99          3.80         3.91 o                         
   4   5   0          7.20         13.68         4.22 o                         
   5   5   0         77.07         68.55         5.99 o                         
  -9   0   1         20.11         21.66         3.78 o                         
  -7   0   1        334.65        341.10         4.67 o                         
  -5   0   1        443.28        459.71        18.58 o                         
  -1   0   1        116.89        134.68         7.52 o                         
   1   0   1        380.98        333.40         8.88 o                         
   3   0   1       1832.73       1717.49        16.10 o                         
   5   0   1         42.42         39.27         3.34 o                         
   7   0   1         31.22         28.57         3.11 o                         
   9   0   1         15.11          9.84         5.21 o                         
 -10   1   1         14.38         17.41         6.20 o                         
  -9   1   1          9.44          5.84         3.29 o                         
  -8   1   1        153.77        159.56         3.75 o                         
  -7   1   1         41.20         43.55         3.13 o                         
  -6   1   1          4.90          4.57         2.76 o                         
  -5   1   1         78.90         66.47         2.52 o                         
  -4   1   1         26.69         23.57         2.76 o                         
  -3   1   1       1174.53       1213.73        12.22 o                         
  -2   1   1       4752.33       5426.51        87.42 o                         
  -1   1   1       2862.02       2973.39        15.01 o                         
   1   1   1        423.83        423.91         6.28 o                         
   2   1   1       3655.13       4114.03       126.70 o                         
   3   1   1        325.75        327.91         4.48 o                         
   4   1   1       1469.62       1446.76        16.39 o                         
   5   1   1        343.00        318.14         6.12 o                         
   6   1   1         50.34         48.18         2.67 o                         
   7   1   1         75.25         79.16         2.88 o                         
   8   1   1        132.82        136.47         3.86 o                         
   9   1   1          0.21          1.41         3.21 o                         
  -9   2   1         12.68         10.53         3.90 o                         
  -8   2   1         21.89         14.34         4.60 o                         
  -7   2   1         30.20         35.53         3.68 o                         
  -6   2   1        553.17        525.12         7.00 o                         
  -5   2   1         82.63         79.91         3.98 o                         
  -4   2   1       2764.04       2863.97        12.73 o                         
  -3   2   1         57.30         47.16         3.48 o                         
  -2   2   1       1753.73       1882.99        23.29 o                         
  -1   2   1        578.96        617.67         5.88 o                         
   0   2   1       3552.90       3678.50        63.42 o                         
   1   2   1       1200.34       1244.99        10.10 o                         
   2   2   1        152.02        151.48         8.88 o                         
   3   2   1          4.96          7.50         3.31 o                         
   4   2   1         50.52         75.06        18.67 o                         
   5   2   1         37.23         43.11         4.34 o                         
   6   2   1         85.70         77.59         3.02 o                         
   7   2   1        127.03        129.50         3.99 o                         
   8   2   1          5.21          6.20         3.67 o                         
   9   2   1         37.70         36.10         3.98 o                         
  -8   3   1        137.11        134.06         6.80 o                         
  -7   3   1        127.41        123.71         4.26 o                         
  -6   3   1        315.06        309.09         4.51 o                         
  -5   3   1        205.75        194.27         8.32 o                         
  -4   3   1        299.38        292.05         4.25 o                         
  -3   3   1        121.14        120.18         3.65 o                         
  -2   3   1          0.84          6.04         3.22 o                         
  -1   3   1        131.08        115.34         2.98 o                         
   0   3   1        488.64        548.85         6.94 o                         
   1   3   1        630.29        631.96         4.60 o                         
   2   3   1        655.40        709.45        11.40 o                         
   3   3   1          9.88         15.36         3.66 o                         
   4   3   1          5.59          6.06         3.64 o                         
   5   3   1          4.60          6.32         3.91 o                         
   6   3   1        132.32        129.67         6.94 o                         
   7   3   1         23.06         29.61         3.87 o                         
   8   3   1         13.44         12.79         6.05 o                         
  -7   4   1         40.17         37.99         4.44 o                         
  -6   4   1         64.51         53.91         3.98 o                         
  -5   4   1         15.03          8.82         7.14 o                         
  -4   4   1         13.70         10.22         3.25 o                         
  -3   4   1         67.15         69.97         3.66 o                         
  -2   4   1        118.16        116.79         3.97 o                         
  -1   4   1         80.36         72.98         3.67 o                         
   0   4   1          2.70          1.92         2.90 o                         
   1   4   1          7.71          6.22         2.37 o                         
   2   4   1         96.60         97.92         3.28 o                         
   3   4   1         14.49         16.68         3.79 o                         
   4   4   1        447.22        435.87         7.03 o                         
   5   4   1         13.91         13.10         3.84 o                         
   6   4   1          6.41         10.39         3.71 o                         
   7   4   1         20.52         15.85         4.40 o                         
  -5   5   1          0.79         -1.19         5.55 o                         
  -4   5   1         15.48         10.65         8.88 o                         
  -3   5   1          1.72         -2.04         4.35 o                         
  -2   5   1         37.01         32.21         3.45 o                         
  -1   5   1         34.56         39.17         3.91 o                         
   0   5   1         18.92         17.52         3.43 o                         
   1   5   1         65.92         68.54         5.69 o                         
   2   5   1         29.71         27.55         3.86 o                         
   3   5   1         12.68         13.42         5.20 o                         
   5   5   1          8.81          5.93         4.10 o                         
 -10   0   2          9.31          2.81         8.58 o                         
  -8   0   2          7.28          5.93         3.21 o                         
  -6   0   2        959.20       1028.99         7.90 o                         
  -4   0   2       3160.62       3203.53        79.75 o                         
  -2   0   2          9.58         49.66        18.93 o                         
   2   0   2       3418.60       3462.36        50.75 o                         
   4   0   2        309.95        311.06         5.17 o                         
   6   0   2        210.13        214.17         4.22 o                         
   8   0   2          1.90          1.87         3.65 o                         
 -10   1   2          0.02         -4.82         5.17 o                         
  -9   1   2         89.88         92.66         6.32 o                         
  -8   1   2        100.34         98.53         2.98 o                         
  -7   1   2        382.04        388.10         4.50 o                         
  -6   1   2          1.55          3.79         2.39 o                         
  -5   1   2       1193.38       1181.63        20.60 o                         
  -4   1   2        463.02        496.64         8.76 o                         
  -3   1   2        979.06       1052.61         6.30 o                         
  -2   1   2       4324.84       4516.10        50.19 o                         
  -1   1   2       1150.35       1228.75        11.97 o                         
   0   1   2        617.11        596.78         7.77 o                         
   1   1   2         85.02         93.50         4.06 o                         
   2   1   2        484.61        494.89         7.43 o                         
   3   1   2        522.60        557.89         6.48 o                         
   4   1   2        130.15        133.21         3.66 o                         
   5   1   2        555.30        528.31         8.92 o                         
   6   1   2         32.64         32.48         2.42 o                         
   7   1   2        118.71        125.69         4.46 o                         
   8   1   2         28.61         28.52         3.87 o                         
   9   1   2          8.99         14.88         4.19 o                         
  -9   2   2         55.62         53.19         4.10 o                         
  -8   2   2          2.03          2.46         3.31 o                         
  -7   2   2        119.63        118.43         3.60 o                         
  -6   2   2        145.03        140.48         3.55 o                         
  -5   2   2        396.69        389.24         4.17 o                         
  -4   2   2         15.88         24.61         3.66 o                         
  -3   2   2        452.91        481.22         4.78 o                         
  -2   2   2        891.03        977.68         6.17 o                         
  -1   2   2       1186.06       1311.84        16.81 o                         
   0   2   2        809.37        846.16         7.70 o                         
   1   2   2         40.18         40.62         2.79 o                         
   2   2   2        186.03        187.32         4.21 o                         
   3   2   2       1160.73       1141.53        15.57 o                         
   4   2   2         12.63         13.70         2.65 o                         
   5   2   2        120.24        124.71         4.09 o                         
   6   2   2         68.80         67.40         3.23 o                         
   7   2   2          0.91          2.91         2.82 o                         
   8   2   2          0.79          2.03         3.07 o                         
   9   2   2         69.64         62.68         3.88 o                         
  -8   3   2         52.44         46.59         6.21 o                         
  -6   3   2        109.11         97.56         6.28 o                         
  -5   3   2          7.83         13.25         4.28 o                         
  -4   3   2        167.27        160.03         4.19 o                         
  -3   3   2         28.74         22.16         3.26 o                         
  -2   3   2        406.84        438.66         4.56 o                         
  -1   3   2         68.52         63.82         3.34 o                         
   0   3   2       1066.30       1125.28        13.56 o                         
   1   3   2         27.16         25.87         2.48 o                         
   2   3   2        569.43        591.98        10.90 o                         
   3   3   2          2.38          3.00         4.39 o                         
   4   3   2         83.31         81.12         5.82 o                         
   5   3   2         63.62         65.37         3.63 o                         
   6   3   2         41.43         34.17         4.75 o                         
   7   3   2         10.72         10.65         4.31 o                         
   8   3   2         14.49         24.63         8.52 o                         
  -6   4   2         25.58         22.95         5.42 o                         
  -5   4   2         67.33         69.55         5.26 o                         
  -4   4   2          9.69          3.70         3.72 o                         
  -3   4   2         47.43         45.55         3.38 o                         
  -2   4   2          0.60          1.02         2.52 o                         
  -1   4   2        148.56        138.39         4.20 o                         
   0   4   2          1.59          1.33         2.91 o                         
   1   4   2          0.05         -1.38         2.59 o                         
   2   4   2         91.34         94.69         4.11 o                         
   3   4   2         38.53         35.73         3.98 o                         
   4   4   2          0.02         -0.35         3.29 o                         
   5   4   2         48.40         56.07         3.94 o                         
   6   4   2         12.48         17.56         5.32 o                         
   7   4   2        115.15        108.28        16.26 o                         
  -5   5   2          2.92          2.76         5.60 o                         
  -4   5   2         17.91         17.42         6.03 o                         
  -3   5   2          0.54          2.63         3.53 o                         
  -2   5   2         89.01         89.53         3.35 o                         
  -1   5   2        112.34        120.54         4.33 o                         
   0   5   2        123.37        125.15         3.93 o                         
   1   5   2         34.56         34.37         4.58 o                         
   2   5   2        142.51        137.03         3.93 o                         
   3   5   2        102.38        108.74         4.12 o                         
   5   5   2         10.69          3.31         5.94 o                         
  -9   0   3          4.38          6.02         4.26 o                         
  -7   0   3         65.27         73.24         4.43 o                         
  -5   0   3       1709.60       1688.30        59.88 o                         
  -3   0   3        862.76        924.01        32.04 o                         
  -1   0   3       2081.10       2217.27        47.15 o                         
   3   0   3        148.80        168.08         5.48 o                         
   5   0   3          0.21          0.18         2.59 o                         
   7   0   3        159.10        171.57         5.48 o                         
   9   0   3         38.74         33.30         8.19 o                         
 -10   1   3         16.33         18.19         6.36 o                         
  -9   1   3         57.50         57.87         3.54 o                         
  -8   1   3         10.98          9.77         2.47 o                         
  -7   1   3        168.05        157.14         2.92 o                         
  -6   1   3        405.41        401.14         3.81 o                         
  -5   1   3          4.31          9.32         2.26 o                         
  -4   1   3         23.89         32.50         2.68 o                         
  -3   1   3       1211.25       1283.07        17.80 o                         
  -2   1   3       1045.17       1040.41         6.72 o                         
  -1   1   3        146.51        148.19         4.29 o                         
   0   1   3         41.31         43.22         4.84 o                         
   1   1   3       3181.02       3316.14        14.46 o                         
   2   1   3        588.34        599.66         7.26 o                         
   3   1   3         59.16         57.46         3.40 o                         
   4   1   3        622.62        603.75         6.26 o                         
   5   1   3          0.02          5.18         3.31 o                         
   6   1   3         11.66          9.18         3.03 o                         
   7   1   3         30.27         29.22         3.50 o                         
   8   1   3          0.28         -1.40         5.27 o                         
   9   1   3          9.88         10.31         3.81 o                         
  -9   2   3        202.75        191.65         5.32 o                         
  -8   2   3          3.74          4.03         3.11 o                         
  -7   2   3          1.41          1.91         2.99 o                         
  -6   2   3         10.65         10.54         2.51 o                         
  -5   2   3        254.65        246.52         3.65 o                         
  -4   2   3          4.93          6.38         2.78 o                         
  -3   2   3        205.40        179.53         3.46 o                         
  -2   2   3        275.45        284.06         3.74 o                         
  -1   2   3        452.09        472.01         4.79 o                         
   0   2   3        461.94        461.33         5.23 o                         
   1   2   3         15.65         20.08         2.64 o                         
   2   2   3          1.63          2.27         2.50 o                         
   3   2   3        192.87        175.52         4.50 o                         
   4   2   3         45.68         38.89         3.90 o                         
   5   2   3         93.63         86.69         3.50 o                         
   6   2   3        182.46        181.56         5.23 o                         
   7   2   3        127.63        130.70         3.37 o                         
   8   2   3         10.16         11.09         3.10 o                         
   9   2   3          1.35          5.87         4.41 o                         
  -8   3   3         13.24         22.80         6.00 o                         
  -6   3   3         21.55         24.79         3.26 o                         
  -5   3   3         68.14         54.66         3.01 o                         
  -4   3   3          7.16          4.96         3.48 o                         
  -3   3   3        165.87        165.73         3.70 o                         
  -2   3   3          6.49          4.95         2.69 o                         
  -1   3   3         31.51         32.79         2.51 o                         
   0   3   3         86.38         84.41         3.16 o                         
   1   3   3          4.89          3.94         2.12 o                         
   2   3   3          0.03          0.41         3.06 o                         
   3   3   3        168.92        163.15         3.79 o                         
   4   3   3         12.72         10.56         3.02 o                         
   5   3   3          3.76          7.57         3.36 o                         
   6   3   3          7.26          7.84         3.19 o                         
   7   3   3          0.60         -3.99         3.99 o                         
   8   3   3         10.72         22.43         8.42 o                         
  -5   4   3          0.02          0.89         3.77 o                         
  -4   4   3         18.84         13.54         3.78 o                         
  -3   4   3          5.88          4.58         2.73 o                         
  -2   4   3          2.18          3.38         3.01 o                         
  -1   4   3         68.85         67.58         2.94 o                         
   0   4   3         32.55         30.41         3.47 o                         
   1   4   3          3.71          4.03         3.43 o                         
   2   4   3         23.27         23.89         3.13 o                         
   3   4   3          7.28          9.30         3.33 o                         
   4   4   3         23.93         25.34         3.81 o                         
   5   4   3          0.77         -2.48         5.39 o                         
   6   4   3          0.00         -5.27         5.27 o                         
   7   4   3         19.11         18.72        16.56 o                         
  -5   5   3          3.02          8.12         4.02 o                         
  -4   5   3         93.59         96.51         6.40 o                         
  -3   5   3          0.19          2.07         3.06 o                         
  -2   5   3          5.49          5.84         3.76 o                         
  -1   5   3          9.35          8.92         3.85 o                         
   0   5   3          1.99          0.96         3.38 o                         
   1   5   3         19.67         21.68         5.45 o                         
   2   5   3          0.00          2.64         5.31 o                         
   3   5   3          1.56          3.75         5.28 o                         
   4   5   3          4.42          4.34         5.86 o                         
   5   5   3          0.72          4.51         5.82 o                         
 -10   0   4          0.00         -0.18         5.61 o                         
  -8   0   4         93.22        100.44         4.23 o                         
  -6   0   4        339.49        345.30         5.78 o                         
  -4   0   4       1034.03       1040.28        19.44 o                         
  -2   0   4        544.59        497.96         7.13 o                         
   0   0   4        682.29        658.61         8.64 o                         
   2   0   4       1746.80       1758.36        17.02 o                         
   4   0   4          2.79          6.38         3.23 o                         
   6   0   4         81.53         72.11         3.45 o                         
   8   0   4         77.70         76.45         5.99 o                         
 -10   1   4         22.86         26.58         4.12 o                         
  -9   1   4         10.15         14.76         2.82 o                         
  -8   1   4          9.86         13.72         2.88 o                         
  -7   1   4          9.54         10.69         2.99 o                         
  -6   1   4         13.81         18.23         2.60 o                         
  -5   1   4         36.25         33.05         2.30 o                         
  -4   1   4         71.34         75.32         2.36 o                         
  -3   1   4         33.54         35.39         2.75 o                         
  -2   1   4       2685.95       2799.61        28.17 o                         
  -1   1   4        803.17        789.24         6.03 o                         
   0   1   4        222.91        215.79         6.01 o                         
   1   1   4        412.49        409.70         7.13 o                         
   2   1   4          4.54          3.20         3.09 o                         
   3   1   4          0.04         -0.52         2.21 o                         
   4   1   4         78.50         70.95         2.88 o                         
   5   1   4        622.34        611.51         5.24 o                         
   6   1   4         33.32         32.00         3.51 o                         
   7   1   4        130.83        133.67         3.30 o                         
   8   1   4          0.12          0.45         3.01 o                         
   9   1   4        120.42        119.99         5.61 o                         
  -9   2   4          3.89          5.77         6.52 o                         
  -8   2   4         12.00         12.72         3.05 o                         
  -7   2   4          1.52          3.09         2.60 o                         
  -6   2   4         11.92         12.34         2.80 o                         
  -5   2   4        293.85        279.54         5.15 o                         
  -4   2   4         12.11         11.88         2.45 o                         
  -3   2   4         65.78         75.17         3.10 o                         
  -2   2   4        221.63        236.37         4.34 o                         
  -1   2   4         24.43         26.76         3.21 o                         
   0   2   4         21.55         24.27         2.97 o                         
   1   2   4        436.88        470.96         5.84 o                         
   2   2   4        990.07        957.57        10.33 o                         
   3   2   4        208.60        180.60         3.79 o                         
   4   2   4          3.80         -1.58         4.51 o                         
   5   2   4        191.94        185.49         3.94 o                         
   6   2   4         15.09         18.70         3.17 o                         
   7   2   4        151.08        149.71         5.38 o                         
   8   2   4          8.74         12.77         3.50 o                         
   9   2   4         12.53          6.43         6.86 o                         
  -8   3   4         20.39         21.74         6.19 o                         
  -7   3   4          3.54          1.93         3.90 o                         
  -6   3   4         40.18         38.62         3.38 o                         
  -5   3   4          7.42          9.38         4.88 o                         
  -4   3   4         24.25         27.00         3.48 o                         
  -3   3   4         19.69         17.57         3.35 o                         
  -2   3   4        625.82        608.60         8.94 o                         
  -1   3   4         13.59         13.10         2.71 o                         
   0   3   4        495.87        482.20         4.59 o                         
   1   3   4          3.51          3.25         3.12 o                         
   2   3   4        128.56        120.19         3.38 o                         
   3   3   4        465.62        445.49         6.84 o                         
   4   3   4         88.87         92.76         3.79 o                         
   5   3   4        257.10        226.17         5.99 o                         
   6   3   4         28.80         22.99         3.77 o                         
   7   3   4          0.01         -3.71         3.71 o                         
   8   3   4          8.19         20.42         4.71 o                         
  -6   4   4          1.79         -0.96         5.23 o                         
  -5   4   4          0.97         13.51         7.61 o                         
  -4   4   4          1.66         -0.60         3.20 o                         
  -3   4   4          0.49         -0.57         3.30 o                         
  -2   4   4         21.41         22.95         3.02 o                         
  -1   4   4          0.09          1.92         2.82 o                         
   0   4   4         35.14         32.24         3.48 o                         
   1   4   4        696.81        708.64         9.36 o                         
   2   4   4         42.98         43.41         4.44 o                         
   3   4   4        402.22        407.28         9.37 o                         
   4   4   4          9.44          8.76         5.27 o                         
   5   4   4          2.06          3.60         5.32 o                         
   6   4   4          0.02          0.82         4.22 o                         
   7   4   4         62.22         53.40        13.90 o                         
  -5   5   4          6.90          6.41         5.51 o                         
  -4   5   4         22.85         41.67         6.18 o                         
  -3   5   4          1.41          1.60         3.30 o                         
  -2   5   4        166.01        171.43         3.51 o                         
  -1   5   4        151.60        157.53         5.43 o                         
   0   5   4         56.63         56.36         3.60 o                         
   1   5   4         56.11         52.18         4.05 o                         
   2   5   4          6.21          7.30         4.27 o                         
   3   5   4          1.88          2.65         5.13 o                         
   4   5   4          7.09          0.92         8.60 o                         
   5   5   4        123.16        108.89         7.48 o                         
  -9   0   5          0.43         -1.10         7.29 o                         
  -7   0   5        132.48        124.97         3.96 o                         
  -5   0   5        199.43        183.63         3.78 o                         
  -3   0   5         53.19         59.53         4.22 o                         
  -1   0   5       1044.65       1042.94        19.73 o                         
   1   0   5        147.29        145.21         6.69 o                         
   3   0   5        187.96        175.57         5.95 o                         
   5   0   5        637.25        650.13         9.82 o                         
   7   0   5         12.72         18.09         6.69 o                         
   9   0   5        430.19        479.19        11.36 o                         
 -10   1   5         51.47         47.41         4.25 o                         
  -9   1   5          3.67          3.96         4.24 o                         
  -8   1   5         40.13         37.60         2.55 o                         
  -7   1   5          4.17          4.30         2.74 o                         
  -6   1   5        154.54        162.68         3.56 o                         
  -5   1   5        216.82        219.56         3.33 o                         
  -4   1   5        105.65         89.08         2.82 o                         
  -3   1   5         26.78         26.29         2.85 o                         
  -2   1   5        510.09        498.73         4.80 o                         
  -1   1   5        129.22        124.89         3.96 o                         
   0   1   5          6.81          0.74         3.28 o                         
   1   1   5         78.88         71.59         4.87 o                         
   2   1   5       1047.43       1126.96         8.57 o                         
   3   1   5        486.80        485.50         5.19 o                         
   4   1   5        255.98        267.76         6.58 o                         
   5   1   5        147.42        143.76         3.49 o                         
   6   1   5          2.16          6.12         2.62 o                         
   7   1   5        297.68        309.59        10.09 o                         
   8   1   5         30.95         31.29         4.55 o                         
   9   1   5         49.80         54.31         6.20 o                         
  -9   2   5         14.84          8.95         6.48 o                         
  -8   2   5         72.77         68.56         3.96 o                         
  -7   2   5         28.46         31.11         3.29 o                         
  -6   2   5          4.93          6.27         2.34 o                         
  -5   2   5         60.11         59.00         3.06 o                         
  -4   2   5         58.44         60.53         2.60 o                         
  -3   2   5        294.47        299.07         6.10 o                         
  -2   2   5          1.52          2.99         2.53 o                         
  -1   2   5        118.69        125.71         2.87 o                         
   0   2   5        247.09        269.61         4.12 o                         
   1   2   5         42.83         47.42         3.74 o                         
   2   2   5         36.10         32.79         3.17 o                         
   3   2   5         11.89         15.08         2.55 o                         
   4   2   5          0.00         -0.74         3.09 o                         
   5   2   5         54.88         50.30         3.53 o                         
   6   2   5        359.71        383.69         7.29 o                         
   7   2   5          1.42          1.25         2.73 o                         
   8   2   5         16.14         10.98         3.15 o                         
   9   2   5         22.93         20.90         5.06 o                         
  -8   3   5          8.50          6.82         6.17 o                         
  -7   3   5          1.38         -1.65         4.66 o                         
  -6   3   5         27.92         33.43         6.37 o                         
  -5   3   5         46.89         40.54         3.15 o                         
  -4   3   5          9.47          7.16         2.50 o                         
  -3   3   5        109.89        101.40         3.19 o                         
  -2   3   5          1.37          3.83         2.65 o                         
  -1   3   5          0.30          0.56         3.76 o                         
   0   3   5        100.03        105.00         3.58 o                         
   1   3   5         15.46         16.95         2.68 o                         
   2   3   5          6.33          7.12         3.32 o                         
   3   3   5          9.52         11.56         3.63 o                         
   4   3   5         47.65         39.84         4.32 o                         
   5   3   5        307.82        305.52         6.26 o                         
   6   3   5          5.00          1.42         3.19 o                         
   7   3   5          0.03          4.59         5.21 o                         
   8   3   5         12.50         19.02         4.10 o                         
  -6   4   5          9.57          3.89         5.30 o                         
  -5   4   5        122.13        123.18         5.99 o                         
  -4   4   5         21.57         17.53         3.67 o                         
  -3   4   5         18.57         19.45         2.74 o                         
  -2   4   5         11.18         11.69         2.75 o                         
  -1   4   5         27.82         29.26         2.67 o                         
   0   4   5         30.23         31.94         3.37 o                         
   1   4   5        192.15        197.94         4.37 o                         
   2   4   5        125.22        127.58         4.11 o                         
   3   4   5        136.97        136.60         5.61 o                         
   4   4   5          9.02         -0.83         3.64 o                         
   5   4   5          0.57         -1.92         4.47 o                         
   6   4   5          0.96         -2.88         4.25 o                         
   7   4   5          8.68         17.40         6.29 o                         
  -5   5   5         11.27          6.13         4.56 o                         
  -4   5   5         43.27         33.55         6.33 o                         
  -3   5   5        170.68        165.64         3.95 o                         
  -2   5   5          5.23          8.85         3.08 o                         
  -1   5   5        259.14        274.78         4.85 o                         
   0   5   5         19.16         19.99         3.86 o                         
   1   5   5        117.50        122.24         4.84 o                         
   2   5   5         29.80         28.48         4.42 o                         
   3   5   5          7.23          1.99         8.09 o                         
   4   5   5         27.38         29.10         8.71 o                         
   5   5   5         11.44         16.05         6.39 o                         
 -10   0   6          0.06         -3.99         4.68 o                         
  -8   0   6         48.78         49.94         3.45 o                         
  -6   0   6         91.83         83.24         4.73 o                         
  -4   0   6         36.81         37.83         3.48 o                         
  -2   0   6        387.61        424.86         6.07 o                         
   0   0   6       2890.33       2898.61        31.35 o                         
   4   0   6         32.02         22.45         4.03 o                         
   6   0   6         32.12         34.10         6.06 o                         
   8   0   6        282.18        306.15         7.48 o                         
 -10   1   6          2.46          5.76         6.30 o                         
  -9   1   6         89.16         92.16         3.73 o                         
  -8   1   6          4.20          1.70         2.61 o                         
  -7   1   6          8.83          9.38         2.74 o                         
  -6   1   6          0.33         -0.50         2.49 o                         
  -5   1   6         24.20         27.92         2.89 o                         
  -4   1   6          0.14          0.88         2.19 o                         
  -3   1   6        311.85        322.94         3.71 o                         
  -2   1   6       2142.04       2209.44        21.02 o                         
  -1   1   6         80.71         73.84         3.37 o                         
   0   1   6          0.10         -1.18         3.43 o                         
   1   1   6       2391.60       2512.47        14.54 o                         
   2   1   6          4.52          1.16         3.68 o                         
   3   1   6        504.17        533.73         5.48 o                         
   4   1   6         59.70         58.08         2.69 o                         
   5   1   6        384.08        389.69         6.05 o                         
   6   1   6        238.01        250.98         6.37 o                         
   7   1   6         50.28         54.42         4.89 o                         
   8   1   6        187.33        197.20         5.29 o                         
   9   1   6         22.53         16.03         6.72 o                         
  -9   2   6          7.10          7.23         4.16 o                         
  -8   2   6          9.31          9.46         3.02 o                         
  -7   2   6         43.15         44.05         2.80 o                         
  -6   2   6         82.83         87.36         3.21 o                         
  -5   2   6        492.40        479.57         8.46 o                         
  -4   2   6         26.23         29.53         2.75 o                         
  -3   2   6         17.24         15.07         2.46 o                         
  -2   2   6        213.47        223.65         3.36 o                         
  -1   2   6         79.81         80.31         3.01 o                         
   0   2   6         23.81         35.31         2.89 o                         
   1   2   6       1235.31       1318.44        11.05 o                         
   2   2   6         66.37         82.41         3.28 o                         
   3   2   6         44.18         39.34         3.32 o                         
   4   2   6        264.95        249.50         3.85 o                         
   5   2   6        131.77        127.33         3.10 o                         
   6   2   6        300.41        302.32         4.30 o                         
   7   2   6         51.46         57.04         4.30 o                         
   8   2   6         25.51         28.58         4.27 o                         
  -8   3   6         84.52         78.82         4.61 o                         
  -6   3   6          3.31          7.56         3.01 o                         
  -5   3   6          0.21         -2.30         3.55 o                         
  -4   3   6         73.12         77.18         2.96 o                         
  -3   3   6        160.23        153.33         3.34 o                         
  -2   3   6        620.61        612.56         6.35 o                         
  -1   3   6        304.83        316.01         3.55 o                         
   0   3   6         10.95         10.50         3.75 o                         
   1   3   6         52.33         50.00         3.46 o                         
   2   3   6         57.32         53.74         3.95 o                         
   3   3   6         21.78         22.02         5.18 o                         
   4   3   6        526.65        536.77         8.45 o                         
   5   3   6          6.54          7.72         3.44 o                         
   6   3   6         17.89         18.85         3.84 o                         
   7   3   6         21.03         21.51         5.30 o                         
   8   3   6         68.21         70.05         6.87 o                         
  -7   4   6          4.43          2.12         5.89 o                         
  -6   4   6        100.87         86.52         4.38 o                         
  -5   4   6         10.42         13.14         3.79 o                         
  -4   4   6         55.64         43.89         3.62 o                         
  -3   4   6        121.66        129.26         3.17 o                         
  -2   4   6          2.35          1.91         3.00 o                         
  -1   4   6         21.36         25.18         3.05 o                         
   0   4   6         47.40         54.03         3.28 o                         
   1   4   6         77.12         78.91         4.32 o                         
   2   4   6        308.71        314.20         5.44 o                         
   3   4   6          0.51          1.62         4.68 o                         
   4   4   6          4.95         -0.65         7.05 o                         
   5   4   6          2.53          3.66         5.26 o                         
   6   4   6         18.43         16.44         6.25 o                         
  -5   5   6         18.36         10.46         5.71 o                         
  -4   5   6          0.76         -2.25         5.57 o                         
  -3   5   6         57.55         46.81         3.60 o                         
  -2   5   6          8.14          8.12         3.33 o                         
  -1   5   6         13.45         13.81         3.84 o                         
   0   5   6        104.33        104.29         3.54 o                         
   1   5   6          5.62          5.28         4.33 o                         
   2   5   6         25.49         22.02         4.70 o                         
   3   5   6          0.09          7.32         8.45 o                         
   4   5   6         12.33         12.78         8.71 o                         
  -9   0   7          1.89          1.02         7.35 o                         
  -7   0   7         39.23         36.89         3.51 o                         
  -5   0   7        337.69        321.97        11.73 o                         
  -3   0   7        552.53        513.66        17.39 o                         
  -1   0   7       1518.29       1571.15        15.62 o                         
   1   0   7       2135.34       2154.45        15.40 o                         
   3   0   7         24.59         21.66         4.15 o                         
   5   0   7         87.36         80.98         5.01 o                         
   7   0   7        106.46        112.31         7.11 o                         
   9   0   7          7.30          5.88         5.87 o                         
 -10   1   7          0.31          4.59         6.28 o                         
  -9   1   7          9.05         12.04         3.03 o                         
  -8   1   7          1.56         -0.38         2.41 o                         
  -7   1   7          0.93          0.90         2.72 o                         
  -6   1   7          9.54          5.03         2.47 o                         
  -5   1   7        371.89        379.06         4.77 o                         
  -4   1   7         54.47         60.55         2.45 o                         
  -3   1   7         57.64         57.50         2.60 o                         
  -2   1   7       1231.28       1295.76         6.74 o                         
  -1   1   7        921.70        837.36         8.06 o                         
   0   1   7         14.42         13.15         3.15 o                         
   1   1   7         16.08         12.09         4.95 o                         
   2   1   7         41.99         42.94         3.73 o                         
   3   1   7         19.85         18.71         3.27 o                         
   4   1   7        156.87        156.61         3.51 o                         
   5   1   7         19.05         18.72         3.17 o                         
   6   1   7          2.97          2.07         2.55 o                         
   7   1   7         23.76         24.52         3.42 o                         
   8   1   7         56.33         65.26         4.67 o                         
   9   1   7         14.08         12.20         4.17 o                         
  -9   2   7         20.60         21.45         3.55 o                         
  -8   2   7         15.00         19.84         2.85 o                         
  -7   2   7          8.20          7.29         2.93 o                         
  -6   2   7          2.50          4.61         2.36 o                         
  -5   2   7          1.12          2.09         2.53 o                         
  -4   2   7         46.84         41.19         3.33 o                         
  -3   2   7        291.78        262.27         3.42 o                         
  -2   2   7         42.48         33.93         2.89 o                         
  -1   2   7         91.58         93.95         3.28 o                         
   0   2   7        532.86        510.94         6.32 o                         
   1   2   7          1.59          0.46         2.84 o                         
   2   2   7        339.09        334.30         7.75 o                         
   3   2   7        171.70        155.20         5.08 o                         
   4   2   7        290.30        295.81         5.12 o                         
   5   2   7         39.54         37.66         3.45 o                         
   6   2   7        232.12        237.94         5.20 o                         
   7   2   7         57.83         59.15         4.86 o                         
   8   2   7        312.60        319.15         6.13 o                         
  -8   3   7         47.02         30.79         4.20 o                         
  -7   3   7          0.06         -1.89        10.47 o                         
  -6   3   7         51.53         48.87         3.51 o                         
  -5   3   7         26.34         23.91         3.42 o                         
  -4   3   7         39.28         36.80         2.80 o                         
  -3   3   7          4.49          4.78         2.76 o                         
  -2   3   7         46.40         48.45         2.78 o                         
  -1   3   7         30.00         30.92         3.32 o                         
   0   3   7        228.52        226.14         5.03 o                         
   1   3   7          0.79          2.45         2.81 o                         
   2   3   7        895.55        877.26        12.76 o                         
   3   3   7          0.20         -0.15         3.67 o                         
   4   3   7        614.63        622.37         7.87 o                         
   5   3   7        446.36        453.35         6.82 o                         
   6   3   7         93.19         96.23         5.98 o                         
   7   3   7         38.02         45.71         6.21 o                         
   8   3   7          0.91         24.55         6.13 o                         
  -7   4   7         14.64         12.64         5.15 o                         
  -6   4   7         29.54         32.69         5.24 o                         
  -5   4   7         25.10         28.80         3.80 o                         
  -4   4   7         28.46         30.49         2.76 o                         
  -3   4   7         31.83         34.39         3.15 o                         
  -2   4   7        218.87        227.32         3.48 o                         
  -1   4   7          1.04          2.35         2.72 o                         
   0   4   7        475.93        504.27         5.15 o                         
   1   4   7         54.62         52.79         3.65 o                         
   2   4   7        116.84        121.13         4.53 o                         
   3   4   7         41.57         45.45         4.86 o                         
   4   4   7          8.60          2.28         7.72 o                         
   5   4   7         13.28          9.36         5.44 o                         
   6   4   7         20.21         -3.35         8.81 o                         
  -5   5   7         60.90         62.87         6.72 o                         
  -4   5   7          0.79          2.49         4.02 o                         
  -3   5   7         71.19         76.38         3.67 o                         
  -2   5   7          0.08          3.03         3.32 o                         
  -1   5   7         27.14         27.22         3.19 o                         
   0   5   7         54.79         48.99         4.07 o                         
   1   5   7         39.37         40.90         3.96 o                         
   2   5   7         15.21         13.86         4.58 o                         
   3   5   7         28.14         24.45         8.82 o                         
   4   5   7         12.80          6.90         8.43 o                         
 -10   0   8         24.13         24.31         6.60 o                         
  -8   0   8         47.33         50.50         3.35 o                         
  -6   0   8         45.10         44.86         3.66 o                         
  -4   0   8        818.80        780.29        13.29 o                         
  -2   0   8        112.51        109.04         4.36 o                         
   0   0   8       1817.12       1894.54        31.57 o                         
   2   0   8         70.87         75.03         4.82 o                         
   4   0   8       3865.56       3893.03        17.94 o                         
   6   0   8        145.32        144.77         6.67 o                         
   8   0   8         10.04          6.60         7.38 o                         
  -9   1   8         90.32         93.61         4.18 o                         
  -8   1   8         88.33         93.82         2.93 o                         
  -7   1   8          1.37          2.58         2.50 o                         
  -6   1   8         17.65         17.63         2.48 o                         
  -5   1   8         99.58        100.30         2.81 o                         
  -4   1   8        115.94        103.54         2.58 o                         
  -3   1   8         19.89         16.83         2.19 o                         
  -2   1   8        325.32        326.32         3.40 o                         
  -1   1   8       1291.05       1413.04         5.96 o                         
   0   1   8        603.36        583.42         5.39 o                         
   1   1   8       2817.07       3022.79        14.25 o                         
   2   1   8       1726.70       1707.02         9.01 o                         
   3   1   8        438.84        441.67         5.79 o                         
   4   1   8        145.40        142.20         3.86 o                         
   5   1   8        129.36        132.89         3.59 o                         
   6   1   8        420.35        432.49         4.98 o                         
   7   1   8         15.69         15.00         2.88 o                         
   8   1   8        170.82        173.33         4.94 o                         
   9   1   8         15.16         16.66         4.63 o                         
  -9   2   8         25.26         30.77         3.47 o                         
  -8   2   8         58.50         58.85         3.23 o                         
  -7   2   8         55.82         59.56         2.69 o                         
  -6   2   8        226.93        230.24         3.58 o                         
  -5   2   8         93.96         89.28         3.33 o                         
  -4   2   8         43.62         37.30         2.40 o                         
  -3   2   8        105.10        107.08         2.99 o                         
  -2   2   8         49.77         42.01         2.39 o                         
  -1   2   8          0.59         -0.50         2.27 o                         
   0   2   8        723.90        716.44        16.56 o                         
   1   2   8        387.63        371.25         4.39 o                         
   2   2   8        172.45        170.84         3.39 o                         
   3   2   8        260.19        250.91         8.28 o                         
   4   2   8        187.78        177.83         3.78 o                         
   5   2   8         25.71         20.33         3.10 o                         
   6   2   8        208.06        206.36         5.31 o                         
   7   2   8          0.18         -1.01         3.96 o                         
   8   2   8          4.61          2.74         5.23 o                         
  -8   3   8          0.98         -0.91         5.11 o                         
  -7   3   8         13.08         12.14         4.32 o                         
  -6   3   8        185.27        210.39         4.12 o                         
  -5   3   8         21.71         23.57         3.38 o                         
  -4   3   8        110.30        106.44         3.05 o                         
  -3   3   8        389.67        400.17         4.06 o                         
  -2   3   8         13.38         13.17         2.38 o                         
  -1   3   8        920.21        921.81         5.55 o                         
   0   3   8        155.83        158.03         4.27 o                         
   1   3   8        411.05        403.24         5.12 o                         
   2   3   8        828.46        848.43        10.19 o                         
   3   3   8         60.43         58.66         3.93 o                         
   4   3   8        473.91        468.96         7.12 o                         
   5   3   8         12.82          8.92         4.74 o                         
   6   3   8        173.88        181.52         8.29 o                         
   7   3   8         14.95         -0.58         8.67 o                         
  -7   4   8          4.49         -5.29         6.71 o                         
  -6   4   8          0.40          8.28         3.93 o                         
  -5   4   8         47.17         50.95         3.33 o                         
  -4   4   8        129.80        123.54         3.12 o                         
  -3   4   8        447.53        460.82         4.09 o                         
  -2   4   8         18.39         17.40         3.39 o                         
  -1   4   8         15.12         15.41         2.77 o                         
   0   4   8        106.86        112.62         4.32 o                         
   1   4   8         65.57         68.04         3.33 o                         
   2   4   8        113.80        117.82         3.89 o                         
   3   4   8        348.78        348.95        10.32 o                         
   4   4   8          7.83          4.10         7.76 o                         
   5   4   8         78.00         72.34         5.80 o                         
   6   4   8         14.54         -7.74         8.65 o                         
  -5   5   8         27.76         27.33         4.73 o                         
  -4   5   8         46.03         34.87         3.96 o                         
  -3   5   8          3.90          6.82         3.47 o                         
  -2   5   8        260.51        276.25         5.11 o                         
  -1   5   8        186.32        188.05         3.71 o                         
   0   5   8        167.29        173.43         4.53 o                         
   1   5   8        226.46        224.63         8.60 o                         
   2   5   8         60.03         54.89         6.58 o                         
   3   5   8         25.13         26.22         8.90 o                         
   4   5   8         44.68         19.60         8.99 o                         
  -9   0   9         12.10          8.10         4.29 o                         
  -7   0   9        158.52        159.07         4.89 o                         
  -5   0   9       1270.00       1191.31        25.51 o                         
  -3   0   9       3286.62       3410.34        70.53 o                         
  -1   0   9       3431.58       3638.20        40.84 o                         
   1   0   9       2318.39       2375.63        14.12 o                         
   3   0   9        290.15        294.40         4.39 o                         
   5   0   9        262.86        261.03         6.18 o                         
   7   0   9         37.69         36.98         4.76 o                         
   9   0   9          4.39          3.46         6.34 o                         
  -9   1   9         17.78         17.02         3.88 o                         
  -8   1   9          5.37          7.00         3.26 o                         
  -7   1   9          1.28         -1.20         3.34 o                         
  -6   1   9         23.40         26.02         2.71 o                         
  -5   1   9        233.13        216.99         2.95 o                         
  -4   1   9        134.87        134.08         2.57 o                         
  -3   1   9        183.64        174.82         3.38 o                         
  -2   1   9       2550.48       2729.84        29.56 o                         
  -1   1   9       1916.55       1954.17         6.57 o                         
   0   1   9        724.72        806.55         5.90 o                         
   1   1   9        124.20        102.11         2.99 o                         
   2   1   9        500.12        546.62         5.75 o                         
   3   1   9        356.48        364.65         4.72 o                         
   4   1   9         47.92         40.44         3.29 o                         
   5   1   9         36.24         37.30         2.80 o                         
   6   1   9         33.74         35.95         3.19 o                         
   7   1   9         48.43         45.99         3.50 o                         
   8   1   9         21.45         26.55         3.62 o                         
  -9   2   9          1.69          6.84         3.33 o                         
  -8   2   9         65.63         68.17         3.56 o                         
  -7   2   9         20.20         22.37         2.98 o                         
  -6   2   9          5.74          7.84         2.99 o                         
  -5   2   9        145.81        143.09         2.82 o                         
  -4   2   9         67.52         61.61         2.60 o                         
  -3   2   9          0.00          0.99         1.93 o                         
  -2   2   9          4.45          6.05         2.65 o                         
  -1   2   9        633.23        652.61         4.94 o                         
   0   2   9        527.03        502.15         5.45 o                         
   1   2   9       1323.15       1371.84        10.04 o                         
   2   2   9        575.98        549.91         6.04 o                         
   3   2   9        509.80        498.97         5.81 o                         
   4   2   9          7.57          8.08         3.05 o                         
   5   2   9         21.08         22.72         3.42 o                         
   6   2   9          1.67         -0.74         3.77 o                         
   7   2   9        149.24        153.39         4.44 o                         
   8   2   9          4.63          8.64         4.72 o                         
  -8   3   9          0.11         -1.36         4.78 o                         
  -7   3   9         40.10         41.02         6.19 o                         
  -6   3   9         41.26         42.36         3.07 o                         
  -5   3   9        198.38        198.13         3.66 o                         
  -4   3   9        208.78        196.59         4.27 o                         
  -3   3   9         46.28         50.41         2.88 o                         
  -2   3   9        327.15        320.47         4.37 o                         
  -1   3   9        524.57        516.31         4.06 o                         
   0   3   9        376.54        383.04         3.59 o                         
   1   3   9        107.27        100.37         3.93 o                         
   2   3   9        290.72        288.70         4.91 o                         
   3   3   9         17.19         17.15         3.57 o                         
   4   3   9         82.40         77.63         4.04 o                         
   5   3   9         37.91         34.98         6.72 o                         
   6   3   9          1.49         10.83         7.44 o                         
   7   3   9          0.05          0.12         8.32 o                         
  -7   4   9          1.87          0.17         4.76 o                         
  -6   4   9        105.09        109.57         4.09 o                         
  -5   4   9         21.77         18.72         3.19 o                         
  -4   4   9         13.43         12.99         2.89 o                         
  -3   4   9        105.70        115.25         3.07 o                         
  -2   4   9          3.78          3.46         2.68 o                         
  -1   4   9          3.93          4.66         2.54 o                         
   0   4   9        226.90        224.67         4.28 o                         
   1   4   9         14.36         19.91         3.07 o                         
   2   4   9        507.00        500.42         8.06 o                         
   3   4   9          8.33         19.02         7.32 o                         
   4   4   9        390.77        405.76         9.35 o                         
   5   4   9         52.33         57.70         6.45 o                         
   6   4   9        163.06        146.26         6.72 o                         
  -4   5   9         39.97         44.76         4.44 o                         
  -3   5   9         15.77         17.41         3.79 o                         
  -2   5   9        169.77        164.85         3.73 o                         
  -1   5   9          0.00          0.26         3.28 o                         
   0   5   9         67.71         62.48         3.07 o                         
   1   5   9         36.32         37.81         3.91 o                         
   2   5   9         97.77         94.25         5.49 o                         
   3   5   9        143.22        162.15         9.29 o                         
 -10   0  10          0.56         10.18         6.16 o                         
  -8   0  10         71.09         70.06         7.41 o                         
  -6   0  10        380.89        356.92         4.95 o                         
  -4   0  10       3773.41       3734.79       115.65 o                         
  -2   0  10        212.49        235.14         4.52 o                         
   0   0  10        220.22        266.32         4.82 o                         
   2   0  10        216.77        223.81         5.54 o                         
   4   0  10          5.53          3.15         4.43 o                         
   6   0  10         83.22         89.06         5.29 o                         
   8   0  10         29.53         24.51         8.01 o                         
  -9   1  10         35.83         40.06         3.93 o                         
  -8   1  10         22.23         26.73         2.93 o                         
  -7   1  10         36.46         36.97         3.22 o                         
  -6   1  10         35.47         33.02         2.34 o                         
  -5   1  10          2.09          1.89         2.58 o                         
  -4   1  10        232.30        221.62         2.89 o                         
  -3   1  10        162.18        167.62         2.66 o                         
  -2   1  10        416.91        386.07         3.62 o                         
  -1   1  10          0.07         -1.73         2.22 o                         
   0   1  10        186.11        188.39         3.21 o                         
   1   1  10        337.01        364.92         4.04 o                         
   2   1  10         16.14         17.79         2.71 o                         
   3   1  10        202.14        199.16         3.74 o                         
   4   1  10         44.90         40.29         2.91 o                         
   5   1  10         10.68          9.71         2.63 o                         
   6   1  10         74.97         79.44         3.26 o                         
   7   1  10         12.98         11.79         3.78 o                         
   8   1  10         17.08         18.18         4.89 o                         
  -9   2  10         67.87         57.41         3.11 o                         
  -8   2  10         33.05         33.35         3.96 o                         
  -7   2  10        305.86        289.56         7.53 o                         
  -6   2  10          5.93          2.02         2.77 o                         
  -5   2  10        258.79        245.22         3.72 o                         
  -4   2  10        249.69        250.07         3.32 o                         
  -3   2  10         42.82         34.32         2.73 o                         
  -2   2  10        911.02        873.49         8.75 o                         
  -1   2  10        592.05        581.00         4.47 o                         
   0   2  10        708.70        729.06        10.96 o                         
   1   2  10         60.84         56.39         2.58 o                         
   2   2  10        144.36        146.95         3.85 o                         
   3   2  10         22.78         21.03         3.25 o                         
   4   2  10        269.26        260.68         4.08 o                         
   5   2  10         46.18         43.85         3.44 o                         
   6   2  10        215.83        220.26         4.71 o                         
   7   2  10          1.35          1.25         3.79 o                         
   8   2  10         10.91         10.55         4.03 o                         
  -8   3  10         52.72         48.16         4.05 o                         
  -7   3  10          7.03          7.85         5.23 o                         
  -6   3  10         56.10         61.57         3.46 o                         
  -5   3  10         85.89         82.23         3.79 o                         
  -4   3  10         87.18         80.34         3.36 o                         
  -3   3  10        239.09        227.40         3.95 o                         
  -2   3  10         53.31         56.23         3.22 o                         
  -1   3  10        173.76        160.37         3.54 o                         
   0   3  10        352.12        343.54         3.41 o                         
   1   3  10         18.61         18.42         3.09 o                         
   2   3  10          7.86          7.26         2.63 o                         
   3   3  10         87.73         88.79         4.33 o                         
   4   3  10          8.72          7.50         3.94 o                         
   5   3  10        123.82        120.72         6.85 o                         
   6   3  10          0.95         -0.64         5.27 o                         
   7   3  10         37.35         35.65         6.17 o                         
  -7   4  10         16.03         15.22         5.59 o                         
  -6   4  10         17.11         16.17         3.64 o                         
  -5   4  10         53.73         50.00         3.45 o                         
  -4   4  10          8.68         11.00         3.10 o                         
  -3   4  10        151.90        146.91         3.68 o                         
  -2   4  10         32.11         32.81         2.59 o                         
  -1   4  10        763.42        797.73         4.99 o                         
   0   4  10         23.29         27.77         4.00 o                         
   1   4  10        603.71        621.92         6.19 o                         
   2   4  10         22.73         23.08         3.91 o                         
   3   4  10        395.88        428.45         9.84 o                         
   4   4  10         45.74         52.61         7.79 o                         
   5   4  10          4.85         -6.07         8.68 o                         
   6   4  10         13.63          4.41         6.75 o                         
  -4   5  10          0.26          2.76         3.64 o                         
  -3   5  10          5.39         10.58         3.40 o                         
  -2   5  10          0.00          2.17         3.46 o                         
  -1   5  10          6.58          6.21         3.10 o                         
   0   5  10         21.36         22.45         4.23 o                         
   1   5  10         28.75         25.54         5.02 o                         
   2   5  10         54.60         61.00         5.21 o                         
   3   5  10         60.15         65.67         6.21 o                         
  -9   0  11        494.85        512.55         8.80 o                         
  -7   0  11       1009.51       1062.54         9.57 o                         
  -5   0  11          7.76          7.56         4.43 o                         
  -3   0  11       1936.89       2007.08        14.44 o                         
  -1   0  11         59.43         72.29         3.71 o                         
   1   0  11        310.93        303.19         4.65 o                         
   3   0  11        236.01        204.61         6.31 o                         
   5   0  11         97.25         93.32         3.39 o                         
   7   0  11        142.14        142.29         6.42 o                         
  -9   1  11          0.65         -1.81         4.25 o                         
  -8   1  11         16.34         13.82         3.13 o                         
  -7   1  11        697.35        687.71         4.32 o                         
  -6   1  11          0.92          1.61         2.40 o                         
  -5   1  11        902.50        905.96         7.72 o                         
  -4   1  11         19.59         22.59         2.67 o                         
  -3   1  11        112.09        106.08         2.42 o                         
  -2   1  11         27.83         23.70         2.14 o                         
  -1   1  11        774.39        816.84         4.34 o                         
   0   1  11        680.68        670.36         4.77 o                         
   1   1  11         14.60         14.70         2.44 o                         
   2   1  11        125.77        113.86         4.09 o                         
   3   1  11        101.93        101.05         5.43 o                         
   4   1  11        354.34        345.94         4.97 o                         
   5   1  11         92.07         91.40         2.78 o                         
   6   1  11          7.13          7.26         3.19 o                         
   7   1  11          8.58         10.48         3.70 o                         
   8   1  11          1.31         -2.31         5.79 o                         
  -9   2  11          0.09          0.26         3.97 o                         
  -8   2  11          0.03          0.41         2.82 o                         
  -7   2  11         66.94         68.57         2.72 o                         
  -6   2  11         50.14         53.73         2.67 o                         
  -5   2  11        952.60        936.51         4.95 o                         
  -4   2  11        231.39        230.72         3.24 o                         
  -3   2  11        661.90        638.71         7.06 o                         
  -2   2  11         48.41         47.12         3.04 o                         
  -1   2  11          7.08          8.69         2.32 o                         
   0   2  11        329.76        306.95         4.05 o                         
   1   2  11         95.92         98.32         2.95 o                         
   2   2  11         26.93         26.99         2.95 o                         
   3   2  11        150.06        153.07         4.91 o                         
   4   2  11         31.37         27.48         4.24 o                         
   5   2  11         11.85         11.53         3.28 o                         
   6   2  11          2.86          5.03         3.74 o                         
   7   2  11          2.13          6.26         5.01 o                         
   8   2  11          2.93          3.39         4.46 o                         
  -8   3  11          5.94          7.57         4.07 o                         
  -7   3  11         11.64          9.72         5.15 o                         
  -6   3  11          1.50          3.08         3.35 o                         
  -5   3  11         59.12         60.21         3.08 o                         
  -4   3  11          7.77         10.65         2.77 o                         
  -3   3  11       1672.18       1602.63        14.27 o                         
  -2   3  11         18.03         15.82         3.06 o                         
  -1   3  11        257.50        258.91         3.51 o                         
   0   3  11          9.99          8.41         2.33 o                         
   1   3  11         39.01         35.87         3.51 o                         
   2   3  11         73.00         71.84         3.17 o                         
   3   3  11         89.11         95.05         4.70 o                         
   4   3  11          9.57          7.59         4.51 o                         
   5   3  11          0.35         -3.48         4.09 o                         
   6   3  11         10.45          9.36         5.26 o                         
   7   3  11         55.11         55.95         6.19 o                         
  -7   4  11          2.53         -5.07         6.42 o                         
  -6   4  11          2.70          4.83         4.34 o                         
  -5   4  11         13.84         16.16         3.04 o                         
  -4   4  11        110.82        122.29         3.73 o                         
  -3   4  11         43.01         39.55         2.58 o                         
  -2   4  11        259.13        276.99         4.25 o                         
  -1   4  11        320.25        316.38         5.98 o                         
   0   4  11        481.98        478.99         6.05 o                         
   1   4  11        242.14        254.53         4.27 o                         
   2   4  11         49.54         43.16         3.93 o                         
   3   4  11         17.13         18.51         4.48 o                         
   4   4  11          1.17          0.90         5.26 o                         
   5   4  11         17.73         26.08         8.46 o                         
  -4   5  11          4.27          3.74         3.84 o                         
  -3   5  11         10.45         13.53         3.67 o                         
  -2   5  11          3.34          2.41         3.78 o                         
  -1   5  11         38.98         40.17         3.91 o                         
   0   5  11         88.71         92.70         4.68 o                         
   1   5  11        135.50        140.00         3.91 o                         
   2   5  11         40.86         39.03         4.59 o                         
   3   5  11         65.68         67.86         7.18 o                         
  -8   0  12        172.87        188.99         8.46 o                         
  -6   0  12         28.77         33.68         4.18 o                         
  -4   0  12       1913.91       1942.20        32.98 o                         
  -2   0  12         59.74         71.58         3.07 o                         
   0   0  12          0.65          2.19         3.85 o                         
   2   0  12        110.35        124.70         5.78 o                         
   4   0  12        264.55        257.88         5.18 o                         
   6   0  12         23.77         25.09         3.74 o                         
   8   0  12          4.01          6.43         4.68 o                         
  -9   1  12        161.75        154.60         3.51 o                         
  -8   1  12         14.37         12.07         3.18 o                         
  -7   1  12        383.96        395.44         5.87 o                         
  -6   1  12        318.01        312.86         3.75 o                         
  -5   1  12          7.45          7.07         2.35 o                         
  -4   1  12        108.95        120.83         2.93 o                         
  -3   1  12          1.00          1.93         2.29 o                         
  -2   1  12        335.32        309.03         3.03 o                         
  -1   1  12        319.05        325.07         3.43 o                         
   0   1  12         95.80         88.57         2.57 o                         
   1   1  12        204.94        173.00         2.91 o                         
   2   1  12        284.33        287.46         4.03 o                         
   3   1  12         95.05         95.87         3.40 o                         
   4   1  12         83.01         83.43         3.41 o                         
   5   1  12          1.60          3.26         2.94 o                         
   6   1  12          1.70          0.52         2.81 o                         
   7   1  12          0.11          1.84         3.59 o                         
   8   1  12          0.46         -1.30         4.01 o                         
  -9   2  12          8.09          6.57         4.52 o                         
  -8   2  12        192.43        200.83         3.65 o                         
  -7   2  12        116.53        113.02         3.72 o                         
  -6   2  12         66.23         63.93         2.89 o                         
  -5   2  12        661.11        650.41         4.04 o                         
  -4   2  12          9.08          7.70         2.55 o                         
  -3   2  12        185.15        186.81         3.30 o                         
  -2   2  12          5.62          1.92         3.18 o                         
  -1   2  12        371.97        371.35         3.82 o                         
   0   2  12        330.69        342.43         4.00 o                         
   1   2  12        143.04        142.86         3.70 o                         
   2   2  12         17.76         20.04         2.55 o                         
   3   2  12        161.05        161.99         4.92 o                         
   4   2  12         12.29         13.83         4.70 o                         
   5   2  12         22.53         22.96         3.73 o                         
   6   2  12         52.18         52.20         3.93 o                         
   7   2  12          4.91          3.90         4.17 o                         
  -8   3  12         22.13         21.78         6.11 o                         
  -7   3  12         16.82         21.69         3.61 o                         
  -6   3  12         65.60         72.43         3.59 o                         
  -5   3  12         58.52         56.41         3.42 o                         
  -4   3  12         36.30         38.26         3.36 o                         
  -3   3  12        479.52        486.50         8.15 o                         
  -2   3  12         20.82         23.76         2.67 o                         
  -1   3  12        547.71        555.19         6.16 o                         
   0   3  12        110.82        104.32         3.23 o                         
   1   3  12         37.65         35.55         2.31 o                         
   2   3  12          5.29          5.32         3.35 o                         
   3   3  12          1.11          3.47         4.53 o                         
   4   3  12         31.41         28.99         3.89 o                         
   5   3  12          0.49          0.37         3.86 o                         
   6   3  12          1.90         -0.17         6.06 o                         
   7   3  12         13.77         10.87         6.36 o                         
  -6   4  12          8.87          9.02         3.72 o                         
  -5   4  12         51.20         63.22         3.03 o                         
  -4   4  12          0.15          1.88         2.63 o                         
  -3   4  12          5.27          6.93         3.11 o                         
  -2   4  12          1.71          2.68         2.88 o                         
  -1   4  12         16.07         18.66         2.68 o                         
   0   4  12         63.12         64.26         2.91 o                         
   1   4  12         70.20         75.45         4.00 o                         
   2   4  12         21.29         23.87         4.44 o                         
   3   4  12          1.28          4.91         5.17 o                         
   4   4  12         59.74         61.99         6.04 o                         
   5   4  12         18.54         23.11         5.88 o                         
  -3   5  12         52.22         58.57         3.89 o                         
  -2   5  12         53.32         49.68         4.32 o                         
  -1   5  12         12.85         12.99         3.82 o                         
   0   5  12          3.32          4.92         3.47 o                         
   1   5  12         30.65         28.63         3.55 o                         
   2   5  12         50.13         52.12         4.64 o                         
  -9   0  13        124.26        118.67         6.67 o                         
  -7   0  13          0.25          0.50         3.21 o                         
  -5   0  13        154.31        149.95         3.67 o                         
  -3   0  13        170.09        163.63        10.89 o                         
  -1   0  13        431.66        449.97         5.30 o                         
   1   0  13        319.60        327.61         5.14 o                         
   3   0  13        423.84        424.73         6.72 o                         
   5   0  13         10.21          5.11         4.63 o                         
   7   0  13         78.87         78.93         7.65 o                         
  -9   1  13          7.27          8.34         3.20 o                         
  -8   1  13        241.20        243.68         3.74 o                         
  -7   1  13         16.57         19.11         2.50 o                         
  -6   1  13        124.36        120.23         3.17 o                         
  -5   1  13         39.30         43.17         2.76 o                         
  -4   1  13          0.43         -0.61         2.34 o                         
  -3   1  13         51.28         52.52         2.75 o                         
  -2   1  13        630.49        638.94         3.75 o                         
  -1   1  13        519.98        528.88         3.64 o                         
   0   1  13       1674.82       1683.96         6.38 o                         
   1   1  13        115.45        106.99         3.01 o                         
   2   1  13         70.79         73.67         4.62 o                         
   3   1  13          7.12          7.86         2.66 o                         
   4   1  13         59.80         51.22         2.80 o                         
   5   1  13          6.94          8.18         3.22 o                         
   6   1  13         20.95         22.67         3.17 o                         
   7   1  13         16.46         19.28         3.74 o                         
   8   1  13          6.15         10.08         6.22 o                         
  -9   2  13         39.81         35.76         6.49 o                         
  -8   2  13          0.74          2.02         4.27 o                         
  -7   2  13          2.58          1.31         3.34 o                         
  -6   2  13        156.87        154.22         3.10 o                         
  -5   2  13         37.54         39.86         2.95 o                         
  -4   2  13       1343.25       1331.22        14.02 o                         
  -3   2  13         56.06         57.87         2.70 o                         
  -2   2  13        158.80        151.98         3.31 o                         
  -1   2  13         91.64         90.22         2.88 o                         
   0   2  13         15.11         15.84         2.81 o                         
   1   2  13          0.05          0.76         2.48 o                         
   2   2  13        196.93        203.20         2.91 o                         
   3   2  13        319.43        287.73         9.85 o                         
   4   2  13          4.44          6.33         3.26 o                         
   5   2  13          5.90          5.69         3.15 o                         
   6   2  13          7.63          6.24         4.27 o                         
   7   2  13          1.98         -1.23         4.09 o                         
  -8   3  13        121.44        125.95        12.27 o                         
  -7   3  13        130.57        148.78         4.32 o                         
  -6   3  13         63.84         65.64         3.31 o                         
  -5   3  13          0.03          1.51         2.81 o                         
  -4   3  13          6.36          7.57         2.91 o                         
  -3   3  13         17.45         20.62         3.97 o                         
  -2   3  13         79.41         82.33         3.20 o                         
  -1   3  13        207.58        200.78         3.67 o                         
   0   3  13          1.54         -0.52         2.29 o                         
   1   3  13         52.86         47.53         2.70 o                         
   2   3  13        149.21        146.72         3.34 o                         
   3   3  13          0.16          0.52         3.65 o                         
   4   3  13         27.56         24.47         4.50 o                         
   5   3  13         85.93         86.27         4.95 o                         
   6   3  13          3.36          4.55         4.50 o                         
  -6   4  13         10.24         14.59         3.37 o                         
  -5   4  13         35.32         34.92         3.98 o                         
  -4   4  13         34.79         32.62         3.14 o                         
  -3   4  13          4.45          3.18         2.66 o                         
  -2   4  13        111.51        115.00         3.89 o                         
  -1   4  13         34.56         35.81         2.38 o                         
   0   4  13        226.23        235.23         3.37 o                         
   1   4  13         18.83         22.09         3.47 o                         
   2   4  13          6.91          4.62         3.75 o                         
   3   4  13         48.51         48.13         4.49 o                         
   4   4  13         28.80         21.95         5.60 o                         
   5   4  13         19.48         -0.18         6.69 o                         
  -3   5  13         74.58         63.32         3.62 o                         
  -2   5  13          0.00         -3.34         3.34 o                         
  -1   5  13          3.32          3.00         3.35 o                         
   0   5  13         89.16         85.82         4.10 o                         
   1   5  13         27.24         24.99         3.19 o                         
   2   5  13         20.35         19.59         4.15 o                         
  -8   0  14        502.15        533.38         9.74 o                         
  -6   0  14         14.38         19.16         3.80 o                         
  -4   0  14         22.92         14.87         4.37 o                         
  -2   0  14        306.04        314.31         4.32 o                         
   0   0  14        106.57         95.01         4.01 o                         
   2   0  14         67.16         54.84         4.78 o                         
   4   0  14        223.42        225.78         5.02 o                         
   6   0  14         23.53         27.35         4.39 o                         
  -9   1  14          3.25          1.43         3.06 o                         
  -8   1  14         12.36         16.71         2.83 o                         
  -7   1  14          1.47         -2.44         2.44 o                         
  -6   1  14        260.36        259.22         3.12 o                         
  -5   1  14         73.34         77.50         2.61 o                         
  -4   1  14         12.36          6.34         2.32 o                         
  -3   1  14         52.52         52.18         2.36 o                         
  -2   1  14          4.00          2.18         2.26 o                         
  -1   1  14         15.97         13.53         2.13 o                         
   0   1  14          6.07          4.16         2.47 o                         
   1   1  14        299.88        297.23         4.04 o                         
   2   1  14        105.39        108.68         4.01 o                         
   3   1  14          4.00          3.89         3.33 o                         
   4   1  14        135.88        139.85         3.22 o                         
   5   1  14          0.34          0.93         2.38 o                         
   6   1  14         29.27         35.35         3.79 o                         
   7   1  14          1.20          0.37         3.37 o                         
  -8   2  14          0.06          2.19         3.38 o                         
  -7   2  14          0.18          0.09         3.02 o                         
  -6   2  14         77.43         71.97         2.87 o                         
  -5   2  14         17.38         17.66         2.56 o                         
  -4   2  14        150.13        147.16         2.96 o                         
  -3   2  14         45.18         44.20         2.39 o                         
  -2   2  14          5.11          4.35         2.49 o                         
  -1   2  14        165.46        169.42         3.32 o                         
   0   2  14         44.98         42.09         3.17 o                         
   1   2  14         32.66         35.13         2.81 o                         
   2   2  14          6.52          4.80         2.39 o                         
   3   2  14         48.72         40.23         3.53 o                         
   4   2  14          5.28          5.93         3.72 o                         
   5   2  14         10.89         11.30         3.75 o                         
   6   2  14          1.22          5.58         3.57 o                         
   7   2  14         26.48         22.81         4.73 o                         
  -7   3  14         13.28         11.34         3.91 o                         
  -6   3  14         44.33         39.60         3.54 o                         
  -5   3  14         18.60         19.32         2.75 o                         
  -4   3  14        228.36        229.00         4.43 o                         
  -3   3  14         56.72         57.87         3.12 o                         
  -2   3  14        168.82        165.64         4.38 o                         
  -1   3  14        138.07        138.53         3.83 o                         
   0   3  14         63.64         60.76         2.73 o                         
   1   3  14          3.44          2.72         2.68 o                         
   2   3  14          2.58          1.35         2.42 o                         
   3   3  14          8.50          9.77         3.71 o                         
   4   3  14         46.41         51.13         5.48 o                         
   5   3  14          1.02          2.45         3.81 o                         
   6   3  14          3.20          3.10         4.00 o                         
  -6   4  14         44.49         49.64         4.03 o                         
  -5   4  14          1.44          2.67         3.17 o                         
  -4   4  14         25.09         28.66         2.69 o                         
  -3   4  14         21.37         18.57         3.40 o                         
  -2   4  14         92.19         95.90         3.38 o                         
  -1   4  14          1.22          0.71         2.65 o                         
   0   4  14         19.32         25.94         2.72 o                         
   1   4  14         39.56         38.94         3.92 o                         
   2   4  14         23.11         24.68         4.35 o                         
   3   4  14          0.18          0.44         4.91 o                         
   4   4  14          2.04         -0.11         4.83 o                         
  -2   5  14          0.09          1.89         3.60 o                         
  -1   5  14          0.20          1.30         4.07 o                         
   0   5  14         28.39         25.94         4.27 o                         
   1   5  14         12.80         16.09         4.05 o                         
  -9   0  15        220.51        209.19         6.92 o                         
  -7   0  15         56.00         50.46         4.90 o                         
  -5   0  15        117.62        113.99         3.45 o                         
  -3   0  15          0.01         -1.66         4.05 o                         
  -1   0  15        212.15        211.32         3.98 o                         
   1   0  15        895.30        891.27         9.62 o                         
   3   0  15        352.03        354.80         7.54 o                         
   5   0  15         39.16         36.16         3.32 o                         
   7   0  15         36.64         41.89         4.35 o                         
  -9   1  15          5.85          7.18         3.45 o                         
  -8   1  15          1.15          0.52         2.75 o                         
  -7   1  15         61.38         64.22         3.93 o                         
  -6   1  15         73.66         68.84         2.99 o                         
  -5   1  15         85.26         77.93         3.21 o                         
  -4   1  15         37.84         34.22         2.51 o                         
  -3   1  15          2.53          1.30         2.33 o                         
  -2   1  15        512.79        501.96         5.75 o                         
  -1   1  15        449.07        449.64         3.87 o                         
   0   1  15        471.37        476.57         5.81 o                         
   1   1  15         14.32         12.82         3.13 o                         
   2   1  15          0.32          2.59         3.36 o                         
   3   1  15         54.98         54.25         2.53 o                         
   4   1  15          0.42         -1.36         2.90 o                         
   5   1  15          1.52          3.95         2.54 o                         
   6   1  15         66.64         66.61         4.45 o                         
   7   1  15          1.23         -1.71         3.70 o                         
  -8   2  15          0.06         -4.76         4.76 o                         
  -7   2  15          0.24          0.19         2.76 o                         
  -6   2  15         29.50         31.88         2.93 o                         
  -5   2  15        179.92        177.51         3.00 o                         
  -4   2  15         62.07         61.87         2.92 o                         
  -3   2  15          2.26          2.48         2.18 o                         
  -2   2  15          0.11          0.04         2.61 o                         
  -1   2  15         40.57         35.99         3.55 o                         
   0   2  15          9.28         10.28         2.42 o                         
   1   2  15          2.19         -2.02         2.56 o                         
   2   2  15        230.03        209.93         2.98 o                         
   3   2  15         42.07         37.73         3.08 o                         
   4   2  15          6.89          4.11         2.83 o                         
   5   2  15          0.12          0.51         3.02 o                         
   6   2  15          0.04         -2.45         4.82 o                         
   7   2  15         16.13         36.05         6.18 o                         
  -7   3  15         75.57         76.91         9.70 o                         
  -6   3  15         11.65         11.36         3.71 o                         
  -5   3  15         18.81         23.34         4.37 o                         
  -4   3  15        331.68        330.85         5.38 o                         
  -3   3  15         45.07         43.72         3.86 o                         
  -2   3  15        211.91        209.13         3.65 o                         
  -1   3  15        106.48         99.22         3.05 o                         
   0   3  15          7.52          6.87         2.69 o                         
   1   3  15         45.09         43.82         2.62 o                         
   2   3  15          0.03         -1.73         2.81 o                         
   3   3  15          4.10         -1.91         4.39 o                         
   4   3  15          0.26         -0.68         4.21 o                         
   5   3  15         58.68         57.05         5.12 o                         
  -6   4  15        145.62        147.10         7.17 o                         
  -5   4  15         27.77         25.97         3.82 o                         
  -4   4  15         85.02         89.44         3.70 o                         
  -3   4  15         12.89          9.52         3.34 o                         
  -2   4  15        146.17        155.37         3.51 o                         
  -1   4  15         23.48         19.65         3.12 o                         
   0   4  15        148.81        145.02         3.41 o                         
   1   4  15          0.10          3.01         3.67 o                         
   2   4  15        124.75        128.09         3.85 o                         
   3   4  15          2.77          3.28         5.94 o                         
   4   4  15          7.53          4.78         6.68 o                         
  -1   5  15         26.27         27.74         6.47 o                         
  -8   0  16          9.65          6.97         4.24 o                         
  -6   0  16         65.18         62.37         4.92 o                         
  -4   0  16         45.81         43.31         3.63 o                         
  -2   0  16         53.26         45.54         3.26 o                         
   0   0  16        107.74        103.08         7.01 o                         
   2   0  16        266.41        272.91         7.14 o                         
   4   0  16        225.48        235.93         5.38 o                         
   6   0  16        162.88        186.87         5.80 o                         
  -9   1  16         23.10         33.41         6.12 o                         
  -8   1  16          9.51          7.42         2.98 o                         
  -7   1  16         64.51         62.84         3.28 o                         
  -6   1  16          2.76          2.65         2.63 o                         
  -5   1  16         37.40         38.98         2.83 o                         
  -4   1  16        195.64        187.64         2.62 o                         
  -3   1  16         65.95         58.96         2.61 o                         
  -2   1  16         12.62          9.50         2.33 o                         
  -1   1  16         94.29         91.97         2.61 o                         
   0   1  16        140.20        138.70         3.21 o                         
   1   1  16          0.48         -1.94         2.67 o                         
   2   1  16        113.50        106.98         3.54 o                         
   3   1  16         45.77         48.35         2.96 o                         
   4   1  16         83.50         79.79         3.18 o                         
   5   1  16         40.01         38.71         3.62 o                         
   6   1  16          0.71          1.51         2.73 o                         
   7   1  16         48.96         45.11         4.04 o                         
  -8   2  16          7.66          5.12         3.30 o                         
  -7   2  16         16.51         17.04         4.34 o                         
  -6   2  16          0.01          2.44         5.52 o                         
  -5   2  16          7.40          8.45         2.89 o                         
  -4   2  16         17.72         16.80         2.36 o                         
  -3   2  16         37.29         31.58         2.26 o                         
  -2   2  16        199.02        184.47         4.89 o                         
  -1   2  16          0.18          1.50         2.32 o                         
   0   2  16         50.66         47.97         2.72 o                         
   1   2  16         99.27         87.75         2.92 o                         
   2   2  16         27.91         28.27         2.78 o                         
   3   2  16        425.46        411.25        16.53 o                         
   4   2  16         49.03         57.03         3.47 o                         
   5   2  16        112.17        104.65         3.36 o                         
   6   2  16         90.23         92.19         4.50 o                         
  -7   3  16         45.86         52.18        11.42 o                         
  -6   3  16         99.35        100.62         4.06 o                         
  -5   3  16          3.94          2.15         3.35 o                         
  -4   3  16         21.94         22.50         3.18 o                         
  -3   3  16          1.87          0.08         2.64 o                         
  -2   3  16          1.21          2.23         3.64 o                         
  -1   3  16        134.30        141.34         3.36 o                         
   0   3  16         22.13         18.88         2.48 o                         
   1   3  16         98.73         89.84         3.20 o                         
   2   3  16          5.57          7.44         2.83 o                         
   3   3  16          1.20         -0.05         3.00 o                         
   4   3  16         28.20         28.68         3.38 o                         
   5   3  16         20.61         23.60         3.41 o                         
  -5   4  16         10.16          9.80         3.80 o                         
  -4   4  16          0.02          0.99         3.71 o                         
  -3   4  16         44.14         47.55         3.19 o                         
  -2   4  16         48.88         51.41         3.26 o                         
  -1   4  16         21.32         23.72         2.68 o                         
   0   4  16          2.03          0.45         2.97 o                         
   1   4  16         13.72         14.07         4.27 o                         
   2   4  16          1.48          2.04         3.43 o                         
   3   4  16          8.07          8.58         4.74 o                         
  -7   0  17          0.09         -7.49         7.49 o                         
  -5   0  17         13.05         10.75         3.86 o                         
  -3   0  17        605.23        620.60         5.45 o                         
  -1   0  17       1578.47       1582.14        26.17 o                         
   1   0  17       3795.76       3859.33        15.35 o                         
   3   0  17        976.54       1017.78        10.59 o                         
   5   0  17        189.58        210.25         5.18 o                         
   7   0  17        113.00         99.00         7.27 o                         
  -8   1  17          1.72         -2.02         3.72 o                         
  -7   1  17         16.19         16.56         2.81 o                         
  -6   1  17        163.80        167.52         3.45 o                         
  -5   1  17        118.53        120.65         3.01 o                         
  -4   1  17         92.03         95.05         3.21 o                         
  -3   1  17        146.58        149.21         2.83 o                         
  -2   1  17        193.64        183.81         2.79 o                         
  -1   1  17        572.69        559.82         3.71 o                         
   0   1  17          3.00          1.82         2.66 o                         
   1   1  17         75.02         76.46         2.93 o                         
   2   1  17         44.77         43.60         3.53 o                         
   3   1  17        983.47       1006.58         6.89 o                         
   4   1  17         14.54         13.66         3.26 o                         
   5   1  17        716.67        759.54         6.42 o                         
   6   1  17         49.34         47.33         3.91 o                         
  -8   2  17         13.07         10.01         3.25 o                         
  -7   2  17          2.52          2.42         3.43 o                         
  -6   2  17         15.63         14.79         2.66 o                         
  -5   2  17          5.00          5.52         2.41 o                         
  -4   2  17          7.83          6.79         4.55 o                         
  -3   2  17        246.99        257.30         4.08 o                         
  -2   2  17         64.48         74.57         2.99 o                         
  -1   2  17        117.51        113.35         2.96 o                         
   0   2  17         42.54         37.49         2.53 o                         
   1   2  17         89.52         90.45         3.24 o                         
   2   2  17          9.40          4.91         2.67 o                         
   3   2  17         75.08         61.97         4.03 o                         
   4   2  17        345.89        357.58         4.20 o                         
   5   2  17         20.07         24.97         2.87 o                         
   6   2  17         85.13         73.96         4.68 o                         
  -7   3  17         13.45          8.92         7.24 o                         
  -6   3  17         29.35         32.76         6.53 o                         
  -5   3  17        110.68        118.99         5.72 o                         
  -4   3  17        124.15        140.32         4.13 o                         
  -3   3  17         17.09         15.34         2.64 o                         
  -2   3  17         89.95         91.76         4.69 o                         
  -1   3  17         30.95         30.68         3.77 o                         
   0   3  17         17.28         16.78         2.45 o                         
   1   3  17        525.53        492.14         3.82 o                         
   2   3  17          2.16         -0.54         4.35 o                         
   3   3  17         27.94         20.17         3.39 o                         
   4   3  17          4.82          3.98         3.77 o                         
   5   3  17         50.19         45.20         5.98 o                         
  -5   4  17         19.85         21.69         8.93 o                         
  -4   4  17          0.08         -2.02         3.71 o                         
  -3   4  17         35.89         37.12         4.33 o                         
  -2   4  17        153.41        162.37         3.74 o                         
  -1   4  17         68.54         56.89         4.45 o                         
   0   4  17         58.16         56.86         3.00 o                         
   1   4  17         21.92         17.54         4.28 o                         
   2   4  17         17.91         13.16         3.46 o                         
   3   4  17         13.00         10.31         6.08 o                         
  -8   0  18          0.11          0.95         6.93 o                         
  -6   0  18          4.57          8.34         6.31 o                         
  -4   0  18         10.23          8.92         3.42 o                         
  -2   0  18         47.45         44.69         3.07 o                         
   0   0  18        305.34        312.38         5.15 o                         
   2   0  18        350.03        347.48         8.34 o                         
   4   0  18         27.28         27.76         3.69 o                         
   6   0  18         16.96         16.64         4.19 o                         
  -8   1  18         14.88         14.94         3.68 o                         
  -7   1  18          0.70         -0.35         2.76 o                         
  -6   1  18         17.26         22.46         2.72 o                         
  -5   1  18         13.51         17.26         2.45 o                         
  -4   1  18         13.43         13.24         2.96 o                         
  -3   1  18        380.90        397.91         3.22 o                         
  -2   1  18         17.64         15.07         2.40 o                         
  -1   1  18        490.58        508.17         3.51 o                         
   0   1  18        250.52        235.26         3.42 o                         
   1   1  18       1225.49       1187.94         5.64 o                         
   2   1  18        238.81        235.99         6.16 o                         
   3   1  18        425.13        440.89         5.12 o                         
   4   1  18         15.26         15.59         3.73 o                         
   5   1  18        307.41        318.42         5.22 o                         
   6   1  18          1.35          4.70         3.06 o                         
  -7   2  18         29.87         29.38         3.98 o                         
  -6   2  18         30.35         35.78         4.37 o                         
  -5   2  18         87.59         90.58         2.89 o                         
  -4   2  18          4.93          7.59         2.90 o                         
  -3   2  18        788.10        757.20        10.61 o                         
  -2   2  18        136.56        141.78         4.42 o                         
  -1   2  18        217.30        199.57         4.09 o                         
   0   2  18         62.70         67.74         3.14 o                         
   1   2  18         32.04         30.12         2.77 o                         
   2   2  18          3.75          2.89         2.39 o                         
   3   2  18         54.13         45.73         3.99 o                         
   4   2  18          3.46          3.36         3.76 o                         
   5   2  18        313.99        312.83         5.38 o                         
  -6   3  18         77.34         75.29        17.29 o                         
  -5   3  18        335.97        355.30         5.74 o                         
  -4   3  18         13.67         18.15         4.49 o                         
  -3   3  18        111.10        115.46         6.54 o                         
  -2   3  18        152.74        149.29         3.50 o                         
  -1   3  18         18.09         13.58         2.92 o                         
   0   3  18          1.99          6.02         3.96 o                         
   1   3  18        176.05        167.37         3.60 o                         
   2   3  18          5.41          5.05         3.27 o                         
   3   3  18         81.71         72.77         4.03 o                         
   4   3  18         43.22         41.83         3.86 o                         
  -4   4  18          1.93         -1.08         4.11 o                         
  -3   4  18         67.67         74.12         3.96 o                         
  -2   4  18         11.77         12.91         3.70 o                         
  -1   4  18        166.16        165.94         4.71 o                         
   0   4  18          1.19          4.57         3.39 o                         
   1   4  18         15.34         18.13         4.19 o                         
   2   4  18          6.10          5.67         3.40 o                         
  -7   0  19         16.53         13.97         7.30 o                         
  -5   0  19        168.34        161.56         7.62 o                         
  -3   0  19        740.29        723.05         8.16 o                         
  -1   0  19        735.50        704.16         7.48 o                         
   1   0  19       2133.89       2166.97        13.26 o                         
   3   0  19        968.75        968.05         9.00 o                         
   5   0  19        214.09        220.25         5.90 o                         
  -8   1  19         58.42         58.85         4.28 o                         
  -7   1  19         38.02         36.45         3.51 o                         
  -6   1  19        458.09        494.36         7.06 o                         
  -5   1  19          2.70          3.01         2.57 o                         
  -4   1  19        103.76        102.26         2.54 o                         
  -3   1  19        695.06        654.12         4.91 o                         
  -2   1  19         15.29         12.25         2.93 o                         
  -1   1  19       1228.22       1233.27        16.75 o                         
   0   1  19        163.62        164.31         5.06 o                         
   1   1  19        182.57        185.16         4.70 o                         
   2   1  19          2.77         -2.07         3.23 o                         
   3   1  19        118.15        126.36         3.77 o                         
   4   1  19         34.23         35.35         3.80 o                         
   5   1  19         18.33         17.36         3.07 o                         
   6   1  19         24.92         25.63         4.51 o                         
  -7   2  19          1.26          1.53         4.05 o                         
  -6   2  19          2.34          2.64         3.11 o                         
  -5   2  19        168.38        176.84         3.84 o                         
  -4   2  19        314.43        319.56         4.65 o                         
  -3   2  19        156.52        181.29         3.20 o                         
  -2   2  19        628.46        614.88         9.89 o                         
  -1   2  19          4.91          7.51         2.96 o                         
   0   2  19          9.83          4.37         2.89 o                         
   1   2  19          1.38         -0.44         2.59 o                         
   2   2  19          3.13          2.71         2.37 o                         
   3   2  19        122.68        119.82         4.83 o                         
   4   2  19         44.01         45.86         5.56 o                         
   5   2  19        100.36         95.32         4.59 o                         
  -6   3  19         14.78         13.84         3.65 o                         
  -5   3  19         97.77         87.93         5.34 o                         
  -4   3  19         22.21         18.03         3.08 o                         
  -3   3  19         87.88         85.95         3.33 o                         
  -2   3  19          0.19          3.13         3.66 o                         
  -1   3  19         50.46         44.97         3.48 o                         
   0   3  19         17.80         22.64         3.92 o                         
   1   3  19        353.95        347.28         5.79 o                         
   2   3  19          5.01          8.69         3.28 o                         
   3   3  19          6.83         10.88         3.43 o                         
   4   3  19          1.62         -2.28         3.82 o                         
  -4   4  19        130.62        142.71         6.95 o                         
  -3   4  19          3.49          4.31         3.08 o                         
  -2   4  19         97.11        102.29         3.59 o                         
  -1   4  19          0.09          3.53         3.15 o                         
   0   4  19          7.01          6.55         3.70 o                         
   1   4  19          0.42         -0.67         4.76 o                         
  -8   0  20         67.46         58.61         4.91 o                         
  -6   0  20        148.58        147.13         4.22 o                         
  -4   0  20        882.71        837.80         6.23 o                         
  -2   0  20        635.86        646.81         6.28 o                         
   0   0  20        106.75        106.10         4.96 o                         
   2   0  20          0.42         -1.36         4.55 o                         
   4   0  20          8.68         13.30         4.18 o                         
  -8   1  20         13.37         24.86         5.94 o                         
  -7   1  20         34.88         32.62         3.51 o                         
  -6   1  20        160.97        161.78         3.23 o                         
  -5   1  20         71.06         67.61         2.99 o                         
  -4   1  20          0.20          1.65         2.40 o                         
  -3   1  20         24.38         14.72         2.76 o                         
  -2   1  20        236.35        216.49         3.19 o                         
  -1   1  20         15.89         15.08         2.65 o                         
   0   1  20        289.32        300.21         5.61 o                         
   1   1  20          0.00         -3.07         3.18 o                         
   2   1  20         72.36         63.09         3.86 o                         
   3   1  20         46.83         42.61         4.50 o                         
   4   1  20         39.00         37.11         3.67 o                         
   5   1  20          6.92         12.87         3.09 o                         
  -7   2  20          2.36         -0.15         4.01 o                         
  -6   2  20         57.29         76.59         4.31 o                         
  -5   2  20        141.63        139.34         3.84 o                         
  -4   2  20         40.56         39.80         2.95 o                         
  -3   2  20         72.08         61.55         3.40 o                         
  -2   2  20          5.89          5.66         3.77 o                         
  -1   2  20        381.31        351.62         7.07 o                         
   0   2  20        180.69        181.68         3.20 o                         
   1   2  20         66.37         61.77         3.01 o                         
   2   2  20        153.03        166.19         3.25 o                         
   3   2  20          6.63          4.88         4.22 o                         
   4   2  20         20.74         20.94         4.23 o                         
   5   2  20          2.25         13.33         6.89 o                         
  -5   3  20          6.79          1.57         4.12 o                         
  -4   3  20        233.23        257.04         4.53 o                         
  -3   3  20         22.66         18.36         5.20 o                         
  -2   3  20         18.50         19.21         3.30 o                         
  -1   3  20          2.97          2.16         3.01 o                         
   0   3  20          2.74          6.35         4.19 o                         
   1   3  20         28.55         24.88         4.16 o                         
   2   3  20         26.54         30.18         4.34 o                         
   3   3  20         49.36         46.51         3.79 o                         
  -2   4  20         27.90         31.56         3.57 o                         
  -1   4  20          8.96          9.85         3.49 o                         
   0   4  20         25.56         23.40         4.05 o                         
  -7   0  21         25.54         18.48         8.41 o                         
  -5   0  21        151.44        156.96         4.81 o                         
  -3   0  21          0.01          0.79         3.17 o                         
  -1   0  21        619.55        650.89         5.68 o                         
   1   0  21        453.70        458.29         8.21 o                         
   3   0  21         78.75         77.53         5.58 o                         
   5   0  21          7.95          4.55         8.61 o                         
  -7   1  21          4.49          2.91         3.31 o                         
  -6   1  21          9.06          8.27         2.95 o                         
  -5   1  21          0.63         -1.08         3.02 o                         
  -4   1  21        273.35        265.82         3.20 o                         
  -3   1  21          0.00         -1.53         2.84 o                         
  -2   1  21         61.99         57.03         2.77 o                         
  -1   1  21         24.87         26.55         3.26 o                         
   0   1  21         52.54         53.37         3.01 o                         
   1   1  21          7.37          5.56         2.82 o                         
   2   1  21         88.64         91.41         4.65 o                         
   3   1  21        169.28        169.32         4.43 o                         
   4   1  21         33.77         33.61         3.51 o                         
   5   1  21          0.77         -1.01         3.56 o                         
  -6   2  21         41.81         37.16         4.20 o                         
  -5   2  21          2.41          0.04         3.29 o                         
  -4   2  21         45.04         38.43         2.92 o                         
  -3   2  21         19.15         18.16         3.39 o                         
  -2   2  21          7.86         11.35         3.71 o                         
  -1   2  21        103.57        106.18         3.94 o                         
   0   2  21        134.73        138.82         3.74 o                         
   1   2  21         11.65         17.54         3.32 o                         
   2   2  21          0.32          1.48         4.97 o                         
   3   2  21         53.31         58.48         4.32 o                         
   4   2  21          4.63          2.50         4.72 o                         
  -5   3  21          2.95          3.05         3.39 o                         
  -4   3  21          2.77         -1.13         6.44 o                         
  -3   3  21         28.61         26.64         3.53 o                         
  -2   3  21          0.85          5.56         4.51 o                         
  -1   3  21          0.79         -0.49         3.58 o                         
   0   3  21          1.39          2.04         3.73 o                         
   1   3  21          0.57         -0.91         3.74 o                         
   2   3  21          6.86          5.76         3.67 o                         
   3   3  21         42.81         52.75         6.64 o                         
  -6   0  22         21.01         21.46         4.87 o                         
  -4   0  22          9.48         14.92         4.29 o                         
  -2   0  22        199.65        210.05         4.44 o                         
   0   0  22        109.54        109.70         9.95 o                         
   2   0  22         31.61         28.08         7.49 o                         
   4   0  22         36.99         45.27         6.29 o                         
  -7   1  22          1.44          2.81         3.16 o                         
  -6   1  22          8.48          5.86         3.39 o                         
  -5   1  22          1.25          1.82         3.27 o                         
  -4   1  22          1.99         -0.15         2.65 o                         
  -3   1  22         55.50         65.07         3.59 o                         
  -2   1  22         30.06         29.52         2.44 o                         
  -1   1  22         37.05         37.57         2.93 o                         
   0   1  22         91.61         94.19         3.10 o                         
   1   1  22          0.12         -3.25         3.72 o                         
   2   1  22         21.47         14.75         5.28 o                         
   3   1  22         35.42         40.71         3.94 o                         
   4   1  22         14.44         16.76         3.68 o                         
  -6   2  22          5.60         10.83         4.35 o                         
  -5   2  22        103.14        116.57         3.43 o                         
  -4   2  22         18.35         13.39         3.32 o                         
  -3   2  22          5.14          5.19         3.00 o                         
  -2   2  22          0.36          0.63         3.27 o                         
  -1   2  22         57.77         52.36         3.15 o                         
   0   2  22          0.87          2.11         3.42 o                         
   1   2  22          0.01         -3.27         3.27 o                         
   2   2  22         14.61         12.57         3.74 o                         
   3   2  22          9.24          8.61         3.74 o                         
  -4   3  22          0.49          1.80         4.80 o                         
  -3   3  22          0.30         -0.95         4.11 o                         
  -2   3  22          5.81          7.03         4.12 o                         
  -1   3  22          0.52         -4.21         4.80 o                         
   0   3  22         15.22         15.34         3.72 o                         
   1   3  22          5.29          1.50         3.13 o                         
   2   3  22          0.78          0.05         3.95 o                         
  -5   0  23        213.09        201.12         4.32 o                         
  -3   0  23         81.14         84.63         5.42 o                         
  -1   0  23        137.03        137.90        10.04 o                         
   1   0  23          0.92          1.25         5.14 o                         
   3   0  23         21.75         12.00         8.40 o                         
  -6   1  23          5.34         13.27         5.19 o                         
  -5   1  23         16.23         17.56         4.02 o                         
  -4   1  23        111.31        120.80         2.90 o                         
  -3   1  23         69.36         66.20         4.15 o                         
  -2   1  23          6.12          6.91         2.61 o                         
  -1   1  23         28.73         28.21         3.76 o                         
   0   1  23         29.02         30.02         3.41 o                         
   1   1  23          0.00          5.98         3.21 o                         
   2   1  23         44.06         52.00         4.87 o                         
   3   1  23         30.49         35.16         4.85 o                         
   4   1  23          2.12          3.78         4.61 o                         
  -5   2  23          3.70          1.84         2.87 o                         
  -4   2  23         41.62         43.82         3.51 o                         
  -3   2  23          0.45         -2.27         3.29 o                         
  -2   2  23          0.11         -2.15         3.63 o                         
  -1   2  23        145.79        141.94         3.42 o                         
   0   2  23         19.14         18.91         3.69 o                         
   1   2  23          5.43          5.88         4.12 o                         
   2   2  23          0.74         -2.15         3.69 o                         
   3   2  23          2.24          4.82         4.08 o                         
  -3   3  23          5.04          4.91         6.27 o                         
  -2   3  23          7.87          8.23         4.04 o                         
  -1   3  23          3.35         -0.66         4.01 o                         
   0   3  23         49.05         46.95         3.72 o                         
   1   3  23         49.10         43.20         3.35 o                         
  -6   0  24          2.49         12.03         5.89 o                         
  -4   0  24         53.03         52.86         3.82 o                         
  -2   0  24         56.65         59.64         4.40 o                         
   0   0  24         20.52         33.81         7.18 o                         
   2   0  24         14.81         17.15         5.88 o                         
  -6   1  24          7.78         12.11         5.62 o                         
  -5   1  24          6.09          2.91         3.33 o                         
  -4   1  24          5.33          3.75         3.18 o                         
  -3   1  24         30.83         26.64         2.81 o                         
  -2   1  24          1.28          6.71         2.75 o                         
  -1   1  24          0.04         -0.68         3.23 o                         
   0   1  24        120.89        136.99         8.01 o                         
   1   1  24          4.17          1.61         4.04 o                         
   2   1  24          4.86          4.53         7.44 o                         
   3   1  24         90.13         98.94         4.31 o                         
  -5   2  24          2.78          5.89         3.11 o                         
  -4   2  24         28.93         24.83         3.41 o                         
  -3   2  24          3.49          3.80         6.04 o                         
  -2   2  24          0.77          5.01         3.68 o                         
  -1   2  24         42.87         53.81         4.45 o                         
   0   2  24          1.31          4.63         3.37 o                         
   1   2  24         13.59         14.24         6.07 o                         
   2   2  24         13.68         10.00         3.82 o                         
  -1   3  24          2.70          4.93         4.40 o                         
  -5   0  25        109.98        115.15        15.01 o                         
  -3   0  25        101.08        106.54         4.59 o                         
  -1   0  25         43.37         40.39         4.35 o                         
   1   0  25         67.06         70.12         6.32 o                         
   3   0  25         21.18         30.80         6.10 o                         
  -5   1  25         24.01          8.41         4.37 o                         
  -4   1  25         23.61         20.98         3.96 o                         
  -3   1  25         53.83         70.64         3.86 o                         
  -2   1  25         18.95         28.45         3.56 o                         
  -1   1  25         65.57         71.54         6.43 o                         
   0   1  25          1.75          0.49         3.79 o                         
   1   1  25         37.25         40.94         5.92 o                         
   2   1  25          3.53          4.58         3.95 o                         
  -4   2  25          0.89          4.29         5.91 o                         
  -3   2  25          5.35          6.47         3.28 o                         
  -2   2  25          8.80         10.86         5.09 o                         
  -1   2  25          2.90         -1.58         3.38 o                         
   0   2  25          7.76         10.43         3.31 o                         
   1   2  25         39.99         49.72         4.08 o                         
  -4   0  26         72.40         77.81        14.18 o                         
  -2   0  26          0.10         -0.62         5.91 o                         
   0   0  26         22.23         20.24         8.32 o                         
   2   0  26          1.09          2.12         6.08 o                         
  -4   1  26         37.67         40.00         3.66 o                         
  -3   1  26          3.14          0.09         3.64 o                         
  -2   1  26          0.60          6.06         4.72 o                         
  -1   1  26          2.12         -1.80         3.73 o                         
   0   1  26         32.77         38.19         4.64 o                         
   1   1  26          1.81         -1.31         4.09 o                         
  -2   2  26          9.11         15.25         6.45 o                         
  -1   2  26         18.46         16.32         4.64 o                         
   0   2  26          4.53         -1.81         6.56 o                         
  -3   0  27         83.32         87.61        17.35 o                         
  -1   0  27          8.91          7.81         4.70 o                         
  -3   1  27         42.00         46.53         6.92 o                         
  -2   1  27          9.47         23.83         4.34 o                         
  -1   1  27         82.81         98.16         3.91 o                         
   0   1  27        116.15        102.58         7.26 o                         
                                                                                
