# Supplementary material for: Lithium and sodium 3-(3,4-di­hydroxy­phen­yl)propenoate hydrate
Source: Acta Crystallogr E Crystallogr Commun. 2024 Mar 26;80(Pt 4):401–7. doi: 10.1107/S2056989024002494 (PMC10993602; doi:10.1107/S2056989024002494)
Supplement: Supplementary file 3 [file e-80-00401-2sup3.hkl]

data_2                                                                   
_shelx_title ' TEST STRUCTURE G:\ACDATEN\Z\I2T0758'                             
_shelx_refln_list_code          4                                               
_shelx_F_calc_maximum       64.46                                               
_exptl_crystal_F_000       228.00                                               
_reflns_d_resolution_high  0.8072                                               
                                                                                
loop_                                                                           
 _space_group_symop_operation_xyz                                               
 'x, y, z'                                                                      
 '-x, -y, -z'                                                                   
                                                                                
_cell_length_a     6.3289                                                       
_cell_length_b     6.8126                                                       
_cell_length_c    11.2528                                                       
_cell_angle_alpha  75.053                                                       
_cell_angle_beta   86.395                                                       
_cell_angle_gamma  78.087                                                       
                                                                                
_shelx_F_squared_multiplier     1.000                                           
                                                                                
loop_                                                                           
 _refln_index_h                                                                 
 _refln_index_k                                                                 
 _refln_index_l                                                                 
 _refln_F_squared_calc                                                          
 _refln_F_squared_meas                                                          
 _refln_F_squared_sigma                                                         
 _refln_observed_status                                                         
   2   0   0          3.21          3.60         1.81 o                         
   3   0   0         38.83         44.47         1.64 o                         
   4   0   0        106.77        121.82         3.46 o                         
   5   0   0         24.59         16.80         2.72 o                         
   6   0   0         29.41         30.61         2.29 o                         
   7   0   0          3.05          2.69         4.77 o                         
  -7   1   0          0.34          1.94         2.66 o                         
  -6   1   0         52.01         53.85         2.12 o                         
  -5   1   0        249.96        241.97         2.52 o                         
  -4   1   0         22.41         22.55         1.83 o                         
  -3   1   0        257.56        224.92         2.00 o                         
  -2   1   0       1742.13       1943.93        13.10 o                         
  -1   1   0        137.25        146.57         5.47 o                         
   0   1   0         12.23          7.27         1.81 o                         
   1   1   0        109.77        105.55         4.90 o                         
   2   1   0          0.24         -0.38         2.13 o                         
   3   1   0        185.49        158.26         2.83 o                         
   4   1   0         23.31         22.70         3.03 o                         
   5   1   0          9.19          9.94         1.50 o                         
   6   1   0         13.84         10.16         2.58 o                         
   7   1   0         21.73         22.15         2.65 o                         
  -7   2   0          6.38          3.24         2.97 o                         
  -6   2   0          3.86          4.29         2.10 o                         
  -5   2   0         12.97         14.71         1.67 o                         
  -4   2   0         89.34         91.94         1.56 o                         
  -3   2   0        614.93        698.17         4.17 o                         
  -2   2   0        593.76        583.08         6.72 o                         
  -1   2   0         25.89         24.66         1.52 o                         
   0   2   0        265.26        241.94         2.69 o                         
   1   2   0       3039.54       3438.96        24.91 o                         
   2   2   0       1457.31       1412.58        51.75 o                         
   3   2   0         95.45         95.44         2.32 o                         
   4   2   0         36.31         35.37         2.19 o                         
   5   2   0         56.06         53.56         3.09 o                         
   6   2   0          2.79          0.99         1.67 o                         
   7   2   0          3.59          1.34         1.75 o                         
  -6   3   0         15.93         16.12         2.25 o                         
  -5   3   0         14.95         13.85         1.55 o                         
  -4   3   0         31.12         28.58         1.42 o                         
  -3   3   0         39.86         37.72         1.46 o                         
  -2   3   0         48.85         46.07         1.57 o                         
  -1   3   0        108.71         93.00         1.50 o                         
   0   3   0        481.87        495.15         3.27 o                         
   1   3   0         36.22         32.26         1.58 o                         
   2   3   0          0.38         -0.02         1.30 o                         
   3   3   0        196.89        184.10         2.63 o                         
   4   3   0         72.94         68.49         2.32 o                         
   5   3   0        331.72        353.04         7.81 o                         
   6   3   0        151.03        161.23         9.67 o                         
   7   3   0          5.40          6.07         5.29 o                         
  -5   4   0         50.25         46.83         1.65 o                         
  -4   4   0          8.14          9.90         1.58 o                         
  -3   4   0          6.64          6.55         1.76 o                         
  -2   4   0        390.33        412.19         2.64 o                         
  -1   4   0        410.96        441.58         5.94 o                         
   0   4   0        510.68        494.02        76.07 o                         
   1   4   0         52.64         55.92         1.70 o                         
   2   4   0         57.82         60.69         2.05 o                         
   3   4   0         43.47         47.04         1.86 o                         
   4   4   0          8.79          9.18         1.62 o                         
   5   4   0         39.67         41.96         2.05 o                         
   6   4   0         13.23         15.12         2.89 o                         
   7   4   0          2.39          3.00         6.85 o                         
  -5   5   0         54.60         38.11         6.67 o                         
  -4   5   0          1.34         -0.04         1.89 o                         
  -3   5   0         28.29         31.76         1.63 o                         
  -2   5   0          5.96          4.37         1.42 o                         
  -1   5   0         93.19         92.24         1.55 o                         
   0   5   0         24.66         23.13         1.37 o                         
   1   5   0         14.39         14.27         1.35 o                         
   2   5   0          0.01          0.57         1.44 o                         
   3   5   0        153.49        155.19         2.04 o                         
   4   5   0         15.84         18.58         1.79 o                         
   5   5   0         12.07         12.52         2.04 o                         
   6   5   0        146.27        149.67         2.86 o                         
  -3   6   0          0.01         -0.12         1.77 o                         
  -2   6   0          0.07          2.33         1.75 o                         
  -1   6   0          6.40          6.01         1.56 o                         
   0   6   0         23.23         22.90         1.70 o                         
   1   6   0          9.22         10.15         1.60 o                         
   2   6   0        108.87        117.88         1.91 o                         
   3   6   0         16.48         18.51         1.48 o                         
   4   6   0          1.58          4.70         2.18 o                         
   5   6   0          0.85         -2.32         2.59 o                         
   6   6   0         10.26          8.42         2.26 o                         
  -2   7   0         15.19         12.06         2.03 o                         
  -1   7   0         30.83         26.07         2.70 o                         
   0   7   0          2.95          0.93         1.85 o                         
   1   7   0          0.01         -0.77         2.02 o                         
   2   7   0          0.21          0.75         1.86 o                         
   3   7   0         12.71         11.04         2.21 o                         
   4   7   0         56.94         54.66         1.97 o                         
   5   7   0         22.42         13.79         4.60 o                         
   1   8   0          0.61          0.27         1.90 o                         
   2   8   0          3.57         -0.17         1.96 o                         
   3   8   0          7.05         10.29         4.27 o                         
  -4  -7   1         15.64         12.49         2.17 o                         
  -3  -7   1          0.14         -0.05         1.83 o                         
  -2  -7   1          0.63          1.87         2.17 o                         
  -1  -7   1         39.53         33.70         2.65 o                         
   0  -7   1          0.02         -0.35         2.44 o                         
   1  -7   1         19.82         21.93         2.83 o                         
   2  -7   1          9.35          7.46         1.88 o                         
  -6  -6   1         14.92         10.52         2.91 o                         
  -5  -6   1          7.33          7.37         2.35 o                         
  -4  -6   1          5.10          5.48         2.03 o                         
  -3  -6   1         23.90         24.84         1.59 o                         
  -2  -6   1         40.39         43.24         1.74 o                         
  -1  -6   1         20.85         19.12         1.52 o                         
   0  -6   1         14.47         13.04         1.62 o                         
   1  -6   1          1.46         -0.21         1.64 o                         
   2  -6   1          0.03         -0.30         2.21 o                         
   3  -6   1         16.15         11.65         2.01 o                         
  -6  -5   1         11.30         10.74         2.35 o                         
  -5  -5   1          9.48         12.52         2.02 o                         
  -4  -5   1         73.47         80.63         1.92 o                         
  -3  -5   1         34.58         37.96         2.17 o                         
  -2  -5   1          9.49          9.84         1.37 o                         
  -1  -5   1         54.26         57.08         1.60 o                         
   0  -5   1         44.97         46.66         1.70 o                         
   1  -5   1        116.71        122.46         2.60 o                         
   2  -5   1         10.56          6.77         1.44 o                         
   3  -5   1          3.60          2.88         1.65 o                         
   4  -5   1         20.84         21.15         1.81 o                         
  -7  -4   1          3.62         -0.32         3.21 o                         
  -6  -4   1         35.13         38.22         2.53 o                         
  -5  -4   1          7.47          6.69         1.49 o                         
  -4  -4   1        107.97        106.89         2.32 o                         
  -3  -4   1         50.13         50.87         2.15 o                         
  -2  -4   1         31.65         30.60         1.56 o                         
  -1  -4   1         40.59         43.08         1.74 o                         
   0  -4   1        362.63        343.68         3.59 o                         
   1  -4   1         12.66         12.97         1.38 o                         
   2  -4   1        176.44        177.05         1.81 o                         
   3  -4   1         15.83         15.68         1.52 o                         
   4  -4   1         11.87          9.91         1.37 o                         
   5  -4   1         76.81         65.88         3.46 o                         
  -7  -3   1         59.47         57.69         3.66 o                         
  -6  -3   1        255.67        275.52         3.41 o                         
  -5  -3   1          1.14         -1.08         1.84 o                         
  -4  -3   1        106.31        107.17         1.92 o                         
  -3  -3   1        238.72        218.20         3.82 o                         
  -2  -3   1        581.06        567.42         3.27 o                         
  -1  -3   1         37.64         40.07         1.70 o                         
   0  -3   1        135.25        133.70         3.36 o                         
   1  -3   1          7.82          6.14         1.23 o                         
   2  -3   1         94.01         90.12         1.70 o                         
   3  -3   1        219.05        210.41         2.10 o                         
   4  -3   1         26.48         29.72         1.56 o                         
   5  -3   1          4.26          5.35         1.73 o                         
   6  -3   1          8.24          7.06         2.00 o                         
  -7  -2   1          9.98          4.44         2.30 o                         
  -6  -2   1         10.70          9.24         2.16 o                         
  -5  -2   1         53.46         56.06         4.34 o                         
  -4  -2   1         10.45          7.14         2.07 o                         
  -3  -2   1        374.54        351.58         6.75 o                         
  -2  -2   1        162.52        135.73         3.26 o                         
  -1  -2   1       1095.49       1131.16         7.49 o                         
   0  -2   1       1074.08       1077.04         8.60 o                         
   1  -2   1        224.21        216.30         2.37 o                         
   2  -2   1        359.70        421.80         2.78 o                         
   3  -2   1         48.35         53.18         1.77 o                         
   4  -2   1          1.17          0.83         1.22 o                         
   5  -2   1         14.96         12.40         1.45 o                         
   6  -2   1         23.19         16.71         1.95 o                         
  -7  -1   1         19.69         16.90         2.32 o                         
  -6  -1   1         37.42         38.01         1.95 o                         
  -5  -1   1        131.02        134.60         1.96 o                         
  -4  -1   1          8.21          8.11         2.39 o                         
  -3  -1   1         58.78         51.97         2.04 o                         
  -2  -1   1         17.06         13.09         1.79 o                         
  -1  -1   1         13.52         12.68         2.18 o                         
   0  -1   1        496.08        529.56        13.06 o                         
   1  -1   1          0.01          0.34         2.14 o                         
   2  -1   1         47.44         55.26         1.75 o                         
   3  -1   1        309.03        277.57         3.52 o                         
   4  -1   1         68.13         68.73         2.79 o                         
   5  -1   1         59.91         70.65         2.06 o                         
   6  -1   1          4.04          5.41         2.03 o                         
   7  -1   1          1.07         -1.03         3.94 o                         
  -7   0   1          5.41          4.84         3.18 o                         
  -6   0   1          0.28         -1.16         2.13 o                         
  -5   0   1          0.14         -0.76         1.72 o                         
  -4   0   1          5.81          3.99         1.53 o                         
  -3   0   1          1.42          3.27         1.40 o                         
  -2   0   1        250.82        235.83        26.90 o                         
   1   0   1        544.91        559.00        15.08 o                         
   2   0   1         41.64         39.37         3.22 o                         
   3   0   1        678.71        747.32        10.89 o                         
   4   0   1         82.20         97.65         2.63 o                         
   5   0   1         68.61         71.00         2.24 o                         
   6   0   1         64.95         65.50         7.19 o                         
   7   0   1          1.25          0.89         2.69 o                         
  -7   1   1         23.30         21.58         3.53 o                         
  -6   1   1         23.02         24.50         1.91 o                         
  -5   1   1        427.99        440.31         7.89 o                         
  -4   1   1         30.03         30.81         1.86 o                         
  -3   1   1        466.68        458.13        51.35 o                         
  -2   1   1        104.17        107.60         1.96 o                         
  -1   1   1        883.60        885.33        24.02 o                         
   0   1   1        245.74        237.67         8.38 o                         
   1   1   1        102.77         95.29         2.91 o                         
   2   1   1        660.12        665.01        13.94 o                         
   3   1   1       1973.22       2104.72        98.31 o                         
   4   1   1          0.02          0.19         1.67 o                         
   5   1   1         78.21         81.66         3.66 o                         
   6   1   1         26.37         21.75         5.85 o                         
   7   1   1          1.61          2.37         2.05 o                         
  -7   2   1          4.57         -1.24         2.42 o                         
  -6   2   1         12.03         14.44         1.80 o                         
  -5   2   1         28.90         28.46         1.60 o                         
  -4   2   1        175.87        183.64         1.87 o                         
  -3   2   1         58.63         56.87         1.58 o                         
  -2   2   1        579.23        574.54         4.53 o                         
  -1   2   1        479.42        426.88         4.74 o                         
   0   2   1       3326.88       3906.67        13.48 o                         
   2   2   1        588.17        552.10         5.09 o                         
   3   2   1        152.21        143.50         4.28 o                         
   4   2   1         20.14         18.58         2.17 o                         
   5   2   1         44.70         51.11         2.25 o                         
   6   2   1          1.12          1.45         1.65 o                         
   7   2   1          0.51         -0.71         1.89 o                         
  -6   3   1         15.34         17.89         2.80 o                         
  -5   3   1          8.62          7.68         1.45 o                         
  -4   3   1          5.26          7.16         1.36 o                         
  -3   3   1        107.69        107.09         1.78 o                         
  -2   3   1        287.51        299.80         2.54 o                         
  -1   3   1       1297.30       1270.75         9.74 o                         
   0   3   1          0.79          0.37         1.20 o                         
   1   3   1         34.01         31.26         1.47 o                         
   2   3   1         65.94         60.23         1.83 o                         
   3   3   1        183.14        185.45         2.58 o                         
   4   3   1         84.36         88.68         2.14 o                         
   5   3   1         44.37         41.35         2.60 o                         
   6   3   1        104.39        113.41         6.96 o                         
   7   3   1         14.57         12.46         2.13 o                         
  -5   4   1         14.11         14.03         1.69 o                         
  -4   4   1          1.89          3.01         1.51 o                         
  -3   4   1          0.02          1.55         1.57 o                         
  -2   4   1        105.67        120.30         1.72 o                         
  -1   4   1         17.92         15.31         1.54 o                         
   0   4   1        433.62        432.16         2.61 o                         
   1   4   1         44.65         45.37         1.62 o                         
   2   4   1        274.58        311.19         3.35 o                         
   3   4   1         10.36          7.14         1.69 o                         
   4   4   1         11.20         13.22         1.54 o                         
   5   4   1          7.36          7.61         1.77 o                         
   6   4   1         26.29         27.17         3.54 o                         
   7   4   1          1.00          5.43         3.24 o                         
  -5   5   1          2.61          2.16         1.84 o                         
  -4   5   1          0.22          0.17         1.68 o                         
  -3   5   1         33.40         34.25         1.59 o                         
  -2   5   1         27.33         30.43         1.44 o                         
  -1   5   1        110.91        110.19         1.64 o                         
   0   5   1          9.00          6.06         1.73 o                         
   1   5   1         81.37         83.56         1.78 o                         
   2   5   1          1.76          2.40         1.38 o                         
   3   5   1         45.37         44.04         1.68 o                         
   4   5   1          0.29         -0.05         1.51 o                         
   5   5   1          3.29          3.75         1.68 o                         
   6   5   1         39.49         42.42         2.29 o                         
   7   5   1          3.46         13.01         4.29 o                         
  -4   6   1          0.03          3.78         1.96 o                         
  -3   6   1          3.20          1.32         1.78 o                         
  -2   6   1          0.00          0.79         1.60 o                         
  -1   6   1        127.82        126.78         2.27 o                         
   0   6   1          3.30          5.13         1.47 o                         
   1   6   1          4.14          4.44         1.58 o                         
   2   6   1        182.45        189.72         2.63 o                         
   3   6   1          2.70          2.23         1.38 o                         
   4   6   1         20.01         21.41         2.87 o                         
   5   6   1          2.23          1.88         1.97 o                         
   6   6   1          0.30          3.38         2.18 o                         
  -2   7   1          3.70          5.06         2.26 o                         
  -1   7   1         46.35         42.67         7.23 o                         
   0   7   1          0.12          3.07         1.83 o                         
   1   7   1          4.77          4.87         1.70 o                         
   2   7   1          3.42          2.08         2.02 o                         
   3   7   1          2.75          3.26         1.81 o                         
   4   7   1          1.05          2.24         1.67 o                         
   5   7   1         26.26         26.06         3.15 o                         
   0   8   1          3.28          3.58         1.84 o                         
   1   8   1          0.27          1.27         1.85 o                         
   2   8   1          5.03          3.04         1.91 o                         
   3   8   1          4.26          1.05         1.93 o                         
  -4  -7   2          0.37         -2.45         2.69 o                         
  -3  -7   2          0.19          2.76         1.90 o                         
  -2  -7   2        115.68        116.50         4.41 o                         
  -1  -7   2         55.77         52.97         3.19 o                         
   0  -7   2         12.16         11.25         1.96 o                         
   1  -7   2          0.14          2.24         2.40 o                         
  -5  -6   2         22.04         21.57         2.21 o                         
  -4  -6   2          7.67          6.85         2.25 o                         
  -3  -6   2         27.16         27.78         1.85 o                         
  -2  -6   2          1.62          0.42         1.63 o                         
  -1  -6   2         52.29         50.32         1.70 o                         
   0  -6   2         34.16         35.61         1.63 o                         
   1  -6   2         11.86         11.75         1.72 o                         
   2  -6   2         16.64         16.24         2.15 o                         
   3  -6   2          0.37          0.10         2.80 o                         
  -6  -5   2          5.47          7.32         2.54 o                         
  -5  -5   2         30.06         31.66         1.74 o                         
  -4  -5   2        122.83        119.32         3.40 o                         
  -3  -5   2         16.07         17.25         1.85 o                         
  -2  -5   2          6.94          7.27         1.75 o                         
  -1  -5   2        147.26        149.00         2.07 o                         
   0  -5   2        328.15        329.96         8.74 o                         
   1  -5   2         65.53         65.12         1.66 o                         
   2  -5   2          2.62          4.61         1.55 o                         
   3  -5   2         25.41         26.38         1.90 o                         
   4  -5   2          0.64         -0.59         1.76 o                         
  -7  -4   2          4.84          7.56         6.01 o                         
  -6  -4   2         76.73         80.65         2.66 o                         
  -5  -4   2         79.19         84.11         2.18 o                         
  -4  -4   2         60.24         61.99         1.75 o                         
  -3  -4   2         73.76         73.10         1.89 o                         
  -2  -4   2         45.52         46.23         1.97 o                         
  -1  -4   2          6.36          4.53         1.60 o                         
   0  -4   2        155.20        156.66         2.06 o                         
   1  -4   2          0.04         -1.17         1.43 o                         
   2  -4   2         21.05         19.85         1.49 o                         
   3  -4   2         28.01         26.07         1.57 o                         
   4  -4   2         63.97         71.38         1.91 o                         
   5  -4   2          6.88          8.01         1.58 o                         
  -7  -3   2         55.75         50.02         4.92 o                         
  -6  -3   2         20.09         22.62         2.57 o                         
  -5  -3   2          7.18          8.94         1.78 o                         
  -4  -3   2         86.83         88.14         1.98 o                         
  -3  -3   2        982.53       1042.28        17.08 o                         
  -2  -3   2         21.65         17.06         1.50 o                         
  -1  -3   2         26.33         25.91         1.46 o                         
   0  -3   2         19.35         19.39         1.33 o                         
   1  -3   2          0.08         -0.61         1.33 o                         
   2  -3   2         10.87         11.22         1.30 o                         
   3  -3   2        423.54        421.72         2.57 o                         
   4  -3   2         52.76         51.84         1.46 o                         
   5  -3   2         60.93         61.34         1.64 o                         
   6  -3   2         27.85         24.68         2.01 o                         
  -7  -2   2         16.47         14.25         2.17 o                         
  -6  -2   2         19.93         20.46         2.53 o                         
  -5  -2   2        281.89        310.24         6.76 o                         
  -4  -2   2         29.22         26.35         1.76 o                         
  -3  -2   2         59.68         55.77         1.98 o                         
  -2  -2   2        341.71        331.25         4.95 o                         
  -1  -2   2       1111.07       1119.32        12.05 o                         
   0  -2   2        992.25        992.22         5.75 o                         
   1  -2   2        181.02        172.81         2.57 o                         
   2  -2   2          4.74          4.19         1.25 o                         
   3  -2   2        160.39        162.93         1.94 o                         
   4  -2   2          4.91          4.92         1.25 o                         
   5  -2   2        181.72        162.98         6.92 o                         
   6  -2   2         71.84         69.15         1.95 o                         
  -7  -1   2          0.01          0.03         2.19 o                         
  -6  -1   2        853.98        870.06        11.57 o                         
  -5  -1   2        598.77        587.84       148.02 o                         
  -4  -1   2         28.75         26.26         1.92 o                         
  -3  -1   2         14.20         15.93         1.52 o                         
  -2  -1   2         26.19         28.76         1.96 o                         
  -1  -1   2        902.11        909.82         7.00 o                         
   0  -1   2        332.43        347.44         3.43 o                         
   1  -1   2          7.27          4.83         1.80 o                         
   2  -1   2        208.11        208.50         2.31 o                         
   3  -1   2         35.46         37.62         1.24 o                         
   4  -1   2         15.42         12.51         1.76 o                         
   5  -1   2         23.36         22.23         1.77 o                         
   6  -1   2         26.28         23.85         2.13 o                         
   7  -1   2          6.47          5.77         3.31 o                         
  -7   0   2         18.91         24.63         9.67 o                         
  -6   0   2         11.01         10.19         3.50 o                         
  -5   0   2         23.22         23.09         1.64 o                         
  -4   0   2          9.10          9.35         1.57 o                         
  -3   0   2        136.53        120.93         1.88 o                         
  -2   0   2         14.49          7.36         1.78 o                         
  -1   0   2        224.04        230.83        11.15 o                         
   0   0   2          5.61          6.74         2.02 o                         
   1   0   2         63.82         66.10         2.07 o                         
   2   0   2       1579.22       1333.72       235.59 o                         
   3   0   2        560.70        644.66        10.11 o                         
   4   0   2          0.16          0.57         1.74 o                         
   5   0   2          2.69          4.13         1.83 o                         
   6   0   2        202.53        188.34         4.58 o                         
   7   0   2         37.34         27.20         3.47 o                         
  -7   1   2          0.04         -0.66         2.36 o                         
  -6   1   2          0.06         -0.41         2.11 o                         
  -5   1   2        321.57        327.97         3.55 o                         
  -4   1   2        755.88        770.59        22.69 o                         
  -3   1   2        368.93        329.30         8.29 o                         
  -2   1   2          0.46          0.59         1.40 o                         
  -1   1   2        592.70        597.93         5.06 o                         
   0   1   2         13.64         11.66         2.01 o                         
   1   1   2       1081.09       1173.25        38.04 o                         
   2   1   2        299.12        278.78         3.53 o                         
   3   1   2       1226.87       1275.51        25.64 o                         
   4   1   2          5.16          2.47         1.56 o                         
   5   1   2         79.67         73.38         2.29 o                         
   6   1   2          0.03         -1.07         2.07 o                         
   7   1   2         19.82         16.59         2.16 o                         
  -6   2   2          9.38         10.19         2.26 o                         
  -5   2   2          0.01          0.17         1.77 o                         
  -4   2   2          0.40          0.18         1.29 o                         
  -3   2   2        254.14        238.41         2.11 o                         
  -2   2   2        343.20        354.58         2.58 o                         
  -1   2   2        609.30        565.56         6.30 o                         
   0   2   2       3752.47       4368.21        19.10 o                         
   1   2   2        636.59        707.88         4.65 o                         
   2   2   2        395.29        384.96         3.60 o                         
   3   2   2        333.00        334.38         3.33 o                         
   4   2   2        741.36        820.54        11.95 o                         
   5   2   2          6.75          7.88         3.77 o                         
   6   2   2         22.35         22.96         1.88 o                         
   7   2   2          0.00          1.27         1.87 o                         
  -6   3   2         80.73         95.51         3.73 o                         
  -5   3   2         11.57         10.53         2.24 o                         
  -4   3   2         16.07         15.58         1.33 o                         
  -3   3   2        154.09        151.54         1.98 o                         
  -2   3   2          0.05         -1.13         1.48 o                         
  -1   3   2        525.78        498.62         2.72 o                         
   0   3   2        475.84        488.75         6.03 o                         
   1   3   2        138.61        130.11         1.87 o                         
   2   3   2        215.21        206.11         2.43 o                         
   3   3   2         60.40         59.15         1.86 o                         
   4   3   2          0.00          0.37         2.03 o                         
   5   3   2         86.87         87.58         2.74 o                         
   6   3   2         26.29         24.48         2.84 o                         
   7   3   2         48.00         49.64         3.42 o                         
  -5   4   2          0.69          0.62         1.73 o                         
  -4   4   2         14.43         11.93         1.48 o                         
  -3   4   2        199.42        216.74         2.21 o                         
  -2   4   2         15.02         16.44         1.39 o                         
  -1   4   2          1.44          2.21         1.48 o                         
   0   4   2        418.74        447.79         4.92 o                         
   1   4   2       4154.86       4362.16        55.53 o                         
   2   4   2       1449.85       1512.54        10.41 o                         
   3   4   2          0.16         -0.06         1.53 o                         
   4   4   2         13.59         14.68         1.66 o                         
   5   4   2         53.80         56.68         2.03 o                         
   6   4   2          0.20          1.28         3.47 o                         
   7   4   2          1.51          0.04         6.50 o                         
  -5   5   2          8.97          8.33         1.74 o                         
  -4   5   2         56.46         61.43         1.77 o                         
  -3   5   2         14.46         12.93         1.72 o                         
  -2   5   2          1.37          1.62         1.58 o                         
  -1   5   2         20.05         22.57         1.62 o                         
   0   5   2         17.81         18.17         1.80 o                         
   1   5   2         19.03         17.42         1.41 o                         
   2   5   2         36.43         34.73         1.58 o                         
   3   5   2         24.94         21.91         1.70 o                         
   4   5   2          7.80          9.14         1.82 o                         
   5   5   2         26.80         30.33         1.93 o                         
   6   5   2          1.55          2.06         2.04 o                         
   7   5   2          1.54          1.21         2.92 o                         
  -4   6   2          0.60          1.03         1.92 o                         
  -3   6   2          0.11         -0.20         1.57 o                         
  -2   6   2         64.74         70.50         1.70 o                         
  -1   6   2         51.18         48.46         2.41 o                         
   0   6   2         10.08         13.19         1.84 o                         
   1   6   2          4.90          5.07         1.54 o                         
   2   6   2        694.16        679.02         6.62 o                         
   3   6   2        226.48        233.46         3.31 o                         
   4   6   2         13.70         17.19         1.88 o                         
   5   6   2          1.45          0.59         1.99 o                         
   6   6   2          0.54          1.63         2.67 o                         
  -2   7   2          0.02         -1.73         1.86 o                         
  -1   7   2          5.27          3.57         2.73 o                         
   0   7   2         12.42         11.45         1.72 o                         
   1   7   2         24.61         24.55         1.96 o                         
   2   7   2          8.05          8.25         1.94 o                         
   3   7   2          9.98          9.21         1.68 o                         
   4   7   2          0.02          0.29         2.28 o                         
   5   7   2         13.50         11.34         2.28 o                         
   0   8   2         86.66         69.00         3.39 o                         
   1   8   2         16.87         16.27         2.67 o                         
   2   8   2          5.79          1.57         2.16 o                         
   3   8   2          3.09          4.70         2.11 o                         
  -3  -7   3         13.35         10.15         2.35 o                         
  -2  -7   3          0.01         -0.72         1.89 o                         
  -1  -7   3          6.52          5.59         1.88 o                         
   0  -7   3         18.38         16.99         3.73 o                         
   1  -7   3        114.75        102.03         6.62 o                         
  -5  -6   3          8.71          9.63         2.08 o                         
  -4  -6   3          0.63          0.68         1.83 o                         
  -3  -6   3         18.01         18.89         1.70 o                         
  -2  -6   3          0.67         -0.17         1.59 o                         
  -1  -6   3         29.67         35.08         1.86 o                         
   0  -6   3         79.13         82.51         1.93 o                         
   1  -6   3         13.30         15.13         1.71 o                         
   2  -6   3         22.58         22.89         1.78 o                         
   3  -6   3         47.56         44.22         1.85 o                         
  -6  -5   3         27.56         23.54         2.46 o                         
  -5  -5   3          8.27          9.30         2.12 o                         
  -4  -5   3         20.43         24.49         1.86 o                         
  -3  -5   3          0.02          1.11         1.67 o                         
  -2  -5   3          0.56         -1.11         1.59 o                         
  -1  -5   3        158.87        159.87         3.16 o                         
   0  -5   3          6.98          7.99         2.36 o                         
   1  -5   3         36.71         38.13         1.80 o                         
   2  -5   3          3.25          2.58         1.55 o                         
   3  -5   3         59.66         58.25         2.02 o                         
   4  -5   3          0.05          2.58         1.71 o                         
  -6  -4   3          6.08          4.46         2.14 o                         
  -5  -4   3         25.73         27.05         2.44 o                         
  -4  -4   3          2.21          5.24         1.62 o                         
  -3  -4   3         64.61         61.66         2.09 o                         
  -2  -4   3         80.90         84.45         2.31 o                         
  -1  -4   3         57.30         55.46         1.60 o                         
   0  -4   3          0.51          2.01         1.54 o                         
   1  -4   3          8.22          8.59         1.40 o                         
   2  -4   3         39.95         41.26         1.90 o                         
   3  -4   3         35.47         37.03         1.47 o                         
   4  -4   3         16.22         15.79         1.64 o                         
   5  -4   3          0.12          0.00         1.64 o                         
  -7  -3   3          2.97          6.51         3.16 o                         
  -6  -3   3         47.97         51.11         3.88 o                         
  -5  -3   3         14.50         15.35         1.65 o                         
  -4  -3   3         28.28         31.73         1.78 o                         
  -3  -3   3         42.12         44.14         1.80 o                         
  -2  -3   3         69.02         69.45         1.69 o                         
  -1  -3   3          7.96         13.13         2.86 o                         
   0  -3   3        295.75        318.41         2.46 o                         
   1  -3   3         58.07         58.61         1.58 o                         
   2  -3   3         31.77         30.05         1.45 o                         
   3  -3   3        295.00        305.65         4.66 o                         
   4  -3   3          2.92          1.94         1.65 o                         
   5  -3   3         60.03         60.85         1.49 o                         
   6  -3   3          3.12          0.53         1.84 o                         
  -7  -2   3          1.42          2.52         2.70 o                         
  -6  -2   3         31.64         33.49         3.00 o                         
  -5  -2   3         16.87         18.25         2.03 o                         
  -4  -2   3         35.26         39.01         1.77 o                         
  -3  -2   3         18.58         14.30         1.73 o                         
  -2  -2   3        194.73        174.38         2.51 o                         
  -1  -2   3        619.42        619.25         3.94 o                         
   0  -2   3        891.53        844.47         4.99 o                         
   1  -2   3        168.46        167.62         3.10 o                         
   2  -2   3        121.85        124.85         1.92 o                         
   3  -2   3         96.21         91.93         1.73 o                         
   4  -2   3         91.72         90.80         1.62 o                         
   5  -2   3          3.99          4.34         1.28 o                         
   6  -2   3         68.70         74.39         2.39 o                         
  -7  -1   3          1.00          0.18         2.35 o                         
  -6  -1   3         18.83         17.73         2.04 o                         
  -5  -1   3        145.33        147.19         2.26 o                         
  -4  -1   3         43.84         41.60         2.22 o                         
  -3  -1   3        222.06        262.30         5.05 o                         
  -2  -1   3       1525.32       1601.26        13.36 o                         
  -1  -1   3        474.91        459.33         5.77 o                         
   0  -1   3        976.54       1022.36         7.74 o                         
   1  -1   3         27.39         14.97         1.45 o                         
   2  -1   3        900.99        906.46         4.48 o                         
   3  -1   3         21.68         15.63         1.20 o                         
   4  -1   3         16.65         14.64         1.32 o                         
   5  -1   3          0.00          0.62         1.61 o                         
   6  -1   3          6.61          6.79         1.81 o                         
   7  -1   3         12.01          5.30         2.84 o                         
  -7   0   3          8.38          1.08         3.37 o                         
  -6   0   3         47.29         45.81         3.34 o                         
  -5   0   3         55.18         58.22         1.81 o                         
  -4   0   3         83.96         80.75         1.64 o                         
  -3   0   3       1035.44        976.44        13.40 o                         
  -2   0   3         12.39          4.92         1.47 o                         
  -1   0   3         68.31         60.09         2.39 o                         
   0   0   3        227.94        233.45         4.51 o                         
   1   0   3         79.34         86.97         2.12 o                         
   2   0   3        599.33        506.34        38.96 o                         
   3   0   3        120.91        121.13         3.87 o                         
   4   0   3         17.22         14.44         1.70 o                         
   5   0   3          4.14          1.57         1.90 o                         
   6   0   3         35.51         25.79         2.03 o                         
   7   0   3          0.09          2.30         6.05 o                         
  -7   1   3         48.74         42.54         9.32 o                         
  -6   1   3          1.68         -0.44         1.77 o                         
  -5   1   3        603.49        640.34         3.53 o                         
  -4   1   3          2.34          1.96         1.56 o                         
  -3   1   3        221.77        222.80         6.57 o                         
  -2   1   3        107.94        106.02         2.84 o                         
  -1   1   3        231.33        239.13         2.49 o                         
   0   1   3        172.52        160.27         3.17 o                         
   1   1   3        127.18        129.66         3.17 o                         
   2   1   3        159.84        142.69         3.16 o                         
   3   1   3        438.14        402.23        11.65 o                         
   4   1   3         43.95         37.36         1.61 o                         
   5   1   3         78.75         79.01         1.88 o                         
   6   1   3          0.44         -1.70         2.16 o                         
   7   1   3          1.05          1.16         2.33 o                         
  -6   2   3         39.80         42.13         2.50 o                         
  -5   2   3         36.78         37.98         2.06 o                         
  -4   2   3         11.37         11.72         1.47 o                         
  -3   2   3         42.49         43.75         1.58 o                         
  -2   2   3        443.37        437.30         6.70 o                         
  -1   2   3        195.44        180.28         2.12 o                         
   0   2   3        913.15        935.95        11.86 o                         
   1   2   3        146.18        118.16         9.46 o                         
   2   2   3        156.25        149.28         2.27 o                         
   3   2   3        328.61        338.58         4.77 o                         
   4   2   3          5.15          6.48         1.88 o                         
   5   2   3          3.48          2.28         1.90 o                         
   6   2   3          2.55          4.65         1.73 o                         
   7   2   3         71.97         65.97         2.19 o                         
  -6   3   3         69.65         72.70         2.40 o                         
  -5   3   3          7.68          7.92         1.95 o                         
  -4   3   3        249.93        258.95         5.99 o                         
  -3   3   3          6.41          7.52         1.29 o                         
  -2   3   3          0.03         -0.08         1.38 o                         
  -1   3   3        256.17        248.05         2.31 o                         
   0   3   3        491.00        487.59         4.04 o                         
   1   3   3         32.84         34.51         1.46 o                         
   2   3   3          1.04          1.02         1.29 o                         
   3   3   3          1.98          2.18         1.58 o                         
   4   3   3          7.48          7.62         1.68 o                         
   5   3   3        163.47        169.00         3.21 o                         
   6   3   3          2.90          2.41         2.95 o                         
   7   3   3         15.78         16.70         2.15 o                         
  -5   4   3          7.84          8.48         1.61 o                         
  -4   4   3         12.16         13.36         1.41 o                         
  -3   4   3         25.63         24.83         1.85 o                         
  -2   4   3         34.95         31.39         1.52 o                         
  -1   4   3         52.60         50.01         1.93 o                         
   0   4   3         27.41         32.20         1.52 o                         
   1   4   3         33.04         29.38         1.66 o                         
   2   4   3       1023.09       1021.37        15.29 o                         
   3   4   3         16.58         17.51         1.74 o                         
   4   4   3         88.63         92.99         1.93 o                         
   5   4   3         94.94        103.97         2.20 o                         
   6   4   3          3.39          2.84         3.50 o                         
   7   4   3          0.38          2.51         3.22 o                         
  -5   5   3          0.49         -0.68         1.73 o                         
  -4   5   3        162.48        178.27         1.92 o                         
  -3   5   3         29.38         26.79         1.56 o                         
  -2   5   3          7.97          7.06         1.38 o                         
  -1   5   3         24.70         25.77         1.47 o                         
   0   5   3          1.22          0.66         1.32 o                         
   1   5   3        145.24        149.22         1.90 o                         
   2   5   3          8.52         12.00         2.35 o                         
   3   5   3         26.70         23.83         1.60 o                         
   4   5   3         92.05         96.82         2.19 o                         
   5   5   3         23.37         24.16         1.71 o                         
   6   5   3          6.43          6.22         2.10 o                         
   7   5   3          0.01          1.11         3.13 o                         
  -4   6   3          1.41         -1.04         1.79 o                         
  -3   6   3          0.00         -0.26         1.99 o                         
  -2   6   3          6.76          5.42         1.88 o                         
  -1   6   3         97.98        102.16         1.93 o                         
   0   6   3         81.21         82.21         1.92 o                         
   1   6   3        152.81        152.13         2.11 o                         
   2   6   3        281.80        267.15         2.23 o                         
   3   6   3          0.02          0.42         1.43 o                         
   4   6   3         20.02         22.64         1.91 o                         
   5   6   3          7.38          9.22         2.24 o                         
   6   6   3         24.01         21.25         2.73 o                         
  -2   7   3         16.54         14.39         1.77 o                         
  -1   7   3         63.77         66.90         2.70 o                         
   0   7   3         23.90         25.14         1.86 o                         
   1   7   3         17.04         18.13         2.62 o                         
   2   7   3         28.84         28.38         1.85 o                         
   3   7   3          1.30          0.00         1.88 o                         
   4   7   3          6.48          7.26         1.97 o                         
   5   7   3         36.56         36.25         6.67 o                         
   0   8   3          6.16          3.24         1.90 o                         
   1   8   3         19.17         18.97         2.09 o                         
   2   8   3          1.73         -1.99         2.70 o                         
   3   8   3        126.88        102.62         6.18 o                         
  -2  -7   4          2.53          0.94         1.88 o                         
  -1  -7   4          3.27          2.12         2.11 o                         
   0  -7   4         64.01         38.34         3.88 o                         
  -4  -6   4          2.14          5.23         2.26 o                         
  -3  -6   4          5.34          5.43         1.85 o                         
  -2  -6   4         14.75         14.35         1.91 o                         
  -1  -6   4          0.02         -0.26         1.76 o                         
   0  -6   4          1.59          3.39         1.87 o                         
   1  -6   4          0.13         -0.01         2.08 o                         
   2  -6   4          1.77          2.67         2.16 o                         
  -6  -5   4          3.08          4.22         4.47 o                         
  -5  -5   4          5.10          4.77         2.11 o                         
  -4  -5   4          4.57          6.04         1.70 o                         
  -3  -5   4          5.33          5.78         1.89 o                         
  -2  -5   4        129.23        129.76         1.70 o                         
  -1  -5   4          0.37          1.07         1.63 o                         
   0  -5   4          4.34          4.02         1.38 o                         
   1  -5   4         40.78         45.87         1.69 o                         
   2  -5   4        876.80        924.35         5.43 o                         
   3  -5   4        207.53        225.97         2.36 o                         
   4  -5   4          2.46          4.24         2.12 o                         
  -6  -4   4          0.02         -2.10         2.10 o                         
  -5  -4   4         12.56         15.65         1.89 o                         
  -4  -4   4          8.72          8.38         1.71 o                         
  -3  -4   4        193.93        194.97         3.10 o                         
  -2  -4   4         39.76         33.31         2.21 o                         
  -1  -4   4        162.95        155.69         2.12 o                         
   0  -4   4         97.02        100.62         2.47 o                         
   1  -4   4         36.19         32.83         7.06 o                         
   2  -4   4         16.57         16.21         1.60 o                         
   3  -4   4          6.66          6.22         1.56 o                         
   4  -4   4          1.57          2.30         1.63 o                         
   5  -4   4          1.05         -0.52         1.57 o                         
  -7  -3   4         31.29         38.42         4.71 o                         
  -6  -3   4         44.67         45.59         2.51 o                         
  -5  -3   4          7.26          7.95         1.59 o                         
  -4  -3   4          0.34         -0.21         1.83 o                         
  -3  -3   4         55.95         52.64         1.71 o                         
  -2  -3   4          0.47          0.81         1.35 o                         
  -1  -3   4        265.34        283.21         3.99 o                         
   0  -3   4        617.86        652.89         4.60 o                         
   1  -3   4         14.36         15.01         1.51 o                         
   2  -3   4         23.60         25.62         1.59 o                         
   3  -3   4        422.43        443.04         3.21 o                         
   4  -3   4        131.45        129.12         1.71 o                         
   5  -3   4          1.28          0.57         1.50 o                         
  -7  -2   4         16.54         12.19         2.56 o                         
  -6  -2   4          3.27          3.05         2.23 o                         
  -5  -2   4          0.32          0.18         1.57 o                         
  -4  -2   4         16.12         14.45         1.53 o                         
  -3  -2   4        175.95        179.01         2.34 o                         
  -2  -2   4        122.63        126.88         3.19 o                         
  -1  -2   4         34.83         34.45         1.53 o                         
   0  -2   4        243.89        230.30         2.70 o                         
   1  -2   4          3.27          3.63         1.16 o                         
   2  -2   4        210.01        199.82         2.07 o                         
   3  -2   4         10.33         10.30         1.29 o                         
   4  -2   4         19.34         17.63         1.23 o                         
   5  -2   4          3.43          3.49         1.82 o                         
   6  -2   4         28.94         36.69         2.17 o                         
  -7  -1   4         17.37         11.06         3.16 o                         
  -6  -1   4         22.33         24.17         1.99 o                         
  -5  -1   4          4.69          4.37         1.63 o                         
  -4  -1   4         41.73         42.44         1.70 o                         
  -3  -1   4        353.02        385.80         6.48 o                         
  -2  -1   4          0.56          0.18         1.29 o                         
  -1  -1   4        314.93        319.52         5.82 o                         
   0  -1   4       1908.77       2013.79        29.47 o                         
   1  -1   4       1766.26       1833.22        31.15 o                         
   2  -1   4        835.37        805.47         3.39 o                         
   3  -1   4         12.06         13.18         1.43 o                         
   4  -1   4          3.83          7.02         1.45 o                         
   5  -1   4         56.30         56.72         1.69 o                         
   6  -1   4         21.29         20.25         2.08 o                         
  -7   0   4          2.58          0.63         2.76 o                         
  -6   0   4          2.77          2.59         1.78 o                         
  -5   0   4        189.57        194.70         2.58 o                         
  -4   0   4         97.49         99.27         1.68 o                         
  -3   0   4       1323.35       1216.63       180.12 o                         
  -2   0   4        177.30        198.94         5.96 o                         
  -1   0   4        140.03        124.92         2.32 o                         
   0   0   4        269.02        270.35        47.81 o                         
   1   0   4          8.25          8.14         1.37 o                         
   2   0   4        525.02        512.03         4.21 o                         
   3   0   4         12.61         15.95         1.58 o                         
   4   0   4         15.11         16.29         1.50 o                         
   5   0   4        193.14        198.19         2.65 o                         
   6   0   4          3.29          2.04         1.99 o                         
   7   0   4          2.86          3.14         2.63 o                         
  -7   1   4          0.15          0.63         2.22 o                         
  -6   1   4        114.42        120.28         2.80 o                         
  -5   1   4         31.01         28.52         1.73 o                         
  -4   1   4          0.17          1.53         1.36 o                         
  -3   1   4        127.19        140.10         2.38 o                         
  -2   1   4       1749.18       1842.79        34.05 o                         
  -1   1   4        396.34        432.21         8.37 o                         
   0   1   4        550.46        522.21        13.07 o                         
   1   1   4         19.74         21.37         1.81 o                         
   2   1   4        202.81        198.57         2.48 o                         
   3   1   4          0.28          0.21         1.07 o                         
   4   1   4        215.03        203.27         7.79 o                         
   5   1   4        116.24        114.70         2.42 o                         
   6   1   4         16.58         15.99         3.12 o                         
   7   1   4          3.65          3.96         3.17 o                         
  -6   2   4         10.15         10.07         1.83 o                         
  -5   2   4         76.96         80.60         1.91 o                         
  -4   2   4        290.82        301.30         5.85 o                         
  -3   2   4        126.75        122.62        13.79 o                         
  -2   2   4          0.06         -0.25         1.05 o                         
  -1   2   4        767.63        779.02        13.23 o                         
   0   2   4        790.84        760.84         5.57 o                         
   1   2   4        698.29        676.00         4.15 o                         
   2   2   4         50.01         51.44         1.82 o                         
   3   2   4         48.83         42.24         1.67 o                         
   4   2   4         42.34         44.80         1.92 o                         
   5   2   4         16.58         16.32         1.76 o                         
   6   2   4        137.57        132.46         4.58 o                         
   7   2   4         19.59         14.79         3.27 o                         
  -6   3   4          0.08         -0.94         2.11 o                         
  -5   3   4        357.12        374.29        12.17 o                         
  -4   3   4        582.03        615.69         8.05 o                         
  -3   3   4         17.99         16.42         1.23 o                         
  -2   3   4          4.80          6.09         1.49 o                         
  -1   3   4        224.17        229.18         3.50 o                         
   0   3   4          4.94          6.03         1.18 o                         
   1   3   4         21.75         19.62         1.49 o                         
   2   3   4         19.09         17.37         1.61 o                         
   3   3   4         52.83         49.72         1.94 o                         
   4   3   4          2.59          1.50         1.78 o                         
   5   3   4        108.21        108.76         2.55 o                         
   6   3   4          0.15          1.63         1.94 o                         
   7   3   4         16.66         16.47         3.98 o                         
  -5   4   4         42.46         40.63         3.60 o                         
  -4   4   4         57.05         58.44         1.60 o                         
  -3   4   4        167.08        171.10         1.88 o                         
  -2   4   4          0.00         -0.53         1.28 o                         
  -1   4   4         10.50         11.62         1.41 o                         
   0   4   4        159.62        159.43         2.17 o                         
   1   4   4          1.02          1.49         1.45 o                         
   2   4   4        271.62        273.05         2.96 o                         
   3   4   4         14.99         16.84         1.87 o                         
   4   4   4        180.38        186.24         2.55 o                         
   5   4   4         11.30         11.64         1.92 o                         
   6   4   4          0.01          3.12         2.62 o                         
   7   4   4         37.77         40.22         5.77 o                         
  -5   5   4         16.47         17.64         4.18 o                         
  -4   5   4        202.26        216.26         2.74 o                         
  -3   5   4        461.64        494.36         6.65 o                         
  -2   5   4         45.96         47.06         1.74 o                         
  -1   5   4         22.62         20.47         1.49 o                         
   0   5   4          8.89          9.33         1.24 o                         
   1   5   4         90.77         91.26         1.65 o                         
   2   5   4        130.05        131.59         2.14 o                         
   3   5   4         40.31         37.51         6.24 o                         
   4   5   4        145.57        154.63         2.28 o                         
   5   5   4         36.07         38.01         2.24 o                         
   6   5   4          0.84          0.96         2.23 o                         
  -4   6   4          3.03          3.58         1.69 o                         
  -3   6   4         30.95         30.09         2.11 o                         
  -2   6   4          6.37          5.06         1.59 o                         
  -1   6   4         94.72         97.13         2.56 o                         
   0   6   4         58.34         61.12         1.74 o                         
   1   6   4        239.16        238.84         2.31 o                         
   2   6   4          0.15         -1.19         1.70 o                         
   3   6   4         12.52         11.17         1.66 o                         
   4   6   4         91.87         93.89         2.61 o                         
   5   6   4         77.38         72.34         2.43 o                         
   6   6   4          2.34          5.03         2.15 o                         
  -2   7   4         27.60         28.08         3.18 o                         
  -1   7   4         11.43         11.42         1.80 o                         
   0   7   4          0.98          0.92         1.57 o                         
   1   7   4          4.51          3.65         1.70 o                         
   2   7   4         51.86         50.96         2.04 o                         
   3   7   4         24.90         24.17         1.75 o                         
   4   7   4          0.27          0.14         1.83 o                         
   5   7   4          9.92         11.88         2.72 o                         
   0   8   4          1.70         -0.55         1.96 o                         
   1   8   4         20.16         22.43         2.18 o                         
   2   8   4        293.03        275.57         4.43 o                         
   3   8   4         65.99         58.94         2.15 o                         
  -4  -6   5          1.02          2.42         1.90 o                         
  -3  -6   5         60.73         57.80         2.79 o                         
  -2  -6   5         35.42         33.53         1.68 o                         
  -1  -6   5          5.94          5.32         1.93 o                         
   0  -6   5          0.18         -2.12         2.16 o                         
   1  -6   5         16.33         19.67         1.81 o                         
   2  -6   5          8.68          5.12         6.54 o                         
  -5  -5   5          2.38          1.97         2.21 o                         
  -4  -5   5          1.23          2.12         2.09 o                         
  -3  -5   5          2.90          2.63         1.44 o                         
  -2  -5   5         25.53         27.47         1.47 o                         
  -1  -5   5          0.02         -0.94         1.61 o                         
   0  -5   5          9.21          6.76         1.77 o                         
   1  -5   5         75.12        114.06        22.62 o                         
   2  -5   5          0.83          0.40         1.44 o                         
   3  -5   5         43.13         45.25         2.25 o                         
  -6  -4   5         12.54          9.90         2.37 o                         
  -5  -4   5         10.99         11.40         2.38 o                         
  -4  -4   5          1.55          1.16         1.65 o                         
  -3  -4   5        260.57        275.20         5.85 o                         
  -2  -4   5          3.47          1.93         1.72 o                         
  -1  -4   5         58.12         62.35         1.69 o                         
   0  -4   5          3.28          6.62         1.78 o                         
   1  -4   5          4.30          4.16         1.34 o                         
   2  -4   5          0.98          0.51         1.22 o                         
   3  -4   5          0.16         -0.07         1.46 o                         
   4  -4   5          1.85         -1.00         1.71 o                         
  -6  -3   5         74.54         79.62         2.69 o                         
  -5  -3   5          2.03          2.34         1.84 o                         
  -4  -3   5          0.52          0.10         1.56 o                         
  -3  -3   5         26.26         28.02         1.78 o                         
  -2  -3   5         28.19         29.35         1.34 o                         
  -1  -3   5         11.72         11.87         1.29 o                         
   0  -3   5        416.76        430.60         2.85 o                         
   1  -3   5         76.40         72.86         2.02 o                         
   2  -3   5         98.44        104.48         1.74 o                         
   3  -3   5        789.59        835.33         4.64 o                         
   4  -3   5          3.97          5.48         1.59 o                         
   5  -3   5         14.64         16.65         1.74 o                         
  -7  -2   5          0.55          2.82         4.47 o                         
  -6  -2   5         22.39         22.10         2.82 o                         
  -5  -2   5         15.18         15.48         1.83 o                         
  -4  -2   5         58.65         63.81         1.87 o                         
  -3  -2   5         72.40         69.78         1.90 o                         
  -2  -2   5          0.08          0.15         1.81 o                         
  -1  -2   5         19.00         16.56         1.75 o                         
   0  -2   5         38.77         44.82         1.64 o                         
   1  -2   5        489.73        519.38         3.20 o                         
   2  -2   5         27.69         27.49         1.39 o                         
   3  -2   5         27.70         30.52         1.31 o                         
   4  -2   5         20.92         20.52         1.31 o                         
   5  -2   5         19.81         21.44         1.60 o                         
   6  -2   5         32.42         36.25         2.17 o                         
  -7  -1   5          1.78          5.15         3.87 o                         
  -6  -1   5          2.08          1.20         1.69 o                         
  -5  -1   5          9.74          8.84         1.49 o                         
  -4  -1   5        102.23         93.27         2.44 o                         
  -3  -1   5         89.77         90.90         1.96 o                         
  -2  -1   5         31.94         38.22         1.46 o                         
  -1  -1   5          2.12          4.57         1.22 o                         
   0  -1   5         96.53        123.56         1.94 o                         
   1  -1   5          8.12          2.23         1.38 o                         
   2  -1   5        407.28        391.89         2.59 o                         
   3  -1   5          0.01         -0.53         1.35 o                         
   4  -1   5        427.83        433.73         3.19 o                         
   5  -1   5          2.82          3.38         1.61 o                         
   6  -1   5          0.04          0.16         1.94 o                         
  -7   0   5          9.32          5.80         2.97 o                         
  -6   0   5          3.83          5.23         1.45 o                         
  -5   0   5         35.55         36.25         1.49 o                         
  -4   0   5        119.57        100.31         7.82 o                         
  -3   0   5        309.07        281.41        17.66 o                         
  -2   0   5         14.68          7.84         1.55 o                         
  -1   0   5        219.36        193.42         2.49 o                         
   0   0   5        115.14         89.40         2.13 o                         
   1   0   5         11.48         11.22         1.33 o                         
   2   0   5        272.15        288.93         5.90 o                         
   3   0   5        378.27        367.04        10.37 o                         
   4   0   5          5.69          6.22         1.31 o                         
   5   0   5        137.65        138.05         3.73 o                         
   6   0   5          0.16          0.71         1.90 o                         
   7   0   5          1.28          4.71         2.07 o                         
  -6   1   5          8.38          8.17         2.14 o                         
  -5   1   5          3.17          2.88         1.45 o                         
  -4   1   5         90.14         86.92         1.78 o                         
  -3   1   5          0.69          1.79         1.36 o                         
  -2   1   5         41.22         48.82         1.56 o                         
  -1   1   5          0.48          0.97         1.49 o                         
   0   1   5        759.74        741.20        24.01 o                         
   1   1   5       1689.07       1829.49        46.05 o                         
   2   1   5         48.66         53.81         1.70 o                         
   3   1   5         10.53         12.10         1.55 o                         
   4   1   5        235.75        226.20         3.94 o                         
   5   1   5         11.03         12.00         1.75 o                         
   6   1   5          4.94          4.27         2.02 o                         
   7   1   5          7.46          2.45         3.40 o                         
  -6   2   5         13.45         14.60         1.99 o                         
  -5   2   5          0.06          2.02         1.57 o                         
  -4   2   5         25.52         25.12         1.80 o                         
  -3   2   5          4.88          3.13         1.63 o                         
  -2   2   5        267.13        292.00         3.39 o                         
  -1   2   5        385.16        345.64         2.38 o                         
   0   2   5        395.55        375.32         3.26 o                         
   1   2   5       1251.62       1230.50        12.93 o                         
   2   2   5          2.41          2.21         1.51 o                         
   3   2   5         25.55         24.46         1.81 o                         
   4   2   5         11.58         11.61         1.71 o                         
   5   2   5          1.47          3.31         1.59 o                         
   6   2   5          0.65          1.34         1.90 o                         
   7   2   5         35.78         35.55         2.56 o                         
  -6   3   5          3.50          2.51         2.10 o                         
  -5   3   5          1.58          1.93         1.56 o                         
  -4   3   5        446.47        456.48         9.40 o                         
  -3   3   5         51.97         52.73         1.50 o                         
  -2   3   5         78.70         92.63         1.67 o                         
  -1   3   5        694.57        735.44         7.39 o                         
   0   3   5         22.25         22.56         1.19 o                         
   1   3   5         19.12         18.42         1.53 o                         
   2   3   5         73.51         70.71         2.07 o                         
   3   3   5        103.54         95.16         2.25 o                         
   4   3   5         28.18         30.27         1.74 o                         
   5   3   5         16.88         19.51         1.85 o                         
   6   3   5          1.49          1.19         1.99 o                         
   7   3   5         10.87          8.54         2.40 o                         
  -5   4   5         17.78         14.97         1.88 o                         
  -4   4   5         56.33         56.96         1.79 o                         
  -3   4   5         24.91         24.29         1.35 o                         
  -2   4   5         43.65         40.37         1.54 o                         
  -1   4   5         34.97         31.39         1.53 o                         
   0   4   5          7.24          6.60         1.55 o                         
   1   4   5          2.03          3.57         1.62 o                         
   2   4   5         58.51         54.23         1.81 o                         
   3   4   5          0.04          0.77         1.61 o                         
   4   4   5         77.28         80.15         2.26 o                         
   5   4   5          0.05         -0.79         1.55 o                         
   6   4   5          9.44         12.48         2.08 o                         
   7   4   5         20.29         16.94         4.46 o                         
  -4   5   5        103.46        103.21         2.91 o                         
  -3   5   5          0.02          0.44         1.76 o                         
  -2   5   5         44.83         44.17         1.47 o                         
  -1   5   5          9.94          9.64         1.72 o                         
   0   5   5        213.12        219.66         1.90 o                         
   1   5   5          9.62          8.85         1.49 o                         
   2   5   5         65.14         63.83         1.72 o                         
   3   5   5         26.48         28.23         1.75 o                         
   4   5   5         67.35         70.79         1.90 o                         
   5   5   5         40.92         43.96         2.21 o                         
   6   5   5          0.00         -1.11         2.12 o                         
  -4   6   5         55.12         60.57         3.32 o                         
  -3   6   5         23.31         21.42         2.13 o                         
  -2   6   5         18.86         21.70         1.78 o                         
  -1   6   5        145.75        156.19         3.22 o                         
   0   6   5         12.24         12.08         1.43 o                         
   1   6   5         46.65         49.67         1.82 o                         
   2   6   5         46.94         44.64         2.18 o                         
   3   6   5          2.49          1.72         1.75 o                         
   4   6   5          0.16         -0.42         1.98 o                         
   5   6   5          9.16          7.17         2.16 o                         
   6   6   5          2.46          4.15         2.16 o                         
  -2   7   5         26.35         27.52         1.81 o                         
  -1   7   5          4.59          9.02         2.53 o                         
   0   7   5          1.11          0.47         1.68 o                         
   1   7   5          1.45          0.96         1.81 o                         
   2   7   5         15.63         16.88         1.94 o                         
   3   7   5          0.45         -0.85         1.66 o                         
   4   7   5          1.05         -0.14         2.01 o                         
   5   7   5          0.11         -0.10         1.96 o                         
   0   8   5          0.97          0.69         1.84 o                         
   1   8   5          2.02          3.52         1.99 o                         
   2   8   5          0.18         -1.24         1.99 o                         
   3   8   5         44.45         41.68         2.07 o                         
  -3  -6   6        245.26        223.05         2.88 o                         
  -2  -6   6          5.71          4.68         1.88 o                         
  -1  -6   6          0.60          0.21         1.87 o                         
   0  -6   6          3.31          1.26         2.75 o                         
   1  -6   6          7.28          2.82         1.99 o                         
  -4  -5   6         10.32         12.00         2.74 o                         
  -3  -5   6          6.98          7.90         1.76 o                         
  -2  -5   6         10.63         10.86         1.71 o                         
  -1  -5   6          9.88         10.90         1.50 o                         
   0  -5   6          3.65          5.15         1.42 o                         
   1  -5   6          0.30          0.39         1.54 o                         
   2  -5   6          1.24          4.38         1.76 o                         
   3  -5   6          0.55          1.85         1.62 o                         
  -5  -4   6          2.13          1.87         2.31 o                         
  -4  -4   6          0.04         -1.82         1.82 o                         
  -3  -4   6        245.80        268.58         4.44 o                         
  -2  -4   6        416.37        427.28         5.31 o                         
  -1  -4   6         89.90         93.58         1.66 o                         
   0  -4   6          1.94          2.39         1.24 o                         
   1  -4   6          4.17          2.92         1.66 o                         
   2  -4   6         15.06         14.79         1.51 o                         
   3  -4   6         76.48         83.58         2.20 o                         
   4  -4   6          0.02         -0.60         1.59 o                         
  -6  -3   6          5.18          5.20         2.27 o                         
  -5  -3   6          3.76          3.35         1.99 o                         
  -4  -3   6          0.07          0.28         1.75 o                         
  -3  -3   6          6.38          8.35         1.77 o                         
  -2  -3   6          0.32         -1.96         2.35 o                         
  -1  -3   6          5.32          5.47         1.38 o                         
   0  -3   6        272.70        259.52         1.95 o                         
   1  -3   6         92.63         95.89         3.07 o                         
   2  -3   6        421.42        437.93         5.29 o                         
   3  -3   6         46.78         46.60         1.50 o                         
   4  -3   6          4.88          4.98         1.74 o                         
   5  -3   6         35.63         37.13         1.73 o                         
  -6  -2   6         25.19         23.66         2.27 o                         
  -5  -2   6        173.83        176.53         7.34 o                         
  -4  -2   6        200.98        204.79         3.71 o                         
  -3  -2   6         53.35         53.02         1.72 o                         
  -2  -2   6         73.15         73.97         2.04 o                         
  -1  -2   6        225.18        218.21         2.11 o                         
   0  -2   6         27.48         26.52         1.67 o                         
   1  -2   6         99.71         95.53         1.91 o                         
   2  -2   6          0.94          0.76         1.39 o                         
   3  -2   6         34.31         33.94         1.58 o                         
   4  -2   6         61.14         61.70         2.52 o                         
   5  -2   6          0.01         -0.95         1.63 o                         
  -6  -1   6          0.13          1.79         1.81 o                         
  -5  -1   6         14.12         14.99         1.60 o                         
  -4  -1   6        132.08        128.75         3.50 o                         
  -3  -1   6          4.46          4.80         1.40 o                         
  -2  -1   6         17.34         15.26         1.39 o                         
  -1  -1   6        504.31        501.96         7.55 o                         
   0  -1   6         52.27         49.19         1.45 o                         
   1  -1   6         50.79         61.70         1.86 o                         
   2  -1   6        189.54        190.49         2.01 o                         
   3  -1   6       1372.23       1398.27         5.60 o                         
   4  -1   6        564.46        584.81         6.77 o                         
   5  -1   6          3.26          3.03         1.90 o                         
   6  -1   6          0.53          2.42         1.92 o                         
  -6   0   6          5.43          4.54         1.55 o                         
  -5   0   6          0.02         -0.45         1.24 o                         
  -4   0   6         62.74         56.45         1.70 o                         
  -3   0   6         64.33         51.92         6.27 o                         
  -2   0   6        184.19        182.68         4.00 o                         
  -1   0   6        297.41        282.81         6.58 o                         
   0   0   6        245.50        207.09         2.86 o                         
   1   0   6         91.69         96.29         1.87 o                         
   2   0   6         54.22         62.02         1.67 o                         
   3   0   6         98.58         93.22         2.93 o                         
   4   0   6          0.04          1.05         1.71 o                         
   5   0   6         31.56         32.57         2.02 o                         
   6   0   6          4.71          7.09         1.83 o                         
  -6   1   6         86.09         92.29         2.74 o                         
  -5   1   6         60.31         60.04         1.66 o                         
  -4   1   6         10.28         11.72         1.53 o                         
  -3   1   6          0.92          1.38         1.37 o                         
  -2   1   6        136.44        142.87         2.11 o                         
  -1   1   6         17.52         21.50         1.41 o                         
   0   1   6       1051.37       1041.69        39.57 o                         
   1   1   6        204.00        221.87         3.17 o                         
   2   1   6         62.10         62.16         2.22 o                         
   3   1   6          1.76          0.96         1.48 o                         
   4   1   6        744.82        744.45         5.51 o                         
   5   1   6        480.29        488.54         9.21 o                         
   6   1   6          1.62          2.77         1.95 o                         
   7   1   6          1.94          1.52         2.56 o                         
  -6   2   6          6.23          9.12         2.27 o                         
  -5   2   6         13.15          9.30         1.73 o                         
  -4   2   6          7.48          7.23         1.67 o                         
  -3   2   6         16.04         15.59         1.36 o                         
  -2   2   6          5.84          6.03         1.37 o                         
  -1   2   6        621.55        632.25        11.04 o                         
   0   2   6         24.55         23.07         1.42 o                         
   1   2   6        220.01        206.51         2.65 o                         
   2   2   6         16.50         20.12         1.96 o                         
   3   2   6         15.77         18.10         1.53 o                         
   4   2   6         96.44         98.44         1.93 o                         
   5   2   6          9.41         10.99         1.30 o                         
   6   2   6         10.45         10.49         1.83 o                         
   7   2   6         17.21         15.45         2.65 o                         
  -5   3   6         14.27         13.69         2.08 o                         
  -4   3   6        100.61        102.32         3.84 o                         
  -3   3   6          0.54          0.16         1.61 o                         
  -2   3   6        103.66        108.60         1.90 o                         
  -1   3   6         13.67         14.63         1.44 o                         
   0   3   6          2.19          0.34         1.30 o                         
   1   3   6         67.18         67.51         2.05 o                         
   2   3   6       1585.73       1655.16        22.00 o                         
   3   3   6        228.46        231.52         3.50 o                         
   4   3   6         81.43         84.19         2.14 o                         
   5   3   6          6.76          8.44         1.78 o                         
   6   3   6         24.39         21.70         1.68 o                         
   7   3   6          0.25          0.30         2.11 o                         
  -5   4   6         15.00         15.95         2.17 o                         
  -4   4   6         41.89         40.69         1.70 o                         
  -3   4   6         62.08         63.47         1.52 o                         
  -2   4   6        214.34        213.20         2.06 o                         
  -1   4   6        463.38        466.13         2.61 o                         
   0   4   6         19.28         20.68         1.63 o                         
   1   4   6          0.79          1.94         1.89 o                         
   2   4   6         10.47          9.04         1.68 o                         
   3   4   6          8.91          7.83         1.60 o                         
   4   4   6         17.48         17.47         1.76 o                         
   5   4   6          0.22          1.97         1.94 o                         
   6   4   6         14.36         16.09         2.36 o                         
  -4   5   6          0.11         -0.41         1.69 o                         
  -3   5   6         62.32         65.93         1.83 o                         
  -2   5   6         17.28         18.25         1.40 o                         
  -1   5   6        247.97        258.03         3.69 o                         
   0   5   6         45.20         41.36         8.99 o                         
   1   5   6          0.47          0.08         1.81 o                         
   2   5   6         41.75         41.45         1.78 o                         
   3   5   6         51.10         53.13         2.04 o                         
   4   5   6         27.89         29.99         1.72 o                         
   5   5   6         30.09         27.29         2.11 o                         
   6   5   6          0.97          0.07         2.51 o                         
  -3   6   6        105.23        108.47         2.10 o                         
  -2   6   6         26.45         26.05         1.76 o                         
  -1   6   6         70.39         71.67         1.70 o                         
   0   6   6         86.78         88.10         1.73 o                         
   1   6   6         87.04         92.95         2.53 o                         
   2   6   6         58.77         63.11         1.96 o                         
   3   6   6          0.80          1.57         1.62 o                         
   4   6   6          8.02          8.40         2.06 o                         
   5   6   6         21.66         19.91         2.17 o                         
   6   6   6          0.15         -0.42         2.38 o                         
  -2   7   6          0.00          0.24         1.87 o                         
  -1   7   6          0.04         -0.20         1.76 o                         
   0   7   6         29.52         24.55         2.08 o                         
   1   7   6         40.88         39.93         2.00 o                         
   2   7   6         31.93         32.01         1.95 o                         
   3   7   6          0.11         -0.12         1.64 o                         
   4   7   6         11.75         13.12         2.08 o                         
   5   7   6          0.11          0.14         2.41 o                         
   0   8   6          0.20          2.52         2.47 o                         
   1   8   6         30.78         27.49         3.38 o                         
   2   8   6          0.31          1.91         1.96 o                         
   3   8   6          4.26          7.84         2.18 o                         
  -4  -5   7          3.06          3.66         2.39 o                         
  -3  -5   7          4.80          4.91         1.88 o                         
  -2  -5   7         47.85         44.04         1.81 o                         
  -1  -5   7         36.42         36.49         1.97 o                         
   0  -5   7         39.80         44.96         2.44 o                         
   1  -5   7          2.79          1.23         1.65 o                         
   2  -5   7          0.86          2.68         1.85 o                         
  -5  -4   7         35.84         36.42         2.57 o                         
  -4  -4   7          0.04          1.82         2.08 o                         
  -3  -4   7        254.88        249.65         3.30 o                         
  -2  -4   7         71.73         73.20         2.03 o                         
  -1  -4   7         22.86         23.04         1.78 o                         
   0  -4   7          1.21          0.41         1.32 o                         
   1  -4   7         34.24         35.59         1.95 o                         
   2  -4   7          1.96          2.78         1.78 o                         
   3  -4   7          6.80         10.04         1.61 o                         
  -5  -3   7         53.67         50.51         2.59 o                         
  -4  -3   7         89.64         94.64         2.69 o                         
  -3  -3   7          8.78          8.63         1.71 o                         
  -2  -3   7          0.36          1.85         1.73 o                         
  -1  -3   7          0.64          0.87         1.57 o                         
   0  -3   7        159.54        155.00         2.32 o                         
   1  -3   7         30.62         29.89         1.50 o                         
   2  -3   7        132.11        122.47        11.33 o                         
   3  -3   7          4.88          4.71         1.74 o                         
   4  -3   7          0.02          0.96         1.61 o                         
  -6  -2   7          3.37          3.25         2.45 o                         
  -5  -2   7          9.36         11.21         2.18 o                         
  -4  -2   7        144.04        147.03         2.37 o                         
  -3  -2   7         77.36         79.59         1.85 o                         
  -2  -2   7        551.23        562.49         7.50 o                         
  -1  -2   7         81.02         77.90         1.67 o                         
   0  -2   7          8.88         10.36         1.48 o                         
   1  -2   7         48.39         45.94         1.90 o                         
   2  -2   7         77.22         82.14         2.04 o                         
   3  -2   7         25.80         26.97         1.45 o                         
   4  -2   7          9.45         11.04         1.48 o                         
   5  -2   7          9.56          5.94         1.67 o                         
  -6  -1   7         16.25         13.53         2.12 o                         
  -5  -1   7          1.95         -0.27         1.86 o                         
  -4  -1   7        142.00        135.42         4.22 o                         
  -3  -1   7          2.27          1.33         1.67 o                         
  -2  -1   7          1.46          0.87         1.37 o                         
  -1  -1   7        192.61        195.52         2.27 o                         
   0  -1   7         14.70         16.28         1.43 o                         
   1  -1   7         23.68         22.96         1.79 o                         
   2  -1   7          4.38          3.18         1.47 o                         
   3  -1   7          5.19          5.57         1.65 o                         
   4  -1   7        346.72        343.04        37.52 o                         
   5  -1   7          0.14         -0.94         1.78 o                         
   6  -1   7         58.42         64.25         2.38 o                         
  -6   0   7         39.41         38.50         1.85 o                         
  -5   0   7         30.67         26.10         1.62 o                         
  -4   0   7         18.35         13.29         1.48 o                         
  -3   0   7          1.23          1.40         1.34 o                         
  -2   0   7        307.15        304.01         7.16 o                         
  -1   0   7        315.23        328.29         4.44 o                         
   0   0   7          1.83          1.40         1.68 o                         
   1   0   7         75.82         72.40         1.75 o                         
   2   0   7         58.33         54.69         2.36 o                         
   3   0   7          0.34         -0.32         1.52 o                         
   4   0   7          9.71          8.82         1.47 o                         
   5   0   7          0.03         -0.36         2.02 o                         
   6   0   7         44.04         47.90         2.50 o                         
  -6   1   7          6.19          1.69         2.42 o                         
  -5   1   7        133.66        132.50         2.22 o                         
  -4   1   7         39.76         41.22         1.62 o                         
  -3   1   7         35.17         34.59         1.69 o                         
  -2   1   7         37.72         39.50         1.70 o                         
  -1   1   7         14.29         12.58         1.77 o                         
   0   1   7          5.34          6.64         2.05 o                         
   1   1   7        249.50        261.85         5.22 o                         
   2   1   7        383.72        380.09         9.12 o                         
   3   1   7        131.58        127.65         2.54 o                         
   4   1   7        499.80        519.52         3.82 o                         
   5   1   7          2.40          2.52         2.07 o                         
   6   1   7          0.00         -0.02         1.95 o                         
  -6   2   7         14.33         14.50         2.12 o                         
  -5   2   7          9.08         11.19         1.84 o                         
  -4   2   7         17.83         18.32         1.51 o                         
  -3   2   7         30.23         37.87         2.08 o                         
  -2   2   7          8.82          9.87         1.45 o                         
  -1   2   7        160.21        160.40         2.25 o                         
   0   2   7          5.79          6.18         1.75 o                         
   1   2   7         59.25         63.83         2.36 o                         
   2   2   7        217.24        221.08         9.26 o                         
   3   2   7          0.23         -0.01         1.84 o                         
   4   2   7         63.64         62.84         2.21 o                         
   5   2   7         13.58         11.97         1.61 o                         
   6   2   7          0.77          0.59         2.35 o                         
  -5   3   7          9.16         10.45         1.93 o                         
  -4   3   7         32.57         35.79         1.73 o                         
  -3   3   7          2.34          2.23         2.01 o                         
  -2   3   7         43.25         39.95         3.13 o                         
  -1   3   7         16.89         16.94         1.43 o                         
   0   3   7          0.49          1.08         1.50 o                         
   1   3   7        239.27        264.92         2.68 o                         
   2   3   7        261.83        253.35         2.80 o                         
   3   3   7        110.59        112.45         2.38 o                         
   4   3   7         20.51         19.12         1.95 o                         
   5   3   7        383.72        363.22        23.77 o                         
   6   3   7         26.32         25.52         1.70 o                         
  -5   4   7          0.17          0.37         1.84 o                         
  -4   4   7          7.45          6.99         2.02 o                         
  -3   4   7        112.57        117.46         1.78 o                         
  -2   4   7         98.67         95.70         2.14 o                         
  -1   4   7        208.51        215.95         2.22 o                         
   0   4   7          2.03          1.89         1.32 o                         
   1   4   7        113.26        112.58         1.87 o                         
   2   4   7          1.69          2.72         1.52 o                         
   3   4   7         87.18         92.21         2.72 o                         
   4   4   7          6.05          5.07         1.73 o                         
   5   4   7         22.48         23.76         2.13 o                         
   6   4   7          4.87          4.73         2.18 o                         
  -4   5   7          4.74          2.78         1.79 o                         
  -3   5   7          0.94          3.67         1.92 o                         
  -2   5   7         14.65         14.10         1.51 o                         
  -1   5   7          8.09         10.21         1.42 o                         
   0   5   7          2.65          2.64         1.47 o                         
   1   5   7         38.18         38.94         2.04 o                         
   2   5   7         23.58         20.46         1.94 o                         
   3   5   7         58.83         59.62         1.99 o                         
   4   5   7          5.35          5.39         1.85 o                         
   5   5   7          8.03          6.45         2.53 o                         
   6   5   7          5.38          4.48         2.64 o                         
  -3   6   7          1.15          1.82         1.70 o                         
  -2   6   7          2.32          1.96         1.77 o                         
  -1   6   7          1.24          1.01         1.48 o                         
   0   6   7          0.05         -1.61         1.61 o                         
   1   6   7         40.54         45.23         1.88 o                         
   2   6   7         75.22         79.54         2.02 o                         
   3   6   7         15.26         16.35         1.76 o                         
   4   6   7          5.75          5.36         1.67 o                         
   5   6   7         20.42         22.86         2.37 o                         
  -2   7   7         53.49         48.91         1.89 o                         
  -1   7   7          7.29          3.60         1.95 o                         
   0   7   7         72.06         71.55         2.33 o                         
   1   7   7          1.20         -0.14         2.02 o                         
   2   7   7         25.14         25.40         2.10 o                         
   3   7   7          0.67          0.04         1.92 o                         
   4   7   7          2.01          5.83         2.28 o                         
   1   8   7          0.48          6.84         6.56 o                         
   2   8   7          0.29          3.46         3.04 o                         
  -3  -5   8         40.71         39.57         3.26 o                         
  -2  -5   8         13.81         10.21         2.45 o                         
  -1  -5   8         51.76         53.01         2.28 o                         
   0  -5   8         35.30         35.24         2.06 o                         
   1  -5   8          3.36          3.05         1.99 o                         
  -4  -4   8         74.16         71.90         2.33 o                         
  -3  -4   8          0.14         -1.90         1.90 o                         
  -2  -4   8         35.44         36.66         2.10 o                         
  -1  -4   8         13.15         15.87         1.75 o                         
   0  -4   8        103.57        101.04         2.18 o                         
   1  -4   8         82.37         85.71         2.23 o                         
   2  -4   8         14.75         15.31         2.23 o                         
   3  -4   8          1.99          3.64         2.60 o                         
  -5  -3   8          0.01          3.11         2.60 o                         
  -4  -3   8          0.39         -1.41         1.98 o                         
  -3  -3   8         34.81         36.47         2.30 o                         
  -2  -3   8        167.07        180.24         3.47 o                         
  -1  -3   8        136.65        136.62         2.01 o                         
   0  -3   8          0.13         -0.28         1.39 o                         
   1  -3   8          6.33          9.05         1.54 o                         
   2  -3   8         45.46         49.09         2.17 o                         
   3  -3   8         23.46         26.11         1.76 o                         
   4  -3   8          5.98          5.86         1.90 o                         
  -5  -2   8          1.00          0.43         2.12 o                         
  -4  -2   8          1.13          0.53         2.13 o                         
  -3  -2   8        351.78        368.13         3.58 o                         
  -2  -2   8        618.72        630.74        14.89 o                         
  -1  -2   8         75.18         80.62         2.38 o                         
   0  -2   8          8.27          6.92         1.96 o                         
   1  -2   8         55.48         50.74         1.69 o                         
   2  -2   8         10.63          9.41         1.64 o                         
   3  -2   8         40.87         41.82         1.91 o                         
   4  -2   8          0.73          0.50         1.63 o                         
   5  -2   8         17.12         13.18         2.00 o                         
  -5  -1   8          3.82          1.05         1.74 o                         
  -4  -1   8         32.60         26.89         1.65 o                         
  -3  -1   8        180.65        185.10         2.70 o                         
  -2  -1   8         96.33         96.40         2.23 o                         
  -1  -1   8        270.06        271.68         3.79 o                         
   0  -1   8         56.93         52.33         1.44 o                         
   1  -1   8         41.99         36.76         1.73 o                         
   2  -1   8         41.67         41.09         7.05 o                         
   3  -1   8         31.09         29.75         1.66 o                         
   4  -1   8         63.27         65.70         2.07 o                         
   5  -1   8          2.97          3.36         2.06 o                         
  -6   0   8         54.55         52.97         2.20 o                         
  -5   0   8         27.43         27.50         1.54 o                         
  -4   0   8          0.01         -0.25         1.29 o                         
  -3   0   8         29.34         28.01         1.59 o                         
  -2   0   8        318.06        319.34         4.19 o                         
  -1   0   8       2184.08       2199.59        84.82 o                         
   0   0   8         87.83         86.79         1.75 o                         
   1   0   8         32.10         35.35         1.58 o                         
   2   0   8         48.19         43.80         4.60 o                         
   3   0   8         66.40         77.46         2.15 o                         
   4   0   8         22.67         24.73         1.84 o                         
   5   0   8         18.49         18.99         1.96 o                         
   6   0   8         18.29         16.97         2.31 o                         
  -5   1   8          8.45          8.08         2.12 o                         
  -4   1   8          0.12          0.78         1.70 o                         
  -3   1   8        145.78        134.56         1.94 o                         
  -2   1   8          0.06         -0.14         1.33 o                         
  -1   1   8        101.13         90.98         2.10 o                         
   0   1   8          0.02          2.00         2.23 o                         
   1   1   8        287.51        277.13         5.17 o                         
   2   1   8        312.96        298.15         7.18 o                         
   3   1   8        228.58        234.05         2.79 o                         
   4   1   8          3.53          2.63         1.62 o                         
   5   1   8         64.62         65.14         2.29 o                         
   6   1   8         18.07         15.82         2.34 o                         
  -5   2   8          0.05          0.59         2.14 o                         
  -4   2   8        256.52        244.16         2.43 o                         
  -3   2   8        197.34        194.34         2.20 o                         
  -2   2   8         96.62         97.51         1.99 o                         
  -1   2   8          0.01          0.36         1.51 o                         
   0   2   8         69.59         65.17         3.05 o                         
   1   2   8         12.87         11.32         2.05 o                         
   2   2   8          4.29          2.22         2.23 o                         
   3   2   8          1.30          1.86         1.84 o                         
   4   2   8          4.64          4.46         1.80 o                         
   5   2   8         96.01         95.22         2.76 o                         
   6   2   8          0.01         -0.57         2.34 o                         
  -5   3   8          0.06          1.60         1.83 o                         
  -4   3   8         15.69         15.45         1.90 o                         
  -3   3   8          1.69          0.94         1.69 o                         
  -2   3   8         20.44         20.25         1.63 o                         
  -1   3   8          8.44         11.96         1.84 o                         
   0   3   8        125.56        122.07         2.25 o                         
   1   3   8         16.70         15.57         2.24 o                         
   2   3   8         17.52         14.55         1.71 o                         
   3   3   8         10.76         11.40         1.85 o                         
   4   3   8        744.42        757.47        10.35 o                         
   5   3   8        166.53        171.79         2.69 o                         
   6   3   8          0.02         -1.45         2.13 o                         
  -4   4   8          0.97          1.37         1.85 o                         
  -3   4   8         56.11         60.63         1.90 o                         
  -2   4   8         65.45         66.00         1.57 o                         
  -1   4   8        192.90        195.49         2.56 o                         
   0   4   8          2.05          0.67         1.88 o                         
   1   4   8        108.90        105.37         2.26 o                         
   2   4   8         29.22         28.72         1.93 o                         
   3   4   8          5.01          6.43         1.82 o                         
   4   4   8         15.54         16.85         2.12 o                         
   5   4   8         77.81         80.19         2.35 o                         
   6   4   8          6.56          6.39         1.72 o                         
  -4   5   8         40.34         39.35         2.50 o                         
  -3   5   8          3.65          3.89         1.64 o                         
  -2   5   8         20.97         17.99         1.68 o                         
  -1   5   8         36.48         37.98         2.10 o                         
   0   5   8          3.93          2.35         1.79 o                         
   1   5   8        160.69        161.58         3.83 o                         
   2   5   8        175.37        182.36         2.27 o                         
   3   5   8         11.37         12.98         1.92 o                         
   4   5   8          7.06          7.14         1.72 o                         
   5   5   8        134.14        136.33         2.55 o                         
   6   5   8        217.86        200.83         4.49 o                         
  -3   6   8          0.53          1.11         2.18 o                         
  -2   6   8          0.04          0.73         1.74 o                         
  -1   6   8          2.55          3.88         1.77 o                         
   0   6   8         13.32         14.60         2.00 o                         
   1   6   8         34.81         36.96         2.00 o                         
   2   6   8          0.00         -1.87         1.87 o                         
   3   6   8          1.15          2.06         1.87 o                         
   4   6   8          5.06          5.16         1.79 o                         
   5   6   8          0.02          0.52         1.95 o                         
  -1   7   8          2.07          3.53         3.46 o                         
   0   7   8          1.07         -0.03         2.16 o                         
   1   7   8          3.39          3.75         2.08 o                         
   2   7   8         25.93         27.23         2.18 o                         
   3   7   8         86.71         76.84         2.41 o                         
   4   7   8         44.44         42.76         2.79 o                         
  -3  -4   9          1.28          2.29         2.17 o                         
  -2  -4   9          1.48          0.11         2.05 o                         
  -1  -4   9          0.83          2.90         1.91 o                         
   0  -4   9         19.64         19.33         2.06 o                         
   1  -4   9          3.08          1.60         2.78 o                         
   2  -4   9         29.85         35.01         2.66 o                         
  -4  -3   9          3.97          4.00         2.24 o                         
  -3  -3   9         29.99         31.68         2.20 o                         
  -2  -3   9         11.35         13.30         1.88 o                         
  -1  -3   9         14.54         14.76         1.64 o                         
   0  -3   9         41.20         41.43         1.98 o                         
   1  -3   9          0.00          0.94         1.81 o                         
   2  -3   9         14.63         16.93         1.82 o                         
   3  -3   9         38.56         36.50         2.20 o                         
  -5  -2   9          0.62         -0.71         2.19 o                         
  -4  -2   9          1.86          0.09         2.30 o                         
  -3  -2   9          2.74          1.80         2.18 o                         
  -2  -2   9        245.03        247.86        38.58 o                         
  -1  -2   9        124.00        119.53         3.77 o                         
   0  -2   9         58.64         51.50         1.94 o                         
   1  -2   9        216.95        187.91         2.48 o                         
   2  -2   9         44.50         45.85         1.96 o                         
   3  -2   9          1.92          2.23         1.39 o                         
   4  -2   9          0.27          0.41         1.89 o                         
  -5  -1   9          7.57          7.59         1.86 o                         
  -4  -1   9          0.65         -0.42         1.85 o                         
  -3  -1   9         11.58         14.61         1.72 o                         
  -2  -1   9         17.72         16.28         1.56 o                         
  -1  -1   9         55.90         57.70         1.99 o                         
   0  -1   9         21.78         26.43         1.56 o                         
   1  -1   9         21.88         27.92         1.76 o                         
   2  -1   9         26.56         27.17         1.87 o                         
   3  -1   9         19.40         19.03         1.55 o                         
   4  -1   9          4.26          6.33         2.01 o                         
   5  -1   9          2.66          4.39         2.36 o                         
  -5   0   9          4.58          5.22         1.69 o                         
  -4   0   9        104.96         92.24         4.41 o                         
  -3   0   9         10.84         11.95         1.30 o                         
  -2   0   9        271.84        277.87         4.38 o                         
  -1   0   9          3.42          5.28         1.64 o                         
   0   0   9          0.87         -0.05         1.64 o                         
   1   0   9         10.61         14.59         2.04 o                         
   2   0   9        267.39        240.00         3.91 o                         
   3   0   9          0.39         -1.31         1.59 o                         
   4   0   9          0.02          0.69         1.67 o                         
   5   0   9         17.83         18.91         2.63 o                         
  -5   1   9          5.47          3.27         1.95 o                         
  -4   1   9         68.79         63.61         1.93 o                         
  -3   1   9         10.19          9.85         1.75 o                         
  -2   1   9        180.54        177.73         2.43 o                         
  -1   1   9         10.02         12.84         1.73 o                         
   0   1   9         79.64         71.94         2.28 o                         
   1   1   9        230.61        234.14         3.22 o                         
   2   1   9        219.33        217.75         3.16 o                         
   3   1   9         28.56         28.72         1.59 o                         
   4   1   9         51.21         53.03         1.83 o                         
   5   1   9         29.05         30.37         2.24 o                         
  -5   2   9         34.49         29.96         1.98 o                         
  -4   2   9         64.86         64.56         2.21 o                         
  -3   2   9        227.57        226.68         3.57 o                         
  -2   2   9        254.82        256.73         2.42 o                         
  -1   2   9        386.72        391.56         4.90 o                         
   0   2   9        536.33        532.89         8.91 o                         
   1   2   9          6.94          6.19         2.12 o                         
   2   2   9          0.25          2.33         2.63 o                         
   3   2   9          7.79         10.17         2.39 o                         
   4   2   9         56.48         58.33         2.15 o                         
   5   2   9          0.18         -0.84         1.91 o                         
   6   2   9          0.33          1.56         2.56 o                         
  -5   3   9          9.52          9.82         3.25 o                         
  -4   3   9          1.92          0.84         1.80 o                         
  -3   3   9         55.93         49.57         2.04 o                         
  -2   3   9         54.48         54.73         1.77 o                         
  -1   3   9          0.52          0.16         1.71 o                         
   0   3   9          2.61          5.38         2.21 o                         
   1   3   9         29.63         32.24         2.79 o                         
   2   3   9          2.49          1.12         4.94 o                         
   3   3   9         18.80         17.94         1.94 o                         
   4   3   9          1.64          1.42         1.89 o                         
   5   3   9         96.59         98.80         2.72 o                         
   6   3   9         10.86          7.13         2.25 o                         
  -4   4   9          0.01          0.93         2.10 o                         
  -3   4   9         17.98         17.67         2.02 o                         
  -2   4   9          2.72          3.72         1.87 o                         
  -1   4   9        120.52        125.75         2.53 o                         
   0   4   9          4.03          4.31         1.54 o                         
   1   4   9          0.52          0.41         1.67 o                         
   2   4   9          0.90          2.70         1.84 o                         
   3   4   9          0.04          0.59         1.59 o                         
   4   4   9          0.23         -1.13         1.76 o                         
   5   4   9          2.07          3.20         1.84 o                         
   6   4   9          7.49          5.66         2.75 o                         
  -3   5   9         17.57         17.17         1.65 o                         
  -2   5   9         11.59         12.58         1.63 o                         
  -1   5   9         24.38         25.60         1.87 o                         
   0   5   9          7.16          8.77         1.79 o                         
   1   5   9          0.31         -1.23         1.86 o                         
   2   5   9         82.92         90.25         2.13 o                         
   3   5   9         20.05         19.71         1.98 o                         
   4   5   9          1.67          1.52         2.17 o                         
   5   5   9        176.45        178.09         3.52 o                         
  -2   6   9          0.01          1.47         1.79 o                         
  -1   6   9          0.22          0.18         2.00 o                         
   0   6   9          4.58          3.83         1.69 o                         
   1   6   9         64.84         68.59         2.26 o                         
   2   6   9          0.07          1.27         1.86 o                         
   3   6   9         35.73         34.84         2.15 o                         
   4   6   9          0.04          0.50         2.13 o                         
   5   6   9         11.12         15.96         4.18 o                         
  -1   7   9          0.67          3.97         2.56 o                         
   0   7   9          4.57          3.20         2.52 o                         
   1   7   9          1.75          2.59         2.14 o                         
   2   7   9         19.46         19.28         2.09 o                         
   3   7   9          3.14          5.79         2.11 o                         
  -1  -4  10          0.05          3.02         2.00 o                         
  -3  -3  10          9.76         12.22         2.10 o                         
  -2  -3  10          1.21          0.08         2.33 o                         
  -1  -3  10          7.89          8.16         2.11 o                         
   0  -3  10          4.79          4.09         1.98 o                         
   1  -3  10         12.03         10.54         2.17 o                         
   2  -3  10          5.41          6.10         2.26 o                         
  -4  -2  10         17.35         17.59         2.10 o                         
  -3  -2  10          4.82          2.50         2.75 o                         
  -2  -2  10         51.05         54.69         2.41 o                         
  -1  -2  10          3.51          3.11         2.04 o                         
   0  -2  10          0.33          1.60         1.76 o                         
   1  -2  10          0.29         -0.82         2.01 o                         
   2  -2  10         13.33         14.38         2.06 o                         
   3  -2  10          0.04          0.84         2.26 o                         
  -4  -1  10         10.24          9.10         1.70 o                         
  -3  -1  10          4.77          4.92         1.73 o                         
  -2  -1  10          5.67          6.36         1.72 o                         
  -1  -1  10         66.04         66.65         1.68 o                         
   0  -1  10         60.12         61.76         1.80 o                         
   1  -1  10        231.14        230.26         3.21 o                         
   2  -1  10         27.28         22.12         1.82 o                         
   3  -1  10          8.38          6.97         1.84 o                         
   4  -1  10         12.55         11.70         2.06 o                         
  -4   0  10         59.61         61.73         1.75 o                         
  -3   0  10        101.57        103.81         1.77 o                         
  -2   0  10          5.36          6.33         1.48 o                         
  -1   0  10        151.73        149.34         1.79 o                         
   0   0  10         13.67         11.16         1.51 o                         
   1   0  10        201.99        173.33         2.24 o                         
   2   0  10         52.88         42.96         2.13 o                         
   3   0  10          0.08         -0.22         2.01 o                         
   4   0  10          3.31          4.05         2.02 o                         
   5   0  10         42.30         41.42         2.54 o                         
  -5   1  10          4.22         14.26         4.20 o                         
  -4   1  10          0.05         -0.99         1.77 o                         
  -3   1  10          0.52          1.13         1.66 o                         
  -2   1  10          0.02          3.01         1.58 o                         
  -1   1  10        276.26        283.90         6.36 o                         
   0   1  10        135.43        135.10         4.42 o                         
   1   1  10         49.02         45.77         3.18 o                         
   2   1  10        107.95        100.76         2.07 o                         
   3   1  10         10.21         10.19         2.20 o                         
   4   1  10         65.84         65.99         2.28 o                         
   5   1  10          7.53          7.81         2.45 o                         
  -4   2  10         15.58         19.99         2.19 o                         
  -3   2  10          0.00         -1.14         2.21 o                         
  -2   2  10        307.67        314.58         2.92 o                         
  -1   2  10        400.05        423.64         3.33 o                         
   0   2  10          7.02          8.31         2.12 o                         
   1   2  10         10.87         12.05         2.56 o                         
   2   2  10          7.44          7.19         2.09 o                         
   3   2  10        126.74        116.25         6.31 o                         
   4   2  10         66.93         66.53         2.19 o                         
   5   2  10          3.04          2.46         2.13 o                         
  -4   3  10          1.66          0.68         2.46 o                         
  -3   3  10         20.74         19.54         1.94 o                         
  -2   3  10         18.18         16.01         2.06 o                         
  -1   3  10        332.38        333.14         2.92 o                         
   0   3  10        201.99        211.65         3.78 o                         
   1   3  10        221.23        230.38         6.07 o                         
   2   3  10         15.47         11.90         4.27 o                         
   3   3  10          2.39          1.14         2.80 o                         
   4   3  10          0.14          0.64         2.34 o                         
   5   3  10          2.63          2.08         2.33 o                         
  -3   4  10         16.01         11.08         2.05 o                         
  -2   4  10         26.60         26.50         1.92 o                         
  -1   4  10         48.38         50.24         2.21 o                         
   0   4  10        799.32        856.91        10.42 o                         
   1   4  10        174.02        181.06         9.93 o                         
   2   4  10          0.62          0.13         2.43 o                         
   3   4  10          0.36          0.98         2.25 o                         
   4   4  10          8.33          8.55         2.07 o                         
   5   4  10          4.67          3.32         2.49 o                         
  -3   5  10          0.24         -0.72         1.81 o                         
  -2   5  10         27.12         26.97         2.43 o                         
  -1   5  10         33.43         33.95         2.75 o                         
   0   5  10         52.71         58.88         2.07 o                         
   1   5  10         48.78         50.84         2.08 o                         
   2   5  10         49.62         49.54         2.54 o                         
   3   5  10         22.98         22.55         2.25 o                         
   4   5  10         99.99        110.06         3.74 o                         
   5   5  10          4.52          3.00         2.18 o                         
  -2   6  10         45.82         47.43         9.16 o                         
  -1   6  10          4.94          5.78         1.70 o                         
   0   6  10          0.09         -0.92         1.99 o                         
   1   6  10        116.92        127.04         5.12 o                         
   2   6  10          3.54          3.02         2.00 o                         
   3   6  10          2.25          1.15         2.54 o                         
   4   6  10          8.88          9.11         2.41 o                         
   0   7  10          4.82         10.86         4.25 o                         
   1   7  10         21.67         17.65         2.13 o                         
   2   7  10          5.45          4.18         2.28 o                         
  -1  -3  11          0.49         -2.02         2.02 o                         
   0  -3  11          0.85         -0.25         2.22 o                         
  -3  -2  11         14.00         12.07         2.29 o                         
  -2  -2  11          8.48          8.64         1.93 o                         
  -1  -2  11          3.31          4.44         2.17 o                         
   0  -2  11          0.60         -0.46         2.09 o                         
   1  -2  11         11.97          8.77         2.17 o                         
   2  -2  11          0.63         -1.14         2.29 o                         
  -4  -1  11         46.64         50.44         4.41 o                         
  -3  -1  11         33.67         36.82         1.97 o                         
  -2  -1  11          0.09         -0.18         2.00 o                         
  -1  -1  11         85.18         93.62         1.90 o                         
   0  -1  11         18.67         16.85         2.09 o                         
   1  -1  11        119.86        127.31         2.45 o                         
   2  -1  11          0.00          1.61         2.11 o                         
   3  -1  11          0.51          3.03         2.50 o                         
  -4   0  11         64.35         61.55         1.97 o                         
  -3   0  11          1.14          4.17         1.54 o                         
  -2   0  11          6.29          6.61         1.64 o                         
  -1   0  11         24.66         23.58         1.78 o                         
   0   0  11          0.11          2.93         1.95 o                         
   1   0  11          0.28         -0.94         1.96 o                         
   2   0  11          0.42          2.95         1.93 o                         
   3   0  11          5.60          3.47         2.70 o                         
   4   0  11          2.61         10.03         3.57 o                         
  -4   1  11          3.18          5.61         2.07 o                         
  -3   1  11          0.78          1.54         2.15 o                         
  -2   1  11         37.09         38.16         2.00 o                         
  -1   1  11         10.03          9.55         2.23 o                         
   0   1  11         12.36         16.91         4.18 o                         
   1   1  11          3.99          5.76         2.79 o                         
   2   1  11          3.88          1.87         2.38 o                         
   3   1  11          0.57          1.65         2.52 o                         
   4   1  11         69.10         68.87         5.62 o                         
  -4   2  11          1.41          0.50         2.40 o                         
  -3   2  11          0.11          0.83         2.23 o                         
  -2   2  11          0.12         -0.88         2.00 o                         
  -1   2  11        169.60        176.40         3.08 o                         
   0   2  11        137.59        139.30         2.94 o                         
   1   2  11          1.49          3.26         2.44 o                         
   2   2  11        246.44        223.23         3.22 o                         
   3   2  11          5.00          7.49         3.20 o                         
   4   2  11         31.68         30.57         2.88 o                         
   5   2  11          0.00          0.93         2.16 o                         
  -3   3  11          0.21         -0.27         2.02 o                         
  -2   3  11          0.02          2.27         2.01 o                         
  -1   3  11         25.80         29.00         2.13 o                         
   0   3  11         55.20         57.68         3.62 o                         
   1   3  11         33.00         30.49         3.54 o                         
   2   3  11          4.14          4.66         2.40 o                         
   3   3  11          0.82          1.62         2.35 o                         
   4   3  11          0.16          1.42         2.73 o                         
   5   3  11          1.52         -0.03         2.13 o                         
  -3   4  11         10.72          9.83         1.98 o                         
  -2   4  11         19.80         20.53         2.42 o                         
  -1   4  11        134.13        134.73         2.97 o                         
   0   4  11          2.75          2.14         2.58 o                         
   1   4  11         72.23         80.16         6.73 o                         
   2   4  11          9.00          8.15         2.42 o                         
   3   4  11         72.23         78.12         3.58 o                         
   4   4  11         42.75         43.71         3.40 o                         
  -2   5  11          2.31          3.54         2.11 o                         
  -1   5  11         12.89         10.05         2.30 o                         
   0   5  11         72.91         69.78         2.66 o                         
   1   5  11         24.74         27.09         2.38 o                         
   2   5  11          2.72         -1.48         3.28 o                         
   3   5  11         35.21         40.63         2.42 o                         
   4   5  11         11.31          9.14         2.27 o                         
  -1   6  11         66.86         61.07         7.32 o                         
   0   6  11         59.01         46.47         4.30 o                         
   1   6  11        106.02        102.54         3.82 o                         
   2   6  11          2.66          5.54         2.27 o                         
   3   6  11          1.11          0.17         2.20 o                         
  -1  -2  12          4.33          3.63         3.08 o                         
   0  -2  12          0.40          1.68         2.85 o                         
   1  -2  12          3.36          5.02         4.39 o                         
  -2  -1  12          0.44          0.56         2.04 o                         
  -1  -1  12         67.51         80.45         3.36 o                         
   0  -1  12         20.42         28.08         2.41 o                         
   1  -1  12         59.17         53.44         2.59 o                         
   2  -1  12          2.24          3.62         2.58 o                         
  -3   0  12         44.45         43.65         2.00 o                         
  -2   0  12         63.76         72.35         2.46 o                         
  -1   0  12         21.35         23.93         2.12 o                         
   0   0  12          1.55         -0.60         2.35 o                         
   1   0  12          3.90          6.80         2.52 o                         
   2   0  12         18.93         17.34         2.34 o                         
   3   0  12         39.31         43.00         3.39 o                         
  -3   1  12         61.31         69.45         3.93 o                         
  -2   1  12         13.06         12.53         2.21 o                         
  -1   1  12         22.43         19.42         5.13 o                         
   0   1  12          0.05         -0.87         3.19 o                         
   1   1  12          0.78         -0.43         2.32 o                         
   2   1  12          4.51          6.92         3.27 o                         
   3   1  12          8.88          7.01         2.28 o                         
  -3   2  12          0.88          2.38         2.23 o                         
  -2   2  12         33.71         31.73         2.47 o                         
  -1   2  12         35.70         33.18         3.45 o                         
   0   2  12         33.93         38.59         2.85 o                         
   1   2  12          2.65          1.89         3.15 o                         
   2   2  12         19.40         19.15         5.82 o                         
   3   2  12          5.76          7.57         2.88 o                         
   4   2  12         13.70         13.09         3.64 o                         
  -3   3  12          5.20         10.30         4.21 o                         
  -2   3  12          3.37          4.25         2.33 o                         
  -1   3  12         16.63         19.38         2.89 o                         
   0   3  12          6.80          7.09         3.15 o                         
   1   3  12         46.31         43.53         4.22 o                         
   2   3  12         57.05         57.66         3.03 o                         
   3   3  12         23.89         17.43         4.77 o                         
   4   3  12          2.26         -1.68         3.11 o                         
  -2   4  12         77.98         71.75         2.58 o                         
  -1   4  12          2.39          0.48         2.69 o                         
   0   4  12         43.69         41.58         3.23 o                         
   1   4  12          7.45          7.94         2.80 o                         
   2   4  12          7.47          1.05         4.05 o                         
   3   4  12         46.11         45.07         4.35 o                         
   4   4  12         14.06         10.65         4.46 o                         
  -1   5  12          6.95          3.29         2.54 o                         
   0   5  12         12.29         11.61         2.78 o                         
   1   5  12         81.66         78.68         6.44 o                         
   2   5  12          3.99          3.35         3.18 o                         
   3   5  12         79.34         80.64         3.86 o                         
  -1   0  13         17.50         11.51         2.93 o                         
   0   0  13          6.17         10.16         2.57 o                         
   1   0  13          0.71          1.94         2.77 o                         
   2   0  13         14.74         -0.87         5.67 o                         
  -2   1  13         37.27         32.46         2.37 o                         
  -1   1  13         25.72         29.49         3.70 o                         
   0   1  13         11.68         16.62         2.60 o                         
   1   1  13          0.80          0.79         2.62 o                         
   2   1  13          6.15         -2.79         3.82 o                         
  -2   2  13          3.89          8.26         3.70 o                         
  -1   2  13          0.02         -0.57         4.46 o                         
   0   2  13         46.08         50.95         3.01 o                         
   1   2  13          5.48          4.62         3.22 o                         
   2   2  13          0.03         -3.35         6.70 o                         
   3   2  13          0.06          6.94         3.72 o                         
  -1   3  13          0.03         -2.24         3.10 o                         
   0   3  13         17.13          8.35         2.88 o                         
   1   3  13         32.36         25.03         3.42 o                         
   2   3  13         28.56         30.92         3.29 o                         
   3   3  13         10.39         11.85         4.66 o                         
   0   4  13          5.23         -4.04         7.96 o                         
   1   4  13          2.96          0.77         3.65 o                         
   2   4  13          6.82          3.56         3.13 o                         
                                                                                
